# Supplementary material for: Comprehensive analysis of the secreted proteome of adult Necator americanus hookworms
Source: PLoS Negl Trop Dis. 2020 May 26;14(5):e0008237. doi: 10.1371/journal.pntd.0008237 (PMC7274458; doi:10.1371/journal.pntd.0008237)
Supplement: S1 Table — (ZIP) [file pntd.0008237.s001.zip]

Archive with 13 entries (12 files):
- Fasta_SCP_Domains/
- Fasta_SCP_Domains/Acaninum_Double.fasta
- Fasta_SCP_Domains/Acaninum_Single.fasta
- Fasta_SCP_Domains/Double_HPoly_SCPs.fasta
- Fasta_SCP_Domains/Double_Necator_SCPs.fasta
- Fasta_SCP_Domains/Double_Nippo_SCPs.fasta
- Fasta_SCP_Domains/Double_Tcanis_SCPs.fasta
- Fasta_SCP_Domains/Single_Asuum_SCPs.fasta
- Fasta_SCP_Domains/Single_HPoly_SCPs.fasta
- Fasta_SCP_Domains/Single_Necator_SCPs.fasta
- Fasta_SCP_Domains/Single_Nippo_SCPs.fasta
- Fasta_SCP_Domains/Single_Tcanis_SCPs.fasta
- Fasta_SCP_Domains/Single_Tmuris_SCPs.fasta
