# Supplementary material for: Comprehensive analysis of the secreted proteome of adult Necator americanus hookworms
Source: PLoS Negl Trop Dis. 2020 May 26;14(5):e0008237. doi: 10.1371/journal.pntd.0008237 (PMC7274458; doi:10.1371/journal.pntd.0008237)
Supplement: S1 Table — (ZIP) [file pntd.0008237.s001.zip › Fasta_SCP_Domains/Acaninum_Double.fasta]

>ANCCAN_22314 transcript=ANCCAN_22314 gene=ANCCAN_22314
MGFVLSFIAISLGILVLSEAASNGCANSEITEEIRSLFLKFHNDARRRVAKGVEPNKRGKLNPAKNMHKLSWNCEMEKRA
QDHIKTCSGGLVNFGSWGGNTMSMGGSGISNPQPIIQRILQMWWGKVQQVGLGNDNKYPGSALYTFGNMVNSETTEIGCA
YKVCGGNRMQVLCLYNEIGYMTGMTLYETGQACKSGKDCKYKGSSCDDGLCVKPKEVPDDGKSAECPADSGLTDRIRNKI
LDVHNELRSLTAKGQAKDAAGGFAPTAAAMKKLKYDCSLEKLASAHAKKCQWGHSSPNTRRGIGENIYATSNPKADKLKE
AESASRSWFGELAKFGVGQENVFTLKLANRPGKPVGHYTQMVWQKTSAIGCGIVNCPTMTYVVCNYKEAGNVLNRLIYEK
GEPCSKCPAGDKCAQTEEKLCLL
>ANCCAN_03266 transcript=ANCCAN_03266 gene=ANCCAN_03266
MKLFILVLVAILGIAHATDFQCWNFKSTDTLREHYLKSINNLRKKIADGSAENKSGKCPQGKNIYKLSWDCELELKAQQA
VDQCKPNVPEPAGYSQILKKVKSTCDPTKVLKKQIEAWWTKSVKDAGVDNPPNNKQGLEDFAKLANGKATKIGCAQKNCN
EQLYVACVINEPAPAVGMPIYEVGAGCNSKDDCTTYLQSKCSNKVCVAGHPGDATTTTSTPATTAPTTPTIPAGPTTAPA
PPPTTAAPTTTSTIGSIDNTICPQNQVITDSVRLTFLNTHNGLRSQLAQGQIFMGNGARARPASKMRRMVYNCDAESSAR
NSAAQCLSSPGSPSGYTENLHVINNNFVDHNSAATQASNAWWSEINTGYMRQAETERNMYSLSVGIPNFAKMAWETNAHL
GCAIVRCGSNTNVVCHYSPKSDGGQIYKMGPFCRRCHDYPGTFCNQGLCSF
>ANCCAN_01489 transcript=ANCCAN_01489 gene=ANCCAN_01489
MSRDTPLPPATNMTELVWSCDLEKDAVKALGTGCQDTNRPPNGKGVADVFVTYPDFSPDESEDTVFSRILGIRLSQIDSN
DLPVLKLGTVRHYPKYNDNRNLLDYGNLVRATNTEIGCAINRCPNKVVKLYCLMNGKTLAFDDYIYEGTSYITDGCGEIT
CPAGYKCNDSTYLCLKTTTVDPSTTKTTTTTKTTSTTKTTSTTTTSTTAPATAPPSPDAEFPRPGNKSMCSPKAYASRMN
DTLRTAYTLQHNMYRSLLAHGMVMQKDGKLLKKASNMWKLTYDCGLEEEAIKYASQCPSSHSDPSTRPNVGENFISFNKT
RVQTFEEAARQSMTEWWKVVGEENFFGTSVIYHGIFEGKPISSFTQMAWAATQRLGCSIVKCKELYVAVCRYSPRGNIVN
EYVYKSGEPCTVPPEGARAHNCANGLWDPLFSY
>ANCCAN_06739 transcript=ANCCAN_06739 gene=ANCCAN_06739
MKSLAFQGIAVIAHILVDVPISTATEFGCKDTLISDKWREAVLNFHNNNRRRIAEGNQVSEPGKVMPFAKDMNQLYWDCN
IEYNAYLINCEPTKAGLPQDYGKISANINLGGKCTDPEGTTRTVLQNLWNEVKLKDLSANPAIDPATQENFGIMANGPTT
GFACTYNKKCSNNLVCLYNKEPSTNNQANVLYETVADAADICNGCDCVNHLCTQNPYKLADDTYPLSLCSNPQQSDDGMT
NEMQATAEDMVNYYRRLVGSGWAPDKNGYALPAKKMIAVGYDCDTADIGTKTKTLAATCQAPYAPTAGYSVSYYEERNLT
KTRLEVLREGIKRWAEQSKLVDLGETVTFTGDIETTAPDFAEMVDEQVTRVVCSVTDDDCLKQGFRVAVCQYNNPITSGD
TVYTTGKTCSACPTGLKCDNDIGGGLCDVPR
>ANCCAN_08065 transcript=ANCCAN_08065 gene=ANCCAN_08065
MMTPLKFQKVWDCGLEHNAWLKLCDSSVPVDPFYTETAVKSLDTKGTPCNVTAKTLDVLKTFAEESNAVDLSGQNPKRSD
AIANFAVMIAQDAKGFACTYQKCSGSTQTKFVCLYDTLFVLEQVASILCVYLQHFSLRMVADNQTYESIADKSQACDACP
ANGNKPKCIKYLCQYEYTLAEDAYPWPICYDDMMTADMQDTALYMHNYYRKLIATGWAKDKNGYAPRAKNMNALEYDCDN
IGEETAILLNCTNPKYTPTSGYSLNYEKFSLDVTPLDGLQKAISGWYDQLKNVDLDDKATYTSQIETNAKNFANMAVAQA
TKFGCAAERCQAQGYNIVACQYNSPPDIDSPLYEVGKPCAGCDKATTTCDQADGLCVTK
>ANCCAN_11010 transcript=ANCCAN_11010 gene=ANCCAN_11010
MAELHFIALAIASLLVALSEGKPVVFLQPECKPDGYLDKTTIDNGILAPINDVRKKLAKGEVNNGMNGGKLPPATNMTLL
SWSCELEQKAIKALGEGCVNPGTPTKPSNPDNLAEILAPQYDYGGTAESGFSTYLAGRLLQIDYNDLPVSTRGTVVSNPT
YNDNADLLDFANLVRATNTEIGCAMNRCPGDPGLITFYCLLNGKTITNGQPLYQGTPSNTAGCSEVTCPEGYACNDATWV
CERTSTPAPESTSSSTSSSTSSSTSTSTSSSTTAAGATTIIPPSSQAEFPAGGGGGGMCATSSPYASRMTDTIRNEYLRL
HNFRRSLLARGEIPRKDGKLLPKASNMWRMKYVCDLEEGAILHASQCPTLPSEPSSRPANVGENFKTFPATRFTFDTAPK
KAVTEWWKTIRDVNYFENVVVFRPFHDQAPISSFTQMGWATTNELGCSIVKCRTNDVYVGVCRYRPKGNIVNSNVYQVGT
PCSMNPGGATSCDSTEGLWF
>ANCCAN_01488 transcript=ANCCAN_01488 gene=ANCCAN_01488
MAKLSFAALVIASVLPALGEGRPDVFIPPFCGDGLLDKGTIDNGILNPINARREKLAKGTQQNGLTGKNLPRAVNMTQLS
WNCQLEQKAINALQYSCVNPDNPIPPTNNEGLANVFSAQFEGANTGATTEEIFKDFLNLYLRRIDVKELSVVDSNPIYSG
NDNLLQGYANLARATNTEIGCTVNRCPDYNPRRVTFYCLMNGKNIKDGEPIYQGTTKHETTCSDIICPAGYTYADRMTDH
IRHEYELFRSLLANGQIPRKDGKYLPMAANMWKISYDCALEDGAIKYASQCPTTHSEPSSRPNIGENFKTFPATRFTFDT
APKKSVTEWWKKIRDVNYWSGNSVIFRPFHEQEPISSFTQAGDMLIKTSLQLTSVVVFVVVRMGWATSNKVGCSIVKCRN
DNRYVGVCRYSPRGNIVNSNVYEVGRPCTRQPTGATSCDTTEGLWFK
>ANCCAN_04084 transcript=ANCCAN_04084 gene=ANCCAN_04084
DRSNPNGRLGTYIVISHFFPVAYPLLFLKSIWLLFLVVMVTVGISLNAMWKCHSSFVILAFGCTNNLITDKWREAVLNRH
NTLRKRLAEGKQQGKGVVLKAAANMNKLNWDCNMETLVDENIEKCSAPAAPPQNTYAMTSAEIPIRGECNAVNLVEEKLK
AWWKEGASEMTDNTVKADNPFAQMANAKADGFACSYKRCQGKLFLLCFYNQKAPAATNPLYEAVAQAGDQPCGNCAKYPP
PPDPNGKKVECLEALCQFPLTEAKIPSTVCGNPPCVGEFSDEFRLAALDMHNYYRRLLATGWAKDKQITYAKPGVKMIEL
EYDKSLEDKAITEANKCPTKAAGGAGESVWAVKDWWAPVEETGFGSSLEYTADTASSTLKYAANIAYEATTKIGCAVKNC
PPQGVTVVDCHYSPAIAEGDTIYTTGNKPCSKCRDVQGKTACSTLGGLCVKP
>ANCCAN_05664 transcript=ANCCAN_05664 gene=ANCCAN_05664
MEGVVAKKEEEITSFPAFSCSNPGLSDELRDLFLSYHNDARRRVALGIEPNKVGTLNPAKNMYKLEWDCDMEQQAQNAIT
SCPNSMTPFPKMAQNLLRYRNTVGLSNPGAKIKSTLNNWWSEAKEYGVTDPQNMNTDGNLNEFAQMVYSETTKLGCAYNI
CNKTMTITCLYNEISYIGYPMWETGPACTQASDCTTYSNSSCDDGLCTRGTDIPDTNNVCPANSGMTDAARQKFLEKHNN
YRSRLARGLEHDARGGNAPKAARMLKMVYDCSLEVSAMAHASRCIDEHSDKSLRPLVGENVYMVGVVDVDKVKAAAEASK
VWWDELAKYGVGPSNNFTDSLWYSPEVKIGHYTQMAWDTTYRLGCGVAHCPNMTLTVCHYAPQGNYIDELIYKIGDPCTS
DSGCPGSYTCSVAEGLCNVV
>ANCCAN_06780 transcript=ANCCAN_06780 gene=ANCCAN_06780
AFGCKDSLITDEWRQGVLDFHNKYRRRLAKGKLKAGSTSMPPGNDINELYWDCNIEYNAFLNNCNSSVGIPASFTEISAP
VKLNVANCNINATTTNVLKQWWSEIKDANPADPKYTDAIKNFGIMAYNKVTGFACTYNKACSDKLICLYDQKPVKDDPLY
ATGNTCTKVDGCTKGTSSCVDFLCQQDKGYTPSQQALPQTMCSAGKNDDMTYEMQRTTVNMINYYRRVLGTGWARDLNGY
APIAAGLVLMRYNCDALGVHAKSVIKDCNEPPYNPGKGWMLSHHKVMGTGLDPKKVLEEAITTWANQSAKIDFQKIAGGI
YYEGEIEQKASDFAKMMFQSLSFVGCSVKECPTQAFTLVACEYNGLFTAKDPIYQVGKPCSRCPKGYKCDTALGGGICIK
N
>ANCCAN_07059 transcript=ANCCAN_07059 gene=ANCCAN_07059
LSLSDYQCWNFAQTNDIRHIYLPEVNKLRQEIAAGTAKNLPQGKNIYKLFWDCILENYAQEAADECKEPTKVPKELSFVY
NSTTLTTCNPLPFIKQQIKHWWGDVALGTDAAFQPGLENFAVLANGLATRIGCAQKNCDGVLHMVCVVYGKAATTGQAIY
EVGAGCSGDNECTTYEGSKCLPKKKFCVAGYPTSAVVVPPTFSKFRVLEFCPNAKPAYNGDPARTELLTMHNNYRAAVAK
GEVVMGNNAKARPCPRMKKFDSYDCNLEESAYNLALKCADPNVENVNWHLSSAKSKKLAAVEAMEKWYNEIMTGHMEQKT
GSQNLLLPQLNIRNFARMVWDFNTQMGCGIAKCSDGKWSVVCQYGQGVGKYGNTIYFMGPTCNQCGGKTSTQCKDGAFCP
>ANCCAN_07061 transcript=ANCCAN_07061 gene=ANCCAN_07061
FQCWNFGQTNEIRHLYLIQVNELRSKLGLGTASNKNNTMCPAGKNIYRLNWDCILENYAQKAVDQCVDKPKLDAKVEETL
SMVHASKPLTTCNPTPLFKEQVKEWWSDVEKVGLNENAAFETGLENFAVLANGLSTRIGCAQKNCNGVLHMACMVYGKAA
TTGQAIYEVGKSCEGDYQCTTFKESKCLKKKGFKIHCFLEHCDSTQDEMNRDPAREELLKVHNQIRAATAKGEVMIGKKN
KTRQCPRMKKFQKYNCDLEKKAWETAKDCSLSAEPKADNVNWFMATAENRRLAAIQAMGKWFNETETGSLDQQTGSQNLL
LPKFNIAHFARMVWDTNADMGCAVANCGGKKWNVVCQYGQGVGKPGNQIYFMGPTCNQCKTTCVDGGLCP
>ANCCAN_07062 transcript=ANCCAN_07062 gene=ANCCAN_07062
MRLSLVLAVFVAGNLAQAAQAPNYQCWNFGQQDEIRRDYLVEVNKLRETIATGTAPSKDGRKCPQGKNIYKLNWDCILEN
YAQKAADECAEPKTVPKKLSFVYNATTLTTCNPIPDIKKQVNNWWSEVERVGLAKNAAFKPKLRNFAVLANGLATRIGCA
QKNCNGVLHMVCVVYGKAASSTRQAIYEVGAGCEGNYQCTTYKESKCLTKRKLCEAGYPTSEAVVPPTVSTSKPTITSTE
ATQPEPQPPKPEPPKPEPPKPETTKPPVTSEHCPKQEHMNTDLAREEFVNLHNQARATIAKGGVKMGDGKMSRPCPRMKK
FDIKNYDCKLEEVAYATAAKCQTEVYVQNENWFMASTKATNRKLAAREAVEHWYNEIKSGHMEQKTGSQNLLMPSFKIDH
FARMVWDTNTQIGCAAHKCGKIYHVVCRYGPKVGKYGDTIYMMGPTCNQCQGRCIEGAFCP
>ANCCAN_07065 transcript=ANCCAN_07065 gene=ANCCAN_07065
MKDNAKAPGGKNIYRLNWDCLMEKKAEKVVDECKQPATEPEGLSMAYTKFTLDTCNAVPALKKAIQGMWDEVKEVTLNAN
NPTFDDDKIKNFAVLAYGKATRIGCAQKNCNGELHVACMTYAKGPAKGQAIYEKGTSCTDKSQCTTYEESRCNPTLKLCV
AGYPGNTTDTPPDRCPGQEDMNTDTARDVFLNLHNEHRATIAKGGVVMGNKNKTRPCPRMMKLTKYECDLEKAAYDTAKR
CPSTDSKVDNENWFTTTDATNKRQAAEKAVASWYNEITTGYMDQKTGSQNLLMPNFNITHFARIVWANNTKIGCAVHKCS
GNKYHAVCRYGQGVGRPGSQIYFPGGKACNQCRDNCENDALCL
>ANCCAN_07277 transcript=ANCCAN_07277 gene=ANCCAN_07277
MAMEPLRILLLYAFGTLTEAKGRVESFNEVYSLAKPVTLGLAFGCVGMTSDKDREEILSLHNEYRANLTKGVTIIKIDGT
KKHVLPAAKNMYELEWDCDLEAKAEDAMNMTCKYAARRRYKNYGHTKGKWQVCIKFNKPVEEYGVPGVLESWWQEGLLFD
NVNRRYNEFGAENFVNMASGRNTKIGCAVKKQGQRADVYCLYDLFVCTYTDLIKFLNHIKFLNDLRPLREEAIVYEAGNG
CKTDADCTTYKNSKCKPSGLCHGVPEPGYKEKSEALETTCLSEKETGMTEEIRNYLLDIHNKYRSSVARGLEPDMLGTFT
PKAKKMVKLGYDCYLEKVALRTASACPPVRTDQKVFFWNIHKVSNSKMSNMEAAKEAMNAWINELRHYGIGPQNVFNQFH
YWRDSDPYYALYVPTQDYAHMVVEGNDRLGCIIKDCEGEKYVHCFLGFRRTEVMGKKPYEEGMPCTKSSDCTGNVTCFAE
EALCSAP
>ANCCAN_07278 transcript=ANCCAN_07278 gene=ANCCAN_07278
MAMEPLRILLLYAFGTLTEAKGRVESFNEVYSLAKPVTLGLAFGCVGMTSDKDREEILRLHNEYRANLTKGVTIVKEDGT
KEKVLPAAKNMYELEWDCDLEAKAEDAMNMTCKHAARRRYKNYGHTRGKWQVCIKFNKPVEEYGVPGVLGYWWQEGLLFD
NVNRRHNEFAAENFVNMASGRNTKIGCAVKKQGQRADVYCLYDLPLREEAIVYEAGNGCKTDADCTTYKNSKCKPSGLCH
GVPEPGYKEKSEALETSCLSEKETGMTKEIRNYLLDIHNKFRSSVARGLEPDMLGTFTPKAKKMVKLGYDCYLEKVALRT
ASACPPVRTDQKVFFWNIHKVSNSKMSNMDAAKEAMITWINEIRHYGIGPQNIFNQFHYWRDSDPYYALYVPTQDYAYMV
VEGNDRLGCVIKDCEGEKYVHCFLGFRRTEVMGKKPYEEGMPCTKSSDCTGNVTCFAEEALCSAP
>ANCCAN_08261 transcript=ANCCAN_08261 gene=ANCCAN_08261
MQLLSAVVALFVVGEIVATIDYQCWNFKSTDEIREKYEKAINNLRAKIAKGEQDCKESKKCPQGKNIYKLNWDCLLENHA
QKVVDKCNKDEAAPNGLGMVIEQVKLETCNANPLFKKTVEGWWNVVQNATTDSTNPLLNNAELKSFATLAHGAATRVGCA
QKNCNGELFMACMVYKEGPAEGQPIYEVGPGCSSAQECDTYAGSKCNQGTKLCVAGENTMCKDQTNLSSDPIRKTFRDQH
NKRRSAVAKGTVKMGNNRMCRTATQMWKLEYKCELEASAYKAAQGCSKSASNTQGVDEVWHVFDNAMNNLKDAANQTVDI
WYKEIETGYMNQTTGSQNLWLPALNIPNFAKMVWDGHKEIGCAVVKCPSATKAVCHYSPATARYARPIYAMGGLTCNLCT
KLSARCSEVGLCVKN
>ANCCAN_12562 transcript=ANCCAN_12562 gene=ANCCAN_12562
MIVCDSGEIVQLPRFDRRFSGASICTGGDVEQSEADDVLKLINDRRKALVDGTQKNGGSGKMLPPAKGMTAISWSCELEK
DTKEGLKNHSCDQDFPPQDPKGRARLYTSDYENYADPDISTFIKTNLDFVDTIGLQDVTDTSVKYKEEGLTYLYSQAVRA
TTTEIGCSLKKCDIGGFKMFAAYCLTNQPTLQVGQVIYEVGKAGECLDCPQGTTCDPNTKLCVAAATTTTTTTAPKTTTG
PATTTAIPPAPGAGFPTGASNKCPNNKMTDALRDQFLSLHNFRRSLLAKGEVAKNTGNLLPKASNMVKMQYDCTLEQGAI
EWAGQCGNVGSPESSRQGVGENFKRFPGGNFPTFGDAAKKSVTEWWKVVRKVPGIGMAATFRQHHVGTPIESFTQMGWAL
TTKLGCSIVKCSSDYVGVCRYSPKGNIVEQSVYKVGNVCSACPAGVKECVASEALCVM
>ANCCAN_22177 transcript=ANCCAN_22177 gene=ANCCAN_22177
MRLSVVLAVFVAGSFAQAPGYYQCWNFGQTNEIRHIYLSEVNKLRQPIGEGKAPNKDGMCPQGKNIYKLFWDCILENYAQ
EAVDKCGAKPTVPAELSMVWNETTLTTCNPTPSFKKQVNDWWDEVKRVGLGTDAAFKPGLENFAVLANGLATRIGCAQKN
CNGKLQMACVVYGNSNNHGSHFYPTTILMLCSKKFLDNICPHSPPDANKDLAREELLKVHNEKRAAIAKGEVKMGNGKMA
RRCPRMKKFVRYNCTLEVAAYEKAKTCPTADPNIENVSCFLSNARNKKLAAREAMDAWFGEISKSNAHMEQATGSQNLLL
PALNIRQFARMVWDRNAEMGCGIAECKGSHKYVVVCQYGQGVGKYGDTIYMMGPTCNQCGGPSGGRCTDGAFCP
>ANCCAN_24402 transcript=ANCCAN_24402 gene=ANCCAN_24402
MAKSVQRDWDCILEKHAQEAVNKCTENPTISQDLSIVYNKTTLTTCNPTPLFKQQVNNWWDVVKTAGLSDNAAFKPGLES
FAVLANGLSTRIGCAQKNCNGDLHMACVVYGKAASTSGQAIYEVGQGCSSDQECTTYAGSKCMREKKFCAAGYPKNGTVV
PPTVGTTPTTSTSTEQTSPTTSTTKKSTTTAAQSKYCEKQPEMNTDPARTVLLDQHNKLRHVFLLCFFPRFLHFRFPNLA
YSRKAAIAKGEVTMGNGEKARKCPLMMKLKYDCALEAAAYATAKQCLSAETTTFNENWFKIAVATATNKKLAAEKMVWGT
NNQIGCGVFRCNNNKDWHVVCRYGPGVGKPGDRIYFPGGVPCRQCSGKCEDNALCL
>ANCCAN_01698 transcript=ANCCAN_01698 gene=ANCCAN_01698
MKYDCDLEKAAEEAMGGACRQATPNPNGHNVQAYTTPNMVQIPKKDQLQDAVQKWYQPVIQHGLKDPENKFTDPHLQSFA
NLAHHKTTKVGCHYAKCSKPDRVVIGCMYNNPIQSNEVIYPKGTPCTKDDDCTVYNPSTCNTNTQLCRTNAKTPNNSTAT
TSSTATTATATATTSSPQGGGMCSNAEMTDEVRKKILDMHNWRRSQLALGRIKNGRNPYNCPTAANMYKMKYDCELEKSA
LDYAKQCSHKPTTRQGQGENVHSGRPKNDKVKEAKQAVQSWWNQIFQNGLNQKMTFLQNLRDKPNAPTAFTQMAWALSTK
IGCAVVDCKGKTFTVCRYKEEGNVVPKQIYEVGEPCSACRTSCVGEGLCATP
>ANCCAN_04745 transcript=ANCCAN_04745 gene=ANCCAN_04745
MQKQGLVSAFLLLFCGSSVLATICDQVKYPAVKDEERKVFVDYHNELRKAISDGSAANYVGKLPSAKNMYMLKYDCNMEK
ELAKELDKCSPQITFTNGYGQNIAKYTNDKFIAIADMKDKIKTAMESWYNPVLHYGIRNRDNIFSDARLYSFANMIYAKT
LRIGCAYKECNGKKEFYVSCIYNLIGGFPNNVLYESGTPCKKHADCNTYSSSTCDKAKGLCNYSGKPPRPGGGENTMCVG
NNAMTDLARNKVLDAHNSKRSLLARGQIRSGKNPHNQHLPMSCFMPKMIYDCPTETEAIKYASTCSFKKSPESERPGLGE
NIFIYPIPNADPSPAFEAATESWWSQVSAGVIKSDLKFDRSLRDKAVDQRGFTQMAWAKSVKIGCAIQTCDQSSFVVCRY
SPAGNILNEQIYQPGSVCGGCSASCNISNKVFSLANMCDMDFLCV
>ANCCAN_06587 transcript=ANCCAN_06587 gene=ANCCAN_06587
MTTVPPGCARKPNVDFIPAGKSVNYKVIIEADKNAVNNKDTIKKAMEYWYDTHYDENLNDSVIYTNDRTEAFANMVYYKS
IALGCTSILCEDTSGANKHKIALACVYGDAPKLGEPLYIPAPKKNTQGCKSNKTCKTLVKDATCITASSQPPTYAGLCET
KTALAIDSDTTTEAPTSSTESTTSKSETPSTSTEKPTTSAAEATTTKGEGMTQQLRDKVVSMHNRYRSMLARGLVRNGKE
GNPNCPTAMNMYEMRYDTAMEAEAQAYANSCPMGGSPVSTRPYSGENYQSFYSIIITPDEAIANALENWWTQILKNGVNH
QMKYNEYLAQKPLAPNAFTQMAWAESYKVGCGFNRCSFGTVVICRYSPRGNIYQQFIYKPGTVCASCSGSCKDALCPAPP
Y
>ANCCAN_08264 transcript=ANCCAN_08264 gene=ANCCAN_08264
MQSALVVITLFVLGGIAATTDYQCWNFKSTDEIRERYIKAVNKLRSNIVNGDVEGKNGKCPAGKNIYKLFWDCLLENEAQ
KVVDKCDGNVQAPNDLAMVIKKIPLDTCNTNPLFKKTVEEWWNVVKNVDVDQTNPPTSSSALQSFATVRLSQHWHTVMQR
GLVAHRGIAMEIFLWLAWFTTSDSKNCPQDQAHMSSDSIRKLFEDTHNMYRSAVARGTVRMGNNQMCRNATQMWKLKYDC
ELEKSAYSAAKDCSESDSKTASVDELWKVFNDNSLDATKAANQATDAWYKEIEKGYMKQITGSLNMFLPELNIPNFAKMV
WDSHKGIGCAVVRCTSATKVVCHYSPAVVRLGNPIYAMGPTCNRCKLVPTTCLDGLCVQ
>ANCCAN_12102 transcript=ANCCAN_12102 gene=ANCCAN_12102
MNKFAYALSFLFICSATCPGNDLTDAERTLLTRVHNSIRREIAQGVANNYHGGKLPAGKNIYRMRYSCELEQAAIDASQT
FCSASLEEPQKYGQNIQAYVTPSIIARPKNDLLEDAVKQWYLPVIYYGQRDAANKFTDPRLYTFANLAYDKNTALGCHYA
KCQGPDRIVISCMYNNVVPDNAVIYEPGTACVKDQDCTTYPQSTCKDSLCIIPTPHPPNPPNPPPAMCPNAEMTDAARKK
VLDMHNWRRSQLALGNVQNGKNAYNCPTATDMYKMVLHNFSMVILFYLKRTFEEYDCDLENSALAYAKQCSLVGSAEGTR
PGEGENVHKGALVTDPEAAVQTAVQAWWSQISQNGLNAQMKFTAFLKDKPDAPTAFTQMAWAKSVKLGCAVSNCQADTFT
VCRYKAAGNIVGEFIYTKGNVCDACKATCITAEGLCPTP
>ANCCAN_13163 transcript=ANCCAN_13163 gene=ANCCAN_13163
MGSYGGNNIVFTVKGTPPVSFGAPEPLIKQALEKWWNPGKQHGLGPGNRYPGQHVYNFASMINSATTEIGCSYKVCGTDR
DSERKMEILCLYDDVAYMTGRILYDNGKACTKSEDCTTYRGSKCENGLCVKPKEEPDTGANNMCPRSSGMTDKTRKTILN
LHNHFRSLVARGKAEDKLIKNGFTPEGASMLKMKYDCELEKIASNYASKCVYAHSDPNTRTLKGKQAGENLFTVSIPDAE
KSKTGDWATRGWFSELKEFGVGSTNLLTESLWKRPGTQIGHYTQVVWGTTSRIGCGVQNCWNQTLVVCNYLEGGNVIDRN
QPRQIYEVGPACSKCPNGYSCDKDKLCVKPKSKRV
>ANCCAN_13165 transcript=ANCCAN_13165 gene=ANCCAN_13165
MVSFAVCARAQSSGCTLDGDTRKQFLDFHNQKRRDVASGSVKGFKKAKNMYELSWSCELESKARQHISSCPGTVRGLGST
GANNMMWSGSNLQPKQLIKQTLDAWWKPAQQHRLGPDNRYPGGQLFNVANIINAATTQLGCTYNQCGNTLEILCLYDDVA
YLTNKILYDTGKPCTKSEECSTYKGSTCNNGLCVKPYEKPDDGTNTMCRNGNVMTDKMRKTILDLHNDFRSLVTRGRAED
KLVNDGKGFTPKGSNMLKMEYDCELEKIASDYARRCIYAHSSPSSRTLRGMQAGENLYTISIDNADKNKAGEWATRSWFS
ELKEFGVGSANVLTPALWNRRSPDPKVHIQIGHYTQMVWAETDKVGCGIQHCPGVQTLVVCNYLKGGNVMNRKIYELGQP
CSMCPKGYKCTADKLCARN
>ANCCAN_20981 transcript=ANCCAN_20981 gene=ANCCAN_20981
MRLIVALLAVTSTVYAAQPFGCQATDIDDKTRQKILDFHNQKREDVAKGLVPNFNSAKNMYKLRWSCILERRAKKYSLSC
PNQLNKMMGLGGHGMNMVHIETEGSPDLDWAIDGTLKAWWAPAEQYHLRPKGPDNRYPGENFASVASIINSETTQVGCSY
NVCPQKGNQKTKLTILCLYDDVAYLQNRVLYDTGRHCTEDKDCTTYRRSTCDTKTGLCVKPKDTANDYENKMCKVRTGMT
DKVRNTFLDLHNDFRSLVASGKAEDKLIDGGKGFAPKAASMRKLEYDCKLEEMAAKYAEKCVYEHSPNVSRMLLGEEAGE
NLFTVSVFDVDYNKAAEWATRGWFRELKDNGVGAKNILTRELLDRSKKINFEEMKIGHYTQMVWGETDRIGCGIKHCYGD
KGDRKEQTLVVCNYLVFGNIANHTIYEIGKEPCEKCPQGYKCENNLCARLKPRS
>ANCCAN_26187 transcript=ANCCAN_26187 gene=ANCCAN_26187
AVVPDVLVTVEATTRFNCRNSLISDEWRQYVLDELNDYRRSLARGEVYDATKNFLPKAKDMNELKWDCNLEEVAYKSLQS
LMSTCDVPLFSISRPYQTMQKRFKRKECNITSQAKVLLYGWWKEIKNTTVKYVNGNPSVPTGLEFIVMATATTTGFACTY
EFCNNMPRGIIACIYDDKTTDVSVANRIIYQATQNTQEICSSCSKNCIKSLCNVPHTPVTLPTTCSDDKLTQDSNNAALW
MHNYYRKLLASGWAKDKKSKSGYALTAKKMLKLEYDCAPAAGGISNGATKTYDLIKDCPKSGNPTPSNGYSMNFLRLKNH
TISEQEALEQAIKKWWGVLETKGLGSENTFSDNSEIASFAKMAHDGTEKLACAVQNCKQNGETLVACQYSPAIQDGDKIY
ETGKVCGGCKALSKKCSDPAGLCE
>ANCCAN_19052 transcript=ANCCAN_19052 gene=ANCCAN_19052
MGILPQFQVWDCNLEKIGYDELSKCKPLPDSGIVIDKVGRDFRDGILSTKKNFDLKTETSKLLNAWYDEVKQNDIPDNLS
YKPAYHNFSAIVRDNAKGIGCTYTTACPGGTKFVCVYDARKNNPTGKLYIKGPTCEKCGSDTCTRFLCEPKGYTPVIVPV
KCPDDGMTENMQTTAQNMHNYYRRLIATGWARNKQTVYAPIAAKMLAVTYDCTGLGKEAKDKSSDCRSDIGTPTSGRAMN
KLEIKNYTMPLQDALELNVCALTASHGT
>ANCCAN_17690 transcript=ANCCAN_17690 gene=ANCCAN_17690
MRTAIAFIAVALFALSDAASYNCGNPESSDDIRDLFLNFHNDARRRVAKGQEPNKQGKLNPAKNMHKLSWNCEMEKKAQD
HIKTCSGGLVNFGSWGANTMSMGGSGLSNPRPIIERILKMWWGKVQQVGLGPDNKYPGGALYTFGNMVNSEATEIGCAYK
VCGGNKMQVFCFYNEMGYMTGMTLYETGQACKSGADCKYKGSSCDDGLCVKPKEVPDDGKSAECPADSGLTDRIRNKILD
VHNELRSLTARGQAQDAAGGFAPKAAAMKKLKYDCSLEKLASDHAKTCKWGHSSPTTRRGIGENIYATSNPKADKLKEAE
SASRSWFGELAKFGVGQENVFTMKLANRPGKPVGHYTQVSYFDILNDIIVQAMMVWQKTTAIGCGIVNCPTMTYVVCNYK
QAGNMLGDPIYEKGEPCSKCPTGDKCAQTEEKLCLL
