# Supplementary material for: Comprehensive analysis of the secreted proteome of adult Necator americanus hookworms
Source: PLoS Negl Trop Dis. 2020 May 26;14(5):e0008237. doi: 10.1371/journal.pntd.0008237 (PMC7274458; doi:10.1371/journal.pntd.0008237)
Supplement: S1 Table — (ZIP) [file pntd.0008237.s001.zip › Fasta_SCP_Domains/Acaninum_Single.fasta]

>ANCCAN_11000 transcript=ANCCAN_11000 gene=ANCCAN_11000
MAKLYFIGLAIASLLSSLCEGKPVVLLTPQCPGGYLDQSTINTGVLDPINAARQKVVNGAQANGPGGSNLPAGKDLTQLS
WDCSLEQTAIKAMNDGQCPETEPANPGDKGTFFDNDYFYDDNVPVSEILANEFNNNYLSQITANKLTVQGTKVIYNGPVE
LRSYANLIRPGTTGIGCALNKCSGPPKKFSMYCILNSK
>ANCCAN_06571 transcript=ANCCAN_06571 gene=ANCCAN_06571
MAQSINNEWAASIGSVPNHQYFNKLLRTACIKEGTALHPRCRATTMSYTLVILFLCVGAVLAAGPECKDKKVSPEIRQQI
LNYHFERREGDAVEWDCGLEDKARGLVKKGGKIDTSKVPKGRGVNVYEIKKENETTKDLVDRALRRWWSSSRETNLNMRN
RNNKKVGCSYKDTKEDFTIVCFFEKRGW
>ANCCAN_05484 transcript=ANCCAN_05484 gene=ANCCAN_05484
MLRLFLVFLFINEVLSNTPKAVCSNEPPAADVVRTKCLKLHNDARKAIVSADGVEQSDGSKLPGSKNLFKISYDCSLEGL
AMTIVNDCPSKPTLTFVPATKSVNYAVKRAVNAEPADDNKYAEILGEAVEEWLDYQYEAVLDKNVTYLDEAMVPYANVGF
T
>ANCCAN_08263 transcript=ANCCAN_08263 gene=ANCCAN_08263
NLNLFSGESTICKNQTDISSDPVRNVFKNQHNQLRSAVARGMVKMKDGIKCRNATQMWKLEYNCGLEASAHEAAKGCRKV
DSTSKQFDEVWHVFDKAIPDMKDAAQRAIKLWYKEIETGYMNQTTGLMNMFLPELNIPHFARMIWDSHREIGCAVVKCTS
ATKVVCHYSPAVVRFGNTIYAMGGRTCNLCERMSAECSKVGLCLKRK
>ANCCAN_11009 transcript=ANCCAN_11009 gene=ANCCAN_11009
LLCFENCRSTISISCKFSGNDYDNTVEGVIQGNLEAWLVKADFNVFPVTTKGTVISYPTYNGNTDLLAYSNLVRPTNTEI
GCVLERCPATANVPKLVTFYCILNGKNITNGEALYKGTTVNTGGCKEVTCSAGYACNNATLLCERSATTSSSTSASTSSS
TASSTSSSMATSTSSSTSASGATTTKAPSPQAQFPTGTSTMCNTRHAYANRMTDNLRNEYVRLHNFRRGLLAKGEIPQKG
NIYLPKAADMWKISYDCGLEQGAIEHASQCLTGGSGQSSRPGVGENFKVIPAARFPTFEDAAKKTVTEWWKPIRNVDYFG
NNVNFLPIYDQDPISSFTRMAWATTNKVGCSIVKCTTDNVYVGVCRYSPMGNIVNSNIYQIGNPCSVRPTQATGCDPVEG
LWY
>ANCCAN_11012 transcript=ANCCAN_11012 gene=ANCCAN_11012
MCSTRHAYANRMTDNLRNEYVRLHNFRRGLLAKGQIPQKGDIYLPKAANMWKISYDCGLEQGAIVHASQCTTTGSEQSSR
PGVGENFKVVPAARFPTFEDAAKKTVTEWWKPIRAVDYFGSNVNFLPIYDQQQISSFTRMAWATTNKVGCSIVKCTTDNV
YVGVCRYSPMGNIVNSNIYQIGDPCTVRPTQPTQATRCDPTEGLWY
>ANCCAN_12255 transcript=ANCCAN_12255 gene=ANCCAN_12255
MSTTFVIFVLCFGTLLAAETKCKGSKVSPEVKQQILDYHFARREGDGVEWDCGLEAKARGLLKKGGKIDKDKVARRHGVN
VYEIKKETETIKDLVNRVLGQWWSSSEETNLNMRNRQNKKVGCSYKDGKEDFVIACVFEKRGM
>ANCCAN_13378 transcript=ANCCAN_13378 gene=ANCCAN_13378
MAYKGLQKIISSCDIPDTSITSPYQSIAVRFEKKNCNITSQAKVALYAWWSLIKYVVVNYPNNANGSPSVPAAPQFIRMA
TGNTTAFACTYDFCDSMPKGIMACIFNDIKLLASGWAKDPKAKSGYAPPGKQMKKLEYACSNTGGANIAEATYKAIEQCP
ATDPTSTAGYSMNFLRIKNYKLSQQDALKQAIEKWWGELGEKGLGDDTTFHDNSGIKSFANMAYDQADKFACAVQNCQQS
GETLVACQYSPVIADGNKIYETGKVCSGCKKLNPARKCSNPAGLCE
>ANCCAN_24764 transcript=ANCCAN_24764 gene=ANCCAN_24764
MDYNLVFGKSLRRWNYEVREFGQTSPENLYSDDSLEHFANMAHGKNTKVGCSYYRKGRAVTFVCVYDIAPEWDQPIYELG
SKCAKDDDCTTYEGSKCDMLCVKPKEK
>ANCCAN_01699 transcript=ANCCAN_01699 gene=ANCCAN_01699
MCQTLQMAWALSTRIGCAVVNCQSKTFTVCRYRQRGNIVNHPIYQTGPPCFACATICLGEGLCAAP

>ANCCAN_05363 transcript=ANCCAN_05363 gene=ANCCAN_05363
MCGAGNQCPGDFSDEFRRTALDMHNYYRRFVATGWGKTGRKYAKTAAKMVELQYNKDLEQTANDYLNANTDCPITPESRL
GGENFFKTNLFNTPQVEAFEKVLPSTSSDNEGNIFQAMKFWWSPFEKSGFGDEPTYTDAIENGDLKYAANILHDETTKLG
CAVRTCNRQGILVIDCRYDNLLSTDDPIYTTGKVCSKCRDVTGYTSCSKLGGLCVAPP
>ANCCAN_05481 transcript=ANCCAN_05481 gene=ANCCAN_05481
MTVVRDCPSDPDLTHVPADKSVNYAIRRHVENALGSDQAYADEMEVVIAEWVNYRFDANLDINTVIYDDEIMKPYANIIY
NETLAIGCTIMWCSSKRLAAACVYSDKPKLGEPLYDPGKKGAKCSGKSCEKVIEGAKCINANDLEGLCGTDMKQSPTKPT
TSSTTTTTTKSTSRTRPKRTKSTTKTTTSPTTKRTKSTKTTTKSTATTTKKNSEVMTQAVRDRIISMHNSYRSTLARGLV
RNGKEGNPNCPTAMNMYRMRYDMTLESEAQTYADSCPTAESLLSTRPYSGENIEIIPGTSTPYLKAIESALQEWWTQILR
NGVNNKMQYTEYLENKPNAPTKFTQMAWANTYTVGCGLQRCSHGTVVVCRYKPRGNVYTHYIYRPGQMCGSCTGSCSEGL
CPTPAN
>ANCCAN_05488 transcript=ANCCAN_05488 gene=ANCCAN_05488
MISLLLVLLCINAAFSTKPTTVCSEDPGDETADPVRGGSLKEHNQVRLDLIGGNLALSDGTKLLGSKNMFKITYDCYLEG
LAMMAVAGCPSKPNLDHLPEDVSINYAITRGVEPAEVPANETAYYNEHIKPALAEWLDYINEDTLDVKTTIYDAEAMEPF
ANMIYKNTTKVGCVPLYCVDRKRLVVGCVYNSKPKLNEPLYDPAKGTDGCTSAPKRCGKTIKNSKCIAAGDPDAALEGLC
RAPFR
>ANCCAN_06722 transcript=ANCCAN_06722 gene=ANCCAN_06722
MWRVTTFRQRWDCDIEKYASDIMCGTAVTGDYYAMTETFKNGNDCNATVQTNTLLKKWWDESNAINLADSLEYSGDVPTK
APDFSHMAYAPVRAFACTYGTCPSTTGLKLTCVYKRKIPTTTKPPAKTPVIYAKVKSLEKVCSLCKTTLQTEPCIKHLCQ
QEYVPAGDIPKRACAAQDGLSNDLQDIAVDMHNYYRRLVATGWDPTKDGYAPRAKAMNALNYDCGDPKVQDNIGSATKTL
VDNCPKDAPTATGGYSLNHYYENTYKLSPEELLEKAITNWADEVSKVGKDNIYTKGAGFDNYANMMHDESDKITCAVNVC
TQSGGSAVVCQYNIPPDEGDAIYQMGAPCKACPAAAPCDDKLGGLCVKPQP
>ANCCAN_06779 transcript=ANCCAN_06779 gene=ANCCAN_06779
MPNFSTISTDIKLTGKPCDINKETTTILNKLWNEVKNVNLAKPEYSDTTIKNFGIMAYGKTTGFACTYNKECSGKLLCWY
NRKPKNGDSLYTPGSDCSKASGCAAGSTCVDYLCQLAKYTPTKDFLPRYCHPDVDGLTYEQHLTAQYMMNYYRRLLATGW
TRDKSAYAPTATALWSVVYLCSTIGKATKVLVDRYACSDPPFPVPKGHTQTHYIIKRLNVDPKEALEEAIKAWAGQAKLV
DLNPIGGAVFYQDEVEEKASDFAKMITDRNSGFGCAISECTAKKYTLVICQYNGLFTSRDPIYTVGKPCSRCAKFNKKCE
DALGGGLCINK
>ANCCAN_08262 transcript=ANCCAN_08262 gene=ANCCAN_08262
MQLPLPVWDCILENEAQKVVDKCDESAKAPEGDVAMVIKKVPLDTCNPIPLFKKTVEKEWWNVVKNAKVDPNTAPTSSSD
LHDFATLAHGDATRIGCAQRNCNGNLFMACMVYNKGPAEGQPIYEVGPGCSAPQDCTTYEGSKCNKEQKLCVAGYID
>ANCCAN_10999 transcript=ANCCAN_10999 gene=ANCCAN_10999
MYTSATEIGCAFKSCPEIPTYRVYCILNDKALMGGDVIYNAGAAGVCNDADCPTGTKCDPTSKLCVRQTTAAPTVATTPS
TSPEASFPSGSSTRCPNSRMTDTLRSEYERLHNFRRGLLATGQIPRKDGKYLPKASNMRKITYDCGLEEGAIQYASQCPT
THSEQSSRPNVGENFKTFPATRFTFDTAAKKSVTEWWKPIRDVNYFEKVVVFRPFHDGAPISSFTQMGWATSHLVGCSIV
MCSTSNRYVGVCRYSPRGNIVNNNVYEVGTPCSACPTGATSCSSADGLCF
>ANCCAN_11003 transcript=ANCCAN_11003 gene=ANCCAN_11003
MCSSFAYANRMTNALRNEYVRLHNFRRGLLAKGEIPRKDGKLLPRAANMWSMSYDCALEDGAIKWASRCPTSLSEPSSRP
NVGENFKTFPATRFNYDTAAKKSVTEWWKVIRSVNYFEKVAVFRPFHEGAPISSFTQMGWAMSNKLGCSIVKCRTSNVYV
GVCRYSPRGNMVNHNIYEVGAPCSRNPGGASSCNSAEGLWF
>ANCCAN_11007 transcript=ANCCAN_11007 gene=ANCCAN_11007
MTDTLRKEYKYDCTLEEGAVNWASQCPTTLSEPSTRPNVGENFKTFPATRFNFDTAAKKASHFGSVTEWWKVIRDVNYFE
RVVVFRPFHDGAPISSFTQMGWATSNLLGCAIVRCRNDGRYVGVCRYSPRGNIVNSNVYQVGTPCSACPTGASSCSTADG
LCF
>ANCCAN_11519 transcript=ANCCAN_11519 gene=ANCCAN_11519
MQPPPLSCVRYCKHWDCNIENYASLHNCNNKIGIMPNFSTISTNIKLTGKPCDINKETKTVLNKLWNEAKNADLKDPKYN
DATIKNFGIMAYGNTTGFACTYNKECSDNLLCWYNRKPENGKPLYTSGSDCTKGGCTNSTCVDYLCQLKEYTPTKDFLPR
YCHPDVDGLTYEQHLTAQYMMNYYRRLLATGWTRDKSAYAPTATALWSVVYLCASIGKATKALADAVACLDPPFPVARGY
TQTHHVINRLNVDPKEALEEAIKAWAEQAKKVDLKPIGGAVFYQDEVEEKASDFAKMITDRNSAFGCGISECKAKSYTLV
LCHFNGLFTSRDPIYTVGKPCSRCAKFNKKCEDALGGGLCINK
>ANCCAN_12564 transcript=ANCCAN_12564 gene=ANCCAN_12564
QLKDGDVIYNVGTAGVCSDCPTGTSCDRNTKLCVRTTSVPTTGPAATTTPSTTTTTPAPAQTTTTPPTSPEANFPSGDSS
RCSHPLASRMTNTLRSEYERLHNFRRGLLATGQIPRKDGKHLPTASNMQKMTYDCTLEEGAIQYASTCPTRLSELSSRPN
VGENFKTFPATRFTFDTAAKKSVTEWWKVIRDVNFFEKVVVFRPFHDGHPISSFTQMAWATSNRLGCSIVNCSTSNRYVG
VCRYTQRGNIVNNNVYEVGAVCSACPSGMTSCNRDEGLCF
>ANCCAN_17813 transcript=ANCCAN_17813 gene=ANCCAN_17813
MQLPLPVIALLVVGGIIATPDFQCWNFGSTNEIRDRYLKEVNRLRSELAKGNVEGQGGKCPAGKNIYRLVWDCILENEAQ
KVVNKCDEKAKAPGGDVAMVIKKVPLNTCNPNPLFKTTVEKWWSAVKNAKVDPNTAPTSSSELQDFATLAHGDATRIGCA
QKNCKGNLFMACMVYNKGPAEGQPIYEVGPGCSNPQDCTTYEGSRCNKDQKLCVAGYID
>ANCCAN_19759 transcript=ANCCAN_19759 gene=ANCCAN_19759
MIAHFIFAFVAPLLPLASSQGLCPNSTFDEETIKESVVGHINDHRFKLLKGLQPNGPWQDRDKWTSETQGYGKKLPMAKT
MNEVEWNCNLEKKAKALLDPQCTDDEPKAPKGKTGLFYKMDISWDEPEITSAVWAWMEQIEKFAVRDDAISNKKVTFKDH
DLREYLNLMRPSITKIGCADALCKENGVNKYRAFCLTDKEPLQDNGVVYKAGKGGCDEGENCPKGFTCEKGLCTKAKP
>ANCCAN_21219 transcript=ANCCAN_21219 gene=ANCCAN_21219
MPDEMRKQIIDYQNNFRQKLANGQVNGSNGTLAPAKFMENLDWSCDFEKEAASRCNNGVINTNLLYQIGAASDVIVGPGC
YPKPLHFKDFKKAMDNWWRQASGYSDNQYTDRTKEAFAQMMNANATKVGCSFEKKGRLTSILCLYNSRVPLGQEYYEVKE
N
>ANCCAN_22176 transcript=ANCCAN_22176 gene=ANCCAN_22176
MRHLAILAVAVIGNIIATTDYQCWNFAQTNEIRHIYLSEINKLRQPIGNGTAEGLPQGKNIYKLFWDCILENYAQKAVDE
CSANPSIPNDLSYVFSK
>ANCCAN_24765 transcript=ANCCAN_24765 gene=ANCCAN_24765
MTNEWTNLILDYHNSVRSKIAFGMERNHTGKLPTAKNMYELTWDCELEKLAEQIAENEDYDLESIQPHSANIDHRSHCPN
FEMDYNLVFGKSLRRWNYEVREFGQTSPDNLYSDDSLEHFANMAHGKNTKVGCSYYRKGRAVTFVCVYDIAPEWDQPIYE
LGSKCAKDDDCTTYEGSKCDMLCVKPKEK
>ANCCAN_25987 transcript=ANCCAN_25987 gene=ANCCAN_25987
MARSTLALVEPVSDIDNIRWLFESVDRGSSMTKFLAFTCGSKITAEFRELITDYHNSVRSKIAHGIERNHTGKLPSAKNM
YEVAWDCELEKLAEKVAADEDFDVESIRPRAVNIDRRAHCESFELTYHRDIGKSLRRWEYEIRDFGQTSPENLYNDDSLE
HFANMAYGKNTKIGCSYDRKGKALTFVCVYDLGAVWDEPIYELGPRCQKDSDCTTYENSKCDMLCVKK
>ANCCAN_29438 transcript=ANCCAN_29438 gene=ANCCAN_29438
MTFFSSVLHSYFQDYQCWNFKSTDEIRERYIKAVNKLRSNIVNGDVEGKNGKCPAGKNIYKLFWDCLLENEAQKVVDKCD
ENVQAPNDLAMVIKKIPLDTCNTNPLFKKTVDEWWNVVKNVDVDQTNPPTSSSALQSFATLAHGDATRIGCAQRNCNGNL
FMACMVYNKGPADGQPIYEAGAGCAA
>ANCCAN_14990 transcript=ANCCAN_14990 gene=ANCCAN_14990
MTLLPTLLLTLLPIAFATCPGKDSLSDSRVKQVLDLQNAWREQAAAGTLFTGKRQLPAGRNIYKLEWDCDLEELAKDAVK
GCPETRTEIPRKGQAFLHLNSTVGKKRNQALNYSMTAWFDEAVFEVKGKDVVRSGNDKSLDFSNMINSDSYKVGCAEKRC
GKGRNSTAAAACFYNKA
>ANCCAN_00906 transcript=ANCCAN_00906 gene=ANCCAN_00906
MTDNVRQKFLDVHNKYREMVAKGEAEDGLGGKAPKAARMFKLRYDCGLESTAVEYAKKCNYDHSPLEERSYAGENLYSSE
NPKMDKMQVAERAPEVWFEELKKYGVGQENVLTEKLWARPDTQIGHYTQMIWQSTRYIGCGVQHCPSQTLAVCHYSRGGN
VMGEKIYDAGEPCSMCPLFDKCATTSEKLCLTE
>ANCCAN_03253 transcript=ANCCAN_03253 gene=ANCCAN_03253
MNFCLVVSYFFIPVFRKQISAFQFLFAILGIAHVNGMRNQVTQEIRDEFVDMHNSYRSLLAEGLIDTETGVAGPAKKMKK
MVSLRHGTRTERQNCWESSSSSEENLYVVGNEGHEPDPVLDAGNKWWNEGFHMNQERDKSLYRTGFKMSSFANMAWDTRN
KVGCAIVDCSGKTHVVCHYEEKDGENIYEIGQQCTGCSDYGSNVKCENDLCIA
>ANCCAN_03254 transcript=ANCCAN_03254 gene=ANCCAN_03254
MKSCFVVLFAILGIAHVNGKPKNIINDEMRSELLDMHNNYRSQLAEGLIVTEKGEAGPAAKMIKMVYGKKLEKSAFESAA
KCRSYASSSAAYDENLHVAHDEDFIQEALSEWFGEIYEKAQEETASVYSPSYNSYANMAWDTRKRVGCAIVECTGKIHVV
CHYPPIANKEGQKIYEKGAKCSKCGSYGSGFKCVEGLCTK
>ANCCAN_04163 transcript=ANCCAN_04163 gene=ANCCAN_04163
MATHIQTASEMFVFLALIGYAAADIHCASYTLSSAQRELLLEGHNEIRRNIAFGRQENKDGLPPLGPAKNMYALDWDCEL
EKKAEESLSKCTLDEKVDAGRNMIQLNSNEGTLFDTDYMTIALSNWVAPVKFFGKKEPVNAYDGMHCQFTNMVHANTTKV
GCSFKRCGENFLFACLYDKCGVKEALLYENGQPCEEDDDCTTFYGSECSKGLCIKS
>ANCCAN_04165 transcript=ANCCAN_04165 gene=ANCCAN_04165
MFVFLVLLGFVAADYNCDTKALSEDQRKLLLEGHNEIRRKIAFGELENKEGLPPLGPAKNMYALDWDCDLEKKAEESLAQ
CTLNEKVDAGRNMILLNGGTLGDTDYMTIALDTWVAPVKFFGKQVPTNKYDGMHCQFANMVHANTTKVGCSFKRCGDDFL
FACLYDKCGVKAELLWEEGQPCEDDDHCTTFYGSECEKGLCIMSH
>ANCCAN_04194 transcript=ANCCAN_04194 gene=ANCCAN_04194
MEAYLVVLVAIAGIAHSNEHGPMCSRNGTEMPGFTDSMRHEFLAMHNVYRSMLALGHIRISEEPEYYDDYSSYDSLYAPT
ASRMRYLEYDCEAEKSAYMSARNCSDSSSPPEGYDENKYIFENSNNISEAALKAMISWAKEAFNLNKTEKGEGVLYRSNH
DISNFANLARDTREKFGCAVVNCPLGEIDATTIYNGEAYATAIHVVCHYPKIEKEENQIYKVGKPCDDCSEYKKEADNTT
SADPVCRADDGVCKIGSQDVDFHGRWKYIRLFRDL
>ANCCAN_04196 transcript=ANCCAN_04196 gene=ANCCAN_04196
MKSYLVVLAAIAGIAHANEHDPTCPQNGEKMEKGFDDAMRLKFLALHNGYRSRLALGHVSITEESEDYDLYDLLYAPTAS
KMRYLKYDCEAEKSAYESAKKCQTTASSWEKYDENLQVIEDPRDINHAALKAIISWATEAFNLNKTGEGVLYRSNHNISN
FANLAWDTREKVGCAVVKCSPRTTHVVCHYPKIVKKEGKPIYITGKPCGGCGDYANKFFCHADEGVCIIASRDLDIYGRK
KYFYPFREL
>ANCCAN_05482 transcript=ANCCAN_05482 gene=ANCCAN_05482
MYNVCIAAGHLSKLCIMLNVLLVILCIDAAFSQLTVCTNEPKDADVVRTEFLKGHNQVRKSLVDLKLEQDDGETLLGSKN
MFKITYDCFLEGLALTTLSGCPSEPKLDFINTMGGEKSVNYAVIRGIDTNNPPKAEAEYVPYIKTAVADWANYMYEDNLD
IKTVAYKNEAMEPFANMIYNTTIALGCSPLYCAEKKRVAVSCVYNAKPKLNEPLYETSKVTDGCSSAGKRCDKVVKGSDC
IANGDFKGLCHTTLKEIPKP
>ANCCAN_05485 transcript=ANCCAN_05485 gene=ANCCAN_05485
MLLQSYDCSLEGLAMTIVSDCPSKPTLTFVPATKSVNYAVKRAVNAEPADDNEYATILGEAVEEWLDYQYEAVLDKNVTY
EDEAMVPYANIIYNNTISVGCSTLYCANKKRTATACIYSAKPKLGEPLYTHAKTGTKCDPAKKHCAKAIKGAKCQDSSDQ
NTEGLCFTDLKEVPPVKP
>ANCCAN_06568 transcript=ANCCAN_06568 gene=ANCCAN_06568
MSSALVILFLCVGAVLAAGPICKDKKVSPEIRQQILDYHLARREGDAVEWDCGLESKARGLLKKGGKIDTSKVSKKRGVN
VYEIRKEFETTKDLVDKALRRWWSSSKETNLNMRNRNNKKVGCSYKDTKTDFVIVCFFEKFRQQCFSQGQFPKHIK
>ANCCAN_06585 transcript=ANCCAN_06585 gene=ANCCAN_06585
MTVAAGCPSKPKLDYVPAGKSVNYAIQRGVQNKPTQDSDFETAVQDAVDKWYDYRFEDNLDTKTVLYQNEAMEPFANIIY
KNTIAVGCAIIYCDTKRIATACVYNDK
>ANCCAN_06586 transcript=ANCCAN_06586 gene=ANCCAN_06586
MLPFLFIILFINGAFSTDPYKACENGEPDVNDAIRKGALDIHNEFRVNLTKKLLLQDNGEALPGSKSMFKLTYDCALEGL
AMTTLSGCQSKPKMDYIPAGKSLNYAIVRNVAPLPADAAIAEMIKATAEEWAETRYDDIIDEKTVTYNNTDLEPFANMIY
HKTMTVGCGTMYCSGPKNRLAIACVYDAKPELGQPLYTPAKADKGCNDNDKPCTKAVKGSTCILANDPTFAAYKGLCKAT
NYFTLPIC
>ANCCAN_08478 transcript=ANCCAN_08478 gene=ANCCAN_08478
MTDTMRDDFLDEHNMRRSDVAEGAIPLGPRGKLCPTAARMPKLSYDCNLEKNAYEFARQCSLGGSSESSRQDQGENFHVA
PYNGSPTEVGIRVSEILVQPVY
>ANCCAN_08479 transcript=ANCCAN_08479 gene=ANCCAN_08479
MFSLLASASLLGLTAAISCPSNTNTGVTDTMRDDFLDEHNMRRSDVAEGAVRLGPRGGLCPTAARMPKLSYDCGLERDAF
QFASRCSLRGSPPNSRSNQGENFLVAPFTGSATEVGIRAINQWFNGISRRGMNRMMIYYPGIPRDKPELPPFTQMIWAAT
TRVGCVVVRCNNNQAFTVCRYSPQGNIIGQRIYVPGPVCSGCPSNCDRAFGLCNS
>ANCCAN_12100 transcript=ANCCAN_12100 gene=ANCCAN_12100
MTDAARKKILDMHNWRRSQLALGKIPNGKNSYNCPTATNMYKMAYDCDLEKSALAYAKQCSLVASAEGSRSGEGENVYSG
PLVTDLEEGAIAAVQSWWSQIYSNGLNRQMKYLNSLATKPNGPRAFTQMAWAKSVKIGCAVVNCKANTFTVCRYKAAGNI
LDEYIYVQGKVCDACPTTCITAEGLCPTP
>ANCCAN_14642 transcript=ANCCAN_14642 gene=ANCCAN_14642
MPLFTLLWLWFAASHVDAAKPALDPIELMKLPRTNNICPQLTTARMSDQARNLIVDIHNRRRAVLAQGQVRNGRNDYNTP
KGSNIMTMEYNCDLEKDAQMYADLCTSAGSPEAQRPLWGENFNVIQETLDPILAVSRAGDAWWGQIYQNGINQKMLFNKF
FSEKPNSPTAFTQMAWATSYKIGCGVGDCAPRTNVVCRYTAKGNNIGEYVYEPGQPCTACDYGCTPEGVLCYAPPPTQP
>ANCCAN_14989 transcript=ANCCAN_14989 gene=ANCCAN_14989
MPVTSGENKRCSQNQGMTDVIRRRLIEMHNIRRSGLAAGNVDTTNNQKMIRSSNMMRLRWNCELEAAALQHAMSCTFAKS
DESTRPVDGENQATIPRASTYQEAAEKAVPSWWKTVRTIGGVRDRIFKQGFVGTPIEGFTQMAWANTRKFGCAVVKCDGR
YNVVCRYNPKGNIVGEEIYMRGPKCTRCPPGTRCVENLCTPLN
>ANCCAN_17814 transcript=ANCCAN_17814 gene=ANCCAN_17814
MCKNQTNMSNDKVRKTFRDQHNNHRSAVARGMVKMKDGRMCRNATKMWKLEYNCGLEALAYAAAQGCEKEDGSAQNVDKA
WHVFDKDIPILENAARQAVNIWYKEIEKGYMNQTTGSQNIWLPQQNIPNFAKMVWDSHTEIGCAIVKCGSKMKAVCHYSP
PKAHYGNTIYEMGGPYCNLCERMSARCSKVGLCVKK
>ANCCAN_19040 transcript=ANCCAN_19040 gene=ANCCAN_19040
MTDDLRNTALYMHNYYRGLLASGWAKDGKIGYAKPAAAMIQLKYDCDVENEIMDKFKDCKTATIAQPSNFKQYPKFDVSR
ESALEAVIDEWWSALAKTGVPDNKYVEAEMKDKPLGDYVNMAYDKTKKVGCGVQICQAIGKTYVQCAYTSDTPISDEDPI
YEIAKKRACSGCGKAGMTCSPLGALCVQA
>ANCCAN_20304 transcript=ANCCAN_20304 gene=ANCCAN_20304
MRFCLVVSVAIAVCSGYADEGFGCPTNLNLTDEVRKTFLDTHNDLRRNVAHGKQENLIGFLAPAKNMYALKWDCDLEEQA
QNSLSKCTLTEDVKAGRNNIAMTLVSTFPDDIYVSLAMNNWISPVKFFGKPKPTNAYDGSFCQFANMVHANTTKMGCAYK
RCGEQFLVTCLYDKCGTIPNGLMWEEGEACMEDDECTTFYGSECHDGLCVLP
>ANCCAN_22933 transcript=ANCCAN_22933 gene=ANCCAN_22933
MPDFNDSIRLQFLAMHNGYRSKLALGHISITEESESDDDDDFGFLPDFAPRASKMRYLEYDCEAEKSAYVSASNCSNISS
PPEGYDENKYIFENSNNISEAALKAMISWAKDAFNLNKTGEGVLYRSNLTISNFANNCFVAQIQTMKQHRNVIKLAWDTR
EKFGCAVVNCPLGETDAIITDDEENYATAIHVVCHYPKINKTEGEPIYKVGTPCDDCSEYTKKADNTTSADPQCHPDIGV
CFIGSKADYDSKKFYPFREL
>ANCCAN_22934 transcript=ANCCAN_22934 gene=ANCCAN_22934
MCERNETDMTGFNDSMRLQFLAMHNGYRSLLALGHIGISKESLGDDYDDDYYYFYSSYAPMASKMRYLEYDCDAERSAYE
SASNCSDSSSPPGNYDENKQVIENSGNIKEAAREAFLSWAKEAFNLNKTGKGVLYQSNLNISNFANLAWDTREKFGCAVV
RCPLGETDATTIHVVCHYPKIEEKEEQSIYKVGEPCEHCSEYTKLNNITSADPVCIRDDGVCFIGSEDDYISKKFDRFPE
L
>ANCCAN_27130 transcript=ANCCAN_27130 gene=ANCCAN_27130
MAVPKADLLKDAVKQWYLPVVYYGQRDKDNKFTDPRLYPYVEPSIMAVPKADLLKDAVKQWYLPVVYYGQRDKDNKFTDP
RLYPFANLAYSKNTLFGCHYAKCQNPGRIVITCVYNKIVPNNEVIYEPGTACVNNQDCTTYPQSTCKESLCVVPKQNPPN
RTCNHSNFSNLRGRLDTNVSC
>ANCCAN_30414 transcript=ANCCAN_30414 gene=ANCCAN_30414
MRHAVGCRWGHSSQSERKDLGENLYYSQTRQMNKVKAAEDASKLWFDELAKYGVGKENVLTQELSNRPGTQILHYTQMVW
QDTYRMGCYVNWCDSMTYVVCQYGPQGNWLGDPIYEVGDPCTTDDDCNCDNCKCSKDQALCVVQ
>ANCCAN_10390 transcript=ANCCAN_10390 gene=ANCCAN_10390
MGPTLAIIILLSVEAVGAAPDYQCWNFKSTDEIRYQYLSTVNNLRKQIAEGVADNKQGKCPQGKNIHKLGWDCLLEMEAQ
KVVDQCKIDAKAPNVLSMLIEKVHLTTCNPTSLFKTTVKKAWWDVVTQEGIGSGAIFNNEKLRSFATLAHGKATRIGCAQ
KNCNGDLYMACMVYEK
>ANCCAN_08038 transcript=ANCCAN_08038 gene=ANCCAN_08038
MTADLHTIAVRMHNYYRRLVATGWAKDKKIGYAPTAKNMLELKYVDCTPADTLAAETKTKVTGCPSTAPQASTGHSLNYY
YVNRYDIPREQLLHEAITKWANQVAEIGVGKDNIFDPNGGVTNYANMVHDQVTKIACAVEVCTRSGNSAVACQYNA
>ANCCAN_00747 transcript=ANCCAN_00747 gene=ANCCAN_00747
MAKFYFIAFAVTSLLPAFCNGSFCRRGKLERSQIHEYVLNPVNEARQRLSAGKQKNGLGGKNLPAAKGMTKLAWSCALEK
IAIETLNGRCMYKEDPTDEDGRATLFQQYDLVFLFLLCFIPLVANASSLLGYGFGDPIDAGIIKTIFQNDLNYINIFALD
GVTPRKVVYKKKTPQALQKFVNMIRPKATKIGCAFVKCNKPQDPYAVYCVMNAKKLNDGDVIYEA
>ANCCAN_11006 transcript=ANCCAN_11006 gene=ANCCAN_11006
MSNAIVTNILPQITINPLSIASKGTVISNAIYNGPEQLKTYANVIRPNNTEIGCALNRCENDKRDSLYCIFNSP
>ANCCAN_25071 transcript=ANCCAN_25071 gene=ANCCAN_25071
MNKLEWSCKLEKNAKAALGRKCTDVAPNAPQGKTGLFYKADIEWEMPEITSAAWAWMDQIEKIAVSDDAISDKQVIFKDH
GLREYLNLMRPSTKRIGCAEVLCVENGVNKYRTFCITDREPLKDNDVVYRAGKGGCDKGHKCPDGFTCENGMCARTKP
>ANCCAN_13377 transcript=ANCCAN_13377 gene=ANCCAN_13377
MANATITAFACTYDFCDSKPKGIMVCITDNTTPNPVNLMLYEKASDIQEVCSACTKNCTKWLCPQPHSPVPLPTTCSDDK
LTQDSNNAALWMHNYYRKLLASGWAKDKKSKSGYAPPAKGMLALEYDCAKGTENGAKKTYELIKDCPTNTPSPTSGYSLN
FLSLNNITVSEQDALEHAIKTWWGELETKGLGSNTMFDESSGITNFAHMAYDKVTKVACAVQRCPVPAKTLVACQYNPAI
TNGDNIYETGKVCSGCKKFGMKCSNPEGLCEKQP
