# Supplementary material for: Comprehensive analysis of the secreted proteome of adult Necator americanus hookworms
Source: PLoS Negl Trop Dis. 2020 May 26;14(5):e0008237. doi: 10.1371/journal.pntd.0008237 (PMC7274458; doi:10.1371/journal.pntd.0008237)
Supplement: S1 Table — (ZIP) [file pntd.0008237.s001.zip › Fasta_SCP_Domains/Double_HPoly_SCPs.fasta]

>VAL-1.1
MWLPLILLSAVANREGTATTCPGNSGVTDAARTAALDAINEARRTAVNGLMQNGATAGTNLPHGSNMYMLEWDCNLEALAGVMVPNDCSAPTAGLPNNGLSAAVVTPAPTTADAVMTQGVASWPVLLQTAANAFAPPAAGTPVKYEGPTAGAALPADVLPLGNMIRGSTTKVGCTVKICTAQAVLVCLYDQPDLKQGDTVYDAGTGVCQNSTADKLCTLYPPPTCDIYTGLCVKTDVTTTTTPSATTTASTLAVFPGGAGGTGGTGGSRGTGGTGGTGGANTRCPQNPQMTDDLRYLFRDMHNYRRSETALGRTIKNTGNYLPSSSNMQYMRYSCPLEVTAIHIASTCPGSLIQSGRLIGQVPIGAYTFTTATQDIVKSLWRVVRQVNGPGMQVTFKAQHVGTPIASFTQMAWAASRRLGCAVARCPTAYIAVCNYEPIGNIVGQQIYTPGTPCTACTYGSTCTATQGLCTLP-
>VAL-1.2
MWLPLILLSAVANREGTATTCPSTSGVTDAARTAALDAINQARRTAVNGLMQNGANAGTNLPHGSNMYMLEWDCNLEALAGVMVPNDCSAPTAGLPNNGLSAAVVTPAPATADAVMTQGVATWPPLLQVAANAFATPAAGDPVLYQGPNAAALPADVLPLGNMIRGSTTKVGCTVKICTAQAVLVCLYDQPDLKQGDTVYDAGTGVCQATTANALCTTYPPPTCDIATGLCVKTDVTTTTTPPVTTTASTLAVFPGGAGGTGGTGGSGGTGGSGGTGGANTRCPQNPQMTDDIRYLFRDMHNYRRSETALGRTIKNTGNYLPTSSNMQYMRYSCPLEVTAIQIASTCPGPLIQSGRLIGQVPIGAYTFTTATQEIVKSLWRVVRQVNGPGMQVTFKAQHVGTPIASFTQMAWAASRRLGCAVARCPTAYVAVCNYEPIGNIVGQQIYTPGTPCTACTYGSTCTATQGLCTL-
>VAL-1.3
MWLLLILLSAVANREGAATTCPSNNGVTDADRVAALNAINQYRRTAVNGLMQNGAAAGTNLPHGSNMYMLEWDCNLEALTEVMVPNDCTAPAAGLPNNGISAAEVTPAPNAVGSVFTQGVDSWPVLLQDAANKFDQPAAGAAVLYQGANAAALPAAVLPLGNMIRGSTTKVGCTARICTAKALLVCLYDQPDLKQGDTVYDAGTGVCQNSTAATLCTTYSPPTCDIATGLCVKTDVTTTTAPSATTTATSSSLAVFPGGAGGTGGATTRCPQNPLMTDDLRFLVRDMHNYRRSQTALGRTIKNTGNYLPSSSNMQYMRYNCPLEATAIQIAATCPTPLIQSGRLIGQVPIGTYTFTTATQEIIKSLWKVVRQVNGPGMKVTFKAQHVGTPIASFTQMAWAATRKLGCAVARCPTAYVAVCNYEPIGNIVGQQIYTPGTPCTACTAGSTCTASQGLCTLP
>VAL-1.4
MWLLIVLISVIAIPESTATTCTSNTGVTDAARTAALDAINQNRRTAVNGLLQNGANAGTNLPHGQNMYKLDWDCGLEGLAEVLLTNDCSAPTTTLPNNGIGSAVVTPAPAVMDDLFTQGIATWPPLLTANALNNPAAGDPVKYEGAPPAAGGAPAAPNAALLPLANMIQGKTTKVGCSAKKCTGQGLIVCLYNQPDLAQGDVIYEAGAGVCQSSTATTQCTTYSPPACDINTGLCVVADATTTTTPAGVTTTTASSTSAVFPTGGANTRCPQNPQMTDKLRYLFRDMHNYRRSETALGRTIKNTGNYLPKSSNMQYMRYSCPLEVTAIQVASTCPTPLIQSGRLIGQVAIGAYTYTTATREIVKSLWRVVRQVNGPGMKVTFKAQHVGTPIASFTQMAWAASRRLGCAVARCPTAYVVVCNYEPIGNIVGQQIYTPGTPCTACTYGSTCTATQGLCTLP
>VAL-2.1
MKRIIILFLVAGLIHRGNAQAAPTCADVADKLNEVRSNVARAQPGYGALVGSQQMFALECDPLLEQAAIMLVALCRDPGLPLLAGSSFNMYQALQGQTPLQADALIEAAIEDWRKKAAFNPLPADAIYSNQNLESFANMIYYKSTKVGCAYQSRFALPPYPAAQSVVCVFDNKPALNSQLYPPGTGTTGCTDPDCANALTGATCQTAAGNTQGLCSPQAGAAFPTDTTPAATTTAAATTAATTTAATTAGPTTADTTTAAATTTTAAPTTTESGLMTQTIRDRVLEIHNNRRQLLATGQVVNGRTGQNCGTGMNIYQMKYDRGLEVLAQNYADQCPTNANGSAVATRPDNGENVKIIPSNTVPFYDAVLSASQSWWDEIAINGVNHQMRFTDFLQTKPLAPIRWTQMAWATTYRLGCGVQRCGGNTVVVCRYAPRGNIVDQYIYKVGAPCGDCMSSCISGSLCTPPLRSLS-
>VAL-2.2
MKRIIILFLVAGLIHRGNAQAAPTCADVADKLNEVRSNVARAQPGYGALVGSQQMFALECDPLLEQAAIMLVALCRDPGLPLLAGSSFNMYQALQGQTPLQADALIEAAIEDWRKKAAFNPLPADAIYSNQNLESFANMIYYKSTKVGCAYQSRFALPPYPAAQSVVCVFDNKPALNSQLYPPGTGTTGCTDPDCANALTGATCQTAAGNTQGLCSPQAGAAFPTDTTPAATTTAAATTAATTTAATTAGPTTADTTTAAATTTTAAPTTTESGLMTQTIRDRVLEIHNNRRQLLATGQVVNGRTGQNCGTGMNIYQMKYDRGLEVLAQNYADQCPTNANGSAVATRPDNGENVKIIPSNTVPFYDAVLSASQSWWDEIAINGVNHQMRFTDFLQTKPLAPIRWTQMAWATTYRLGCGVQRCGGNTVVVCRYAPRGNIVDQYIYKVGAPCGDCMSSCISGSLCTPPLRSLS-
>VAL-2.3
MKIIILFLVAGLIHRGNAQAAPTCADIAGKLNDVRSNVARAQPGFGVSVGSQQMFSLECDPMLQQAATVLVSICRDAGLPLIAGSSFNMYQALQSQPPLQATQVVDAAISDWRTKAAFNPLPADAIYSNQNLESFANMIYYKSTKVGCAYQSCNALPPYPAAQSVVCVFDNKPALNSQLYPPGTGTTGCTDPDCANALTGATCQTAAGNTQGLCSPQAGAAFPTDTTPAATTTAAATTAATTTAATTAGPTTADTTTAAATTTTAAPTTTESGLMTQTIRDRVLEIHNNRRQLLATGQVVNGRTGQNCGTGMNIYQMKYDRGLEVLAQNYADQCPTNANGSAVATRPDNGENVKIIPSNTVPFYDAVLSASQSWWDEIAINGVNHQMRFTDFLQTKPLAPIRWTQMAWATTYRLGCGVQRCGGNTVVVCRYAPRGNIVDQYIYKVGAPCGDCMSSCISGSLCTPPLRSLS-
>VAL-3.1
MRPIMWAILIVLGASTPSASADYGCKQSLRTDDESRDFVLLFHNVFRQNIALNLQSYNFGKGKLGPASNMYELEWDCKLEEAAEKIADTCDEKATDVYAQNGVKIRGDTRYSAMSNFIDAMTMFTGDLWFYTGTITNVFKDANLSIIANMAYSKTTKVGCSYNWCDTNKFFAVCLYNRLGNQLDNVLWEEGKHCMKDGECTTYAGSTCNSQGLCVDAAHADDVYEGEEKEEIQPPAEVIVPNPEGIIGDCPTDNGMTNEIRMSLLDKHNGYRTLVAKGEAENPLGSSTGYAPKAARMRKMVYDCNIEVNAMKNAAGCTYGHSNNADRPGLGENIWALWGPANYPLVKAAEAATDMWFSELKDPGMPEDNILTLAVVNRPKAIGHYTQIVWQSTYHLGCGLKNCPDNMCYAVCQYGPAGNYLNSLVYEIGDPCNVDSDCKCIGCKCSKEEAMCILPPSLPWTATDGILPA-
>VAL-5
MLSQITVLLLHAAVYRLTSADGHRAPFGCTDTAIMDDQEREFAYEQYWGIRTNLVLGNYKDQQGNVPPKPQNMYVPTYTCSIEEMALKLADTCPQTAPTPPANYGLNYQQAPLDTAIGYVADEWTTQIENVTFANPYDGNPKYKEWANMAQATMTRFGCARASCTTFEVVICIHDVPDIKNGQDIYTPGTPCVAHTDCTTSTPAVCDDGLCYVIYTTPVSTSSTTPLSSTTTSAATVTTSTTPKPGTPAPTSSSTSARPSTTAPPAAVTTNANPGPELNQWCPANGGMLDRIRSLALDMHNYRRSQLAKGLVAKNNGNLLPPAANMRKMRYDCELEKAAQAHADGCVGGDSDPATRPGIQENVHSVYISQSTPYRMDAMRESVKQWWSQVRKVEGIGMAVTFKEHHLQSTIQWFTKMAWATTEWLGCAVTKCNSNGNFIIVCRYKPGGNIVNHVVYEKGAQCKCPAGYSCSTDEKLCIVIS-
>VAL-6
MDSAFQATVMTALMMLFCSVTATPVTSFSRCPDNSGLQDGDREDILLYYSTLRQRLSEGKISGLPKAKGMHSVEWDCKLERQAEAAVKGCPSAVSADQSHAHWFNFQPKQMSPPLTAYILDAEKYMPSNPAGGFYQENQTIRFNGKAEYRPFANAIRSKATRIGCSIDACLNDDIVGSYNISGICFFEEKEIEKGDKVYKVGDPCVKNSDCDENEVCTSYSLCYKSKLARKASHMHNELRSDLAMGKVENKNSKKFPKASFMFRLTYSDFLERTAYEQAELWDNSESGPLTSYRNQSDSNNYFWANRALVTQSYATDKEEALKWAINHWWDARKFVDDSDMDKLFIMDYFKNPVATFAEMARGNHYQMGCAVAEWNRKFNVVCAYAKRNRRPIKGFYDRGEPCAKCSATCDRAKGLC-
>VAL-8.1
MRLVFLALLTITWTSHSDAHRGKRAVCDNSKMSDTIREQILTFHNDARRSVAKGVEPNKSGLLNPAKNMYKLEWDCNMEQQAQNDITGCKGKEPVPNMGKNIMWWTGTSFNNPAGTINSTLSNWWGTAKKVGVDSENRYTDSGLYYFSNMVFYKTTKIGCAYEVCDEELTFTCLYDQAGYFTNAMMWETGEACSADSDCTTFEPRAHSTCDNGLCIKGPDIPEPNEMCPENEGMSDWAREKYLDLHNSYRSSVARGLEPDGLGGYAPKAAKMQKMVYDCALEATALRQAKKCVYEHSKIRPGFGENIFANSWLNLDKIEVAKQSSGTWWRELKKHGVGPENILKRDMVSKIGHYSQMAWDATYRLGCGVAHCPTMTFAVCQYGPAGNYPDSPIYTIGEPCSGCSRSDACSATEGLCIAA-
>VAL-8.2
WTRRTEAHHRKHADCDNSKMLDTIRKQILNFHNDARRRVAKGVEPNKSGLLNPARNMYKLEWDCNMEQQAQNDITGCKGKEPVPNMGKNIMWWTGTSFNNPAGTINSTLSNWWGTAKKVGVDSENRYTDSGLYYFSNMVFYKTTKIGCAYEVCDEELTFTCLYDQAGYFTNAMMWETGEACSADSDCTTFEPRAHSTCDNGLCIKGPDIPEPNEMCPENEGMSDWAREKYLDLHNSYRSSVARGLEPDGLGGYAPKAAKMQKMVYDCALEATALRQAKKCVYEHSKIRPGFGENIFANSWLNLDKIEVAKQSSGTWWRELKKHGVGPENILKRDMVSKIGHYSQMAWDATYRLGCGVAHCPTMTFAVCQYGPAGNYPDSPIYTIGEPCSGCSRSDACSATEGLCIAA
>VAL-9
MPNFYISALLLLAAVCQPTSADGYQEPFGCNPALPYTDVTREQIMYQTYGGREDLVKGYLWDAQQKVPPKPENMYLPIWDCSMEEEAQKLADQCPTSTPTAPNNYAVNYGRMPPDRLAEFSVSEWREQVEKVVFENPYNGDPGYREFANMVQTSISRYACASKACPVNETVNICIYNAPNIQAGQMIYTPGTPCAADSDCTKFQPATCNDEMCLLVIPTTTAAPPAPTTPPANANPKPELNQWCPANCCMLDRVRVKALDMHNYRRSQLAKGLVAKNTGKLLPQAANMLQLRYDCELEKAAQAHADKCVAADSDPNTRPGIEENVNSLAITPSIPYKIDAMSESVKTWWKQVRLVEGIGMKVTFKAHHLQSTIRWFTKMAWATTEWLGCAVAKCDAQGIFVVVCRYKPGGNIVDHVVYEVGEQCNCPTGYSCSTGEKLCILNP-
>VAL-12
MSCSPLFAALLLLSTIVSFCSGDGYDTPFGCSSTTITDDDRSSALDSMNNIRQDVANGRGLDVNLQALPAAKNMYKLLWSCSLEDQAETLAKQCSSSAPSVQSGQGYNYVLGSSNLEAQVYQWTTQIEYNKLANPSDGSAAVKEYSNIIQAKTTQVGCAQATCSGNMAIMCIFNQPNVVAGTQIYEQGTACTASTDCTTYADATCEDGLCVLPVPVSTETTAAGATGTATTVSAPTTTATGPTTNANPRPELNQWCPANGDMLDRIRTIALDAHNYRRSRLALGLVPKNNGNLLPAASNMRKLRYDCDLEKTAAEQAKQCQGRELNPTSQGGTQQNGNWMPVTASVPYRTEAMRESVKTWWRQVKLVNGIGMAVTFKTHHLQSSIRWFTRMAWATTERLGCGVIKCGYNFSTICLYQPGGNIVGSVVYVKGTSCNCPAGYTCSVSEQLCVANN-
>VAL-14
MLALVALLLVITKPSSETAFGCNLNDVTDEEREQALSYHNDLRSQLALGSLDYYEASWGPAANMYQLTWSCSLEQTVSNAIQGCPSSPSVPEEYGLNVQIWTLTTPSNFLLESLAVWQSQYADSTPTNVVDSKIPDFAQMINAKTLTVACSKQKCSDTLAIAACIYDQPRLKEGDEIFEEGAACSSNADCTTYTPATCNSTSGLCAVEVSTTTPPTGAAATTTPSSGAGATATPPNAHPNPAINQICPANGHMNDRIRTRALDMINYRRSQLANGLVQKFNGNYLPKAGNMVQLKYDCSLENSADTHAKTCSRTNSNAAADIGETIKNADVSTTVTTRVEGMGEAVKVWWRKIKTETVSIGMAVTFKSQHVNAPIRTFTTLAWATTTRIGCGVEKCNGFFFIVCHYQPRGNIVNSVIYQTGEPCTRCPSGAACATPLCVL-
>VAL-16
MSIIETLAVIILVFSHSQWGALASLCNGTIMTDGQRNVALLRTSAGRFDLETGFLPDNANKFYATAKNLYDVVWSCELEAIADKFVQSCPTTANANLSEKHAINFKAFPYNSAIPSSPLSNAINEWREQSALTSATNMYRPEIKEFSNIINEATLAIGCSEQKCGGGIVASAACAFQQPALRDGQAMYEIGSPCASDADCTLHTPATCNLDDRLCVLDITTTPIPTTLAPTSSQSSTSEPILSTTATVHSPTTTTTGNAHVNPEINQICPGNGKMNDRIRMKAIDMHNYRRSQLAKGDVAKFNGNKLPRAANMIKLRYDCELEKAAFAHAATCSNSNSDQGLSSDIKRNIQMVLQSTATYRVDAISEAIKAWWKQIRVQTQAIGMAVTFKIHHVDLPIRFFTMMAWATTSRLGCGVASCSGGFFVVCHYQPGGNVVNTQVYAPGDPCSNCPTGTYCVSPLCSAV-
>VAL-17
MSSFARSAIVLSTVVLLTPSSATNFGCPEDPFFINDTGRQEAFDAHNTLRSQIAQGGVVAGSSGTYGPAANMYKLTWSCELEELARLQVESCPRALNASADHILPSGYGANFFWGTRDNNNFTSTPLTDALKSWKDEATTVAASNTVQSTNREFANMINAKTLSFACNAAVCAGDVAASAACVYELPDLNDGDEMYTNGAGCTKDDDCTTYPPSRCDVAAKLCEKLDTTTPGPTTTTTPTTTTTATTTPFNAHPNPVINQMCPANGEMNDRIRVKAMEMHNYRRSQLARGAVAKFNGNLLPTAANMVQLTYDCELERMAYAHAKTCSRAYSNLTSTPNVTENIVTILGSAATYRVDAMGEAVKSWWRVIKSEQVSIGMAVTFKANHVDAPIRTFTMMAWATTTTLGCGVERCSDGSYFVVCYYRPGGNIVNSKVYQTDQPCAMCPAGTACSTPLCVPVSVIG-
>VAL-18
MAGAQSFLVTLVAAASLTCRSGVDATKCNGTITTDDNRAEARYNHNFARGRLQLQFLEDRSGNPYRTAENMYEFIYDCELEAIADEYVQGCQQSPPAKPPDGHGFNFKACPYNNGLEYDSPAEFAVDDWIATSTSIDATNIFDEHIKELSNVLNWRTIRLGCSIQSCGGGIVATVACVYESPALQAGEEMYKIGKPCDQDGDCTAYGPSECDTSMKLCRTATTTTAPFTTSYTSTSPLLSISTVSSSTASPTTTFNSQPNPGVNGICSASGEMNDRIRVKAIDMHNYRRTQLSRGEVAKFNGNKLPPAANMIKLRYNCNLEATASAHAKSCSNNYSPLSSRPGIEENLHTIAQTAVPYRVDAMTEAIKHWWKQIRLQEQSIGMAVTFKQKHVNLPISYFTMMAWATTTDLGCGVARCSGNFHVVCHYRPGGNIVNGAVYAKGTPCSQCPTGTYCITPLCVSL-
>VAL-19.1
MWTTKRCAVDAVWILLQFTMTCRWFANATTCNETTITTQRLRYQAIGGHDGTRGGLQNRVTILDNTGAAYSEAENLYKFIYSCEYEKIADRYVQGCQRSPPLAPPKDHALNFKALPYNNTSTYNQPATDAIAEWRGKSVDIKATNIFDERIEELANILNWETLYFGCSVQVCGGGIIATVACVYEQPALSPGDEIYVIGQPCAVDSDCTKFRPATCEIYQMLCVFNATAAQTTTMLQSSSTSSTTSALLTTRTSTSDAITSTHSNSGLNQICPSNGDMSDRIRQKAIDMHNYRRSQLSKGEVAKFNGNKLPTAANMLKLRYDCELERLAIAKAKACSGSQPSQNSASDIVDNTYVITDTAVPYRVNAVEEAIKYWWKQIRLQQQSIGMAVTFKPNHVNQPISSFTMMAWATTRELGCAVARCSSNFLVVCQYRPGGNVVNTTVYSRGTPCTQCPAGTYCSTPLCVHV-
>VAL-20
MSAKLILLLVFALFREENAQISVSTDATKDFLEPLNDFRKGVAQINGQNGQVPGSEALFGLEADAALSASAVFNTLMCKNMNTFPYGGASINYYTALAPNPALQTTQLVGNSINEWRLPAVLYGLGSDAVYKDQRLQSFANMAYYKSVRVGCAVNNCAASGQMPTLQVAACVFDSAPVLNSPLYTPSTEKNPACNDTLCALLLPGSGCGNSTVPPDGLCSAETTFPTDAPSTIPTTLPATVPSSIASTASSVAASTSQSSASSTTTTTTTTPAPTTTGPIAQETRDRVVAVHNNRRYLLANGRVVNGLTKTNCGTARNIFAMWYDLGLEIDAQNYANQCPTNENGSPVSSRPTQGENVKIIYSNSIPFYYAVDSAVQSWWDQIAINGINAKMLFTDFLQTKPLAPIKFTQMAWAASYRVGCGAQRCGGTTVVVCRYSPRGNIVGEHIYNVGTVCGDCINSCTSEGLCTPPTRS-
>VAL-27
TTTTSTTTTTRLPSTACPSQAFPKSFRDVALAMHNNLRGLVASGRARNGYYHNENAPPASLMYLMVYNCWAEAYAHAIARHCFTGPSPSYMRPGWKENYHILRTTQTDIYGAIQNAISTWQSELFHYGSPSNMIYTQQMHGTLQRRRFTKMVWGKSQEVGCATHMCNGFYYTLCLYRSFVNTIGTPIYNIGAVCSGCPTGPNNCNFALGLCSWLMYLMVYNCWAEAYAHAIARHCFTGPSPSYMRPGWKENYHILRTTQTDIYGAIQNAISTW
