# Supplementary material for: Comprehensive analysis of the secreted proteome of adult Necator americanus hookworms
Source: PLoS Negl Trop Dis. 2020 May 26;14(5):e0008237. doi: 10.1371/journal.pntd.0008237 (PMC7274458; doi:10.1371/journal.pntd.0008237)
Supplement: S1 Table — (ZIP) [file pntd.0008237.s001.zip › Fasta_SCP_Domains/Double_Necator_SCPs.fasta]

>NAME_00935 
MDLLRRQRTNSMTQRDNDDFAKLTTPLQQGLLSSAFIGSRGSCGRAADIMLRDPLPPVSPRRLLLHGASHSAEIYDEDLP
ESFYFSPRLISALSAKYRDQLPLEQHHRRLIQMASAAIPIIQRYDVNGERKTSEFGSPPMMMGASSPKKPLDESHTPKLL
KIHDGNIMRNVSATNLVHDLHDTKAAPTSIDAPSALPEARVLCLYTGGTIGMRSHDGVYSPQAGYLPAVIRTIPPLNDKT
FIEKNFGSSPVKPYSLPPVRHMKKRVVYWIPVAEVRSDGMENLIGALIIAGNFDIPEVCVYFNNKLMRGNRTIKLDNAAL
EAFDSPNMQPLAKMNIKIQVNYDSIFRTPYINPFTVHDNLCRDVGLLRIFPSMSIDSILYDIGVIPGSDMTSEAAMAKLC
YVLGKDEWDHETKRMMLQTNLRGEMTVTNENVGMRELDIIPHIAKCLRLSSGNEEAGVNFSTPDYNLRTALHVAASNGNL
EAVRYLLSIGANVHAKDLFAYNPLLCAVKAKSRKCVEEIRQAGGIIDIPQFKLGVDLCLAAAHGDIEQLQCWAAAGSELI
ETDYDKRTALHVAVSHYQVDTVRYLLEQGMDPHVVDEFGTTPLSVAKEKNFQEIIELLEAAAAKRGSSENSGSAEICRAN
TLIEDDPLKTTQEIVQELGLNHSADVRHLAKKNWKREKVEESYDCALELEAQELVEKCTESVTAPGEKGLIIHNVTLTTC
DPASIFPKTIRSWFNVIEPEQKPSCTKYTDEKLKDYATMAYAKATKMGCAQKNCAGTLYMACLTDQAPKKGDTLYAEGTV
CSNAKGCTTYAGSKCSNNLCVAGYIDPTATTTAAPDTTTTAPDTTTTAPDTTTTAPDTTTAAPDTTTAAPDTTTAAPDTT
TAAPDTTTAAPDTTTAAPDTTTAAARTTTVAPTTTTPTQVGPNTMCSGNIGMSNDDERNAFLSKHNELRSNLARGLVKNG
KTNSYARRASKMNKLKYDCSAEKIAYNWASKCIDKQSPKEQRPGLVENRYVFNNMNINNPPLRASNRWFNEITTVGVVQD
NGSNYFTFSLGITHFAKMAWDSATKMGCAVYKCSTYLHAVCEYDSPVKDNAQIYKMGPPCHRCPSGVSCSSGLCVV
>NAME_01068 
MLPILLVILILYHAVPPMAAKLEACDENNLGAYRELYLKTHNDYRLSLAKGEVEAESGKLPGSESLFKFKYNCQLEGLAM
AVAMTCERKPLLNMKQLGYGQNYYWTRKVNNDIVDAVDKVQDRFNFAVEEWWYTVEDAKIGPDVIYDDEAVEPFANIAYN
KSISFGCYNNRCGSNPSSLATACVYGAIPETGKPLYLPAQTTDGCTNDTTCTDQITNSTCSAGLCETDLKQITDAPAAGT
TENTTPVTSATDETTVDSTTAETTVDSTTTTVTSTTVETTVKSTTDETTVESNTQQTTVAPTTAASEMDETIRKEILRTH
NDYRSLLSQGYVRNGKVGKLNLPTATNMLTMKYDESMETEAQAYADQYCLVGSGPNSGQNTHVIKSTSVTALDAFKQSMR
TWWEQISSTSVGSNLKYTSTLEEKKNAPTSFTQMAWAETYKVGCGIKRCSSKTFVVCRYDPPGNILDKNIYVQGAICGIC
RSNCIAALCPTPEN
>NAME_01069 
MFIFVLGLVSIAGAAANPLTARSVCANPPRGDDKIRKAFLEGHNKIRQELATGGMHDDGGALPGSTSLFMLSYNCELEIQ
ALVASSACESESNTPSDIEGKSINYGIARGNIDAPSDDQAETRYNVNFDKTTVIYESEDAAPFARIVYNKSISLGCAVFQ
CVPKRTAYACAYSASPVFGKPLYWPSTKGTGCTKHTECRKAIPGKDTTCDTNLNLCYANLLTLDDDTSTTATTESETTVE
STSAETSTAAQTSQSTAATETSQSTAAAQTSQSTAAAQTSQSTAAAAVTTSAGASGVMTEELRQMVVDTHNTDRSLVAQG
AVRNGKPGNANLGPAIDMLRMRYDTALETEAQAYADTCALKKSEVSTRPDSGENTHVIQSSTVTVSDALTKSMQTWWNQI
LSNGVNAKLHYTATLDTKSNAPLGFTQMAWAATYKVGCGVSRCSSSTFVVCRYNPRGNIIGQYIYNVGANCRTCMTSCTE
ALCATPA
>NAME_01070 
MFTIVLVLLCAACATANSPSVRVVCSNPPRPDDKVRLEFQTQHNNYRTNLATGTVDDAGGTLPGSTSLFMMSYNCELEIQ
ALTVTSACDTQSNTPTVIGGNSINYGIIHSHPGAPSDDDAVKDIQALMTKWMETSYEYNFDKKTVIYGSEDAGPFARIVY
NKSISLGCAITQCAARKTAYACAYSSSPVVGEPLYWPSKNPTGCTRPGQCRKAIPGTATTCDTNLNLCSTNLLTLDDSTS
AAPTTQSQTTTPAPAESTTPAAVPGASGVMTDALRQMVVDTHNRDRSLLAQGTIRNGKPGKPNLGTATNMLRMRYDMAME
TEAQAYADTCILNKSAVAIRPNSGENVYVIQSSTITVSDALTQSMQSWWNQIFINGLNARLMYTLYLETKSNAPLDFTQM
GWAATYKVGCGVSRCGMSTFVVCRYNPRGNIIDQFIYNVGSICATCMSSCTDALCATPAY
>NAME_02090 
MFVFVLVLVSVAGAAADSPLARSVCSNPPRGDDKIRKAFLEGHNQIRQELATGGIDDDMDTLPGSTSLFMLSYNCELEIQ
ALVASSACESESNTPGVIEGKSVNYGIARGHNDAPSDDEAVVDIEKLLEKWKETSYQYNFDKTTVIYESEDAAPFARIVY
NKSISLGCAVFQCGPKRTAYACAYSASPVVGKPLYWPSTNGAGCKKDNQCRKAIPGKTTTCDTNLNLCFANLLTLDDDTS
TTATTESESTVESTSAETSTAAQTSQSTAAAQTSQSTAAAQTSPSTAAAQTSQSTAAAQTSPSTAAGQTSQSTATAAVTT
PAGASGVMTEELRQMVVDTHNTDRSLVAQGAVRNGKPGNANLGPAIDMLRMRYDTALETEAQAYANTCALTKSDVSTRPD
SGENTHVIQSSTVTVSDALTKSMQTWWNQILSNGVNAKLRYTATLDAKSNAPLGFTQMAWAATYKVGCGVSRCSSSTFVV
CRYNPRGNIIGQYIYNVGANCRTCMTSCTEALCATPA
>NAME_02346 
MRKYLLNLLATLFVFVSFSKVAPFAIPKPFGCKNSLISDDWRTAVLNFHNEHRRTVAMGEQTCDNGTKTMPVSKKMNELV
WDCDLEHNAWLNLCDTNIAVDPSYTTTDEAGIAAKGECNITEKAVDVLQQWWNEATTQKLGTAVYSAKIKNFGKMALGEV
RGFACTYRKCDGTQDNKFICIYDKKKKTISICSATNANPQPTCKDDGMTYDMQVMAENMHNYYRRITATGWAQDKSGYAP
RAKKMNALKYNCDLGKASVDLIDCDNPTYETATGPLNYRKFEHTVTVESALKQAITGWFDELKEVDVDDEAKYTADVKRN
AKDFANMVVGDATKVGCAAKQCLKQGFTAAVCKYDKEPQIDTAMYEVGNPCSGCTCDPLGGLCVTP
>NAME_04391 
MLKLLTINGFIQFVMSFYYFGLSFLSVDLSDDRFTAFMLSAFVELPGGLVVIPLMLYAGRRILCLTTMVVQGVAIIIAPF
SREPEWCLVAFVLFGKMINSVTYAVHPIYVSELSPTSVRSLFFSIINVPQSIGIIVAPYLRHLDIGPEYTKYVAVGVLCI
ISGLLCVFLPETKDRPLPPDIKTASDNFTADWRDREELMRHSSVSHAQPPNHMDHVQPFAVDSIQGALNLTEAPSAMTQA
CIQVCGPPACQCQPGFLRDNGKCVDPKLCSNKKVTTQSYVDEPITPSTSSCSPPCKPGFHCDDKTCVADEICPANEVFNI
CASDCEQTCVPMGRPCTLNCLPPKCQCKDGYVREGGRCIDPKKCPNRKQSTDRIHESVMQSYVDEPITPVPLNCQSATIQ
ILCVEGFHCEIANGAPTCVPNRSVSTDMPCKNVVCPSGQHCEFYRGVAQCTKSPGPCAAAFCAGGECIEYDNTFGCFNTT
CGPNEEFKRCASCEPTCGPIVAAIIVVFTVPAIDATATTKMTEVLAQAEAKKCGPITTPKNYGSTQNMISVKKTCDATET
VRKEISTWWKDGATQQTSSTKVDKNDKFSQMAYFETSAVACSYYPCTATQLSLVCLYNKNGAAKTVKELYNNATGKCNCT
GCTAYLCPSEFTPEYAGESFWTSEKYSLSEEEAVKKAIEKWFSYLKNSGLGDNMDYTSLKKASGKQLANVIHDKTTSVGC
FVKRCEKQGAIVVDCRYDPEASVDVYETGKTCSACAKSGKSCSPAGGLCA
>NAME_04983 
MWFAYLSIAVVIQFFSIVAISSATSFGCKNGMISDDWRQKVLSFHNTNRRTVSQGNQATKDKAKMPVAKDLTDLTWDCNL
ESLASSYICGKTAIPTGNTYGIISAAITLSGDSCDIYVQKTKPVLQDWWNEAKAVDLSTDVKYDEATIKEFGIMVNKDAT
GFACTYDKCSSGAQLLCVYDKKPAANANLYTKGAAASDVCSACANGATCKNFLCSPTYDSCKTILSAATLPDDKCANKGD
DGMTLDLQNMAVNMHNYYRRQLATGWGSQMSGYAPTAKQMNLLKYDCDNLGKDTKDNKLVCGTQDYATINYHKVKNLTAT
PEDVLKEGIMKWFEQLELVNLDKTATYTSDVATKASKFAHVSILNLACQFDCTTDSLQLAIGGATQVGCSALVCDKEGYV
IAGCQYDQDPVEDDALYTPGNTCAGCAGAKCENGAYTALCV
>NAME_06878 
MIPTSLLPILLFAVSTSNAAISRQKRATFGCSSDIMSDNTRQVFLNYHNEARLRVAKGIEPNKKGFLNPAKNMYKLEWDC
NMEKQAQEAIASCPNSFSPWPNMGQNLMKFTSGSGFSNPPGQIKFALDNWWSRAKQYGVTDAENRYTNGYLYTFANMVFA
ETTKLGCAYAICGKELVITCLYNAIAYYTNNPMWETGKACETAENCTTYANSRCSNGLCTKGADLPETNNQCSSNNGMTD
SVRQTFLSMHNKFRSSVARGLEPDALGGNAPKAAKMLKMVYDCSIEASALKHAQKCISEHSNKKDRPGLGENIYTTTALN
FDKVKAASQASQLWWGELKKFGVGPSNILTTELWNRENTQIGHYSQMAWETSYRLGCAISHCPKFTLGVCQYGPGGNILD
HLIYTIGNPCTSDAGCPGSYTCSVEEGLCNVV
>NAME_09098 
MFSSSLILVAILTGGVAATEFQCWDLHSTDEIRAKYRNFINNHRSTIASGTATGKDGAKLPQGKNIYRLDWDCMLEQEAQ
KVVDKCDATASGPAEVSMVIGKLPVKTCNPVTLIKKQVDAWWNTVKNAAVDSTNPTYSDSKLHDFAVDLAYGSAVKLGCA
QKNCNGELVMACMLYPKGPEDGQPIYEVGGGCTKLDPNDVSSYVPCSTYQSSTSSTICTDQANWVMSTDAVRNKFVDSHN
EYRSIFAKGQGVMSGGVTARPCSQMKKMKYDCASEKIAYNAACSATTGYVENRNSFQDPNKDPVQAAMQAVRRWYNEKQT
GSLQQQTGQTNTYAENLGIPRFAKVVWDTHATVGCAVKPCGGKLNVVCVYNPSNFGVGKQIYKMGPTCNRCTGSCDSAMG
LCL
>NAME_10702 
MFTFLVVLLSVYGATAQQKAVCSSKPTDANDPVRYAFLNEQNTLRKTLAAGNTDDGGADNLYGSKTLFQFTYNCDLEISA
MTAAKGCPTTSSVPNEVSGNSINYKIIRTHQDPPTDAEAKADITTVVTGWAETRYEAEFNRETAIYDVEDTAPFVRIVYN
KSISVGCVVTHCGAKKTAYTCAYSSSPVKGEPFYWPVKGSTGCTSDSQCKKAISGSKCNVAPNEPVGLCTTDLTELTTVG
PTDTTAAESTTSETTVMPTTTSTAAAAETTTATSSSTLMTDEIRDKIVTMHNYRRSLLAQGTVRNGKEGKPNCGTAKNMY
RMKYDKSLETEAQKYADTCALVSSGEATRPQSGENTYVVQSDTVSPLSAVEESIKSWWKQILSNGINAKMQYTEILSTKT
NAPLNFIQMAWANSYKIGCGVSRCTEKPSTVLGNKFFDYRVALQADVSYKGDKFEPRIFVISKFRLFILSGKSPSSLKID
RSYHLLSIKSVNILNNDEVAIAFDEAGHRKKYVIKSPQASSSALVKHVLAAFLRYFPDIGAQLRSLIEFTPESCYDEFSS
MSGDAAARACHSFRRTYAALCDFYDQPYRDEVSWDVEKIYAVNRLRSLRIEDFSHLLPKDLLPITGVLQYSSYFTGLVAD
GIRMTTEVIDVIIALTAKSNCGAVSSLTHLNLSTNVLKDDISSLVNVVSLCTTLRVLDLTDTGFPLDKIWAALKYGGLQI
ERLCLGGCHAGKKPGDSAQASDTFISRAFLCPHKYHLFQLVKEFFSMAVNLSHISFANTILPVDLMKAMLLGLASNQQLK
PFHLDISGTCEKTSSSVLEACLTGVQCSSLSLRDNNLETEMQGVVHTLGNIKTLRRLDLGGANLLALRRSSKQTHAAVIN
KTILDIVKLFSDESSLEELILSDARLGPHLSVLLNTLGAATSLRFLDISNNDLGHFGARILSKALELNASLRTIVIDNNH
LGVEGLYDLATAVNMNRTITSIPYPVQDVCECLSKTGCDRSRVLVAMTQIESCLERNRQSTNADMANFRIAAANLDLGNP
EKWNAVGDVLSSAAEEPFPSRLEDMVDDFVDQARRECVLNLQSTLSRLRSESGDAPKIPGKAELIAMQRLRELWMDDLKR
VFSDWRWRELCERSEMFVDRLGANADGVSNASVSQNGSPRQYMSPSTPRCVDSGHRPRSIIGDLHSPLGLRDEEPGISLD
TPPQPSALVHLQKSRPRLQRRAGAFGQVRQTQSNNEDTPMSRSTDIEEEVQSNKSEDSGGGGDVVVKKHPSERPGFRVAM
LPDAAALSQAVLRSAADRAMSPKPESPGHSSSLSSPGPSSSPRTTTESDSPPPLPHRMKSLPTVPPLLPPKPVARNAPPS
SNSLVNESNDSDENANNRRSVADMARIFNR
>NAME_10972 
MNIALLLFVYSCTPLAAVRAASPVLVSVTGGAPQDKQVVRQVCANPPLPDDKIRSAFLTEHNNYRSSLATGNVYDEQATL
PGSTSLFMMSYNCGLEQQALSVTTACNSQSTTPGVLQGKSINYGIIRDNVAAPSDKKVVQDIQKLMTQWTETSFEYNFNK
TTVVYGNELAAPFARIVYHKSISLGCTITQCAPRKTAYACAYSDSPVIGEPLYSPSKKPTGCTRNSQCRKAIPGSTTTCD
TSLNLCSTPLLTLNGDSVATTTTTAATSTTTTVAPSENTVCPGNQVITDSVRNIFLTQFNQIRSQVARGLFVTSSGVYAR
RASKMIRLTYSCEAETSANNWAIQCQDRDSGTATYAETRYIFQDTTAAYDLVARTAVNNWTNEANTGRLPPQGTNPQYIY
QTSLGIPNFAKMVWDSERQVGCSIARCPPFVNVVCHFTPRGGIAGSQMYKPGPSCNRCVNIRLPTCMEGLCSP
>NAME_11145 
MEEDIIIKTLFLASLQLYNNAVTSAAGFKCQNSLISDQWRKGILELINGFRRTVAKGEQLGKDDKKLPTAKKMNQLSWDC
NIEAEAQAAAKTCPTSLTTAQLPAFQATAYKLGYITATGTIKANSCDATKTAKDLLTQQWNTAVANQEDEKVARDAKAFA
QLAHDEVSAFACTYQICQPTSYYLLCFFNQKAPTKDDVYTADAKGKYCSNATCTCVDGLCERTPKPALFKSTFCGTGKDA
CTGKFSDNFRRTALEMHNYYRRLLATGWAKSGDNYAKPATKMIELQYDKTLEDAAIKEIKDCKANLNNAVEKNFWSLDVT
TSKNIGEDAIKKAVAKWWKPSGNQAFGENRKNTNGLMSAANIAYDEATKVGCAIDAGAACLKLGKLYIMCKYDNSPNVGD
VIYEAGNRACSKCGTTVHATHNPPSVEHFLVLAVALHFEQVLPDA
>NAME_11146 
MNPLLLTLFLASLQLYNGAVTSAAGFKCHNSLISDKWRKEIQDLVNGFRRKVAKGQQLGKDDAKLPTAQYMNQLTWDCNI
EAEAQAAAENCLSSPKLPTFQDSNYKLGSIILKDTVKANNCDATRKAKELLTKEWEAAVANQADEKVANDAKAFAQLAYE
KVDAFACTYQICQSTNYNLLCFFNQNPPAVGSDVYTKDPKSPSFCSNRTACPTCVDGLCETSVKPALFKSTFCGTGTKAC
KGVFSDNFRRTALEMHNYYRRLLATGWAKSGESYAKPATKMIELQYDKALEADAVKKIKDCKASLSTAVKENFWSTDVST
SNNIGEDAIKKAVAKWWKPSGNKAFGENRKNTKGLMSAANIAYDEATKIGCAIDAGEACLKLGKLYILCKYDNSPAIGDE
IYGAGNKACSKCVTTGTHRSCSPLGGLCV
>NAME_11917 
MFSDFQCWNFDSTDNIRGAYRTNINNLRSSLAKGDATGKNGKLPQGKNIYRLDWDCMLEVEAQKVVDKCDATASAPSELS
MVIASVPITTCDPITMIKPQVNKWWNTVKNAAVDGTSPTYSNKKLHDFAMLAHGSAVKLGCAQRNCNGKLVMACMLYPKG
PDNGQPIYEKGGGCTKLDNGDVSSYIPCTTYQSSSCAAAKKLKSTTTAATTVATTAATTVATTAATTVATTAATTVATTA
TGGGSTAPGTGTTAGGVAGTMCPQNSQMSTDDVRREFLNAHNGYRSTIAQGKGVMSGGIRARPASQMRKMEYDCEAEKLA
YNAVCGTSTNVENRMTFANANKDPAEAARLAVRRWYNEIQTGTMAQQAGDKNLYSVNLAIPRFAKVVWETNVKLGCAVRQ
CNGKLRVLCIYSNSTFGVNQQIYKMGGTCNRCKNVCDNNTGLCPSNWTPS
>NAME_11935 
MQRYIVILTVLFGGSAATDYQCWNFQSTDEIRHRYITTINNYRSQIALGTAPNKNGTCPRGQNVYKLSWDCFLEMQAQNA
ADQCSENVKGPTGYSQLVQKVRITTCNLAPIPKSTVDGWWSEVKSVGVNSNNPVNAENLQSFATLANGKATKIGCAQRNC
GADLYVVCVVYDSQPALNTPIYEVGEGCTSTKDCTTFAKSKCNVGTSLCLAGYIDTTATDTTTTTTATTITTTSASQTDN
TICPNNQVISDTLRNVFLKRHNQIRTRVAQGSFALKDGKYARRASKMIELKYNCDAESSANDWAKQCKDSDSYSNKYDEV
RYVYKGTNTDLEAITRSAINVWRKEAETGSFLQGPNDKNVYRSALGIPNLAKIVWDDHKGLGCAVVKCSDFTNVVCHYTP
KVFTTGGQIYKMGEPCKRCSAVGQAVCKDNLCALN
>NAME_12976 
MWAVTWCCAALLTLVTKVGAAEETTSFGCRDSLISDEWRTMVLKYHNDKRRSVSRGDEPNKTGTLKPAKKINELTWDCNL
ERTANEGAAKCADYTDNQLGVNQETISTSSNCNITEETEKVLSKWWSEVTTNGLADDLKYKADSGIQHFANMVFFNTNAF
ACSYTNCKDGLKLLCLYNKNGNQVDKKLYYAAASKDVACDNCDANAISAWWKELADVGLGEDTKYKAAMKDTLGHFANMA
YDQTTKVGCSVETCSKPGFTLVVCQYDKKVDNGKNIYEAAKSGDAACSGCTDKKCGSLEGLCAP
>NAME_13058 
MRSKENLLFLFVVALTTFVCNATDCNIDQQQNGRNTERQKFIEVHSKLRENIVKGTAYQSLGVVPTGSNMYDMSYSCRME
YDLQTELDKCTGKLTNFKGFAQNLAIVYNSAGVNPVDKIDDVLNSWINAGRIYGVQNSENIYLDPRTYTFANMAYAKSLR
IGCAYKQCGANEGHISCVYNLIGAYGNNTIYEKGSKCTNDKDCTTYPGSTCKKQTGLCMYKGTPPAPGNFAERCFQERLL
SFLCAVALTTHVHSAIECKIDPQQNAKNAEKDKFLDVHNQLRQSIVEGAPFQSLGTVPTGSKMYSLSYSCRMEYDLQAEL
DKCTGKITNFKGFAQNLAIVYSGGGNIDPTQKIDEALNSWINAGRIYGIQNSENVYSDPQMYTFANMAYAKTLRIGCAYA
KCANDMEAHISCVYNLVGAYGNNTIYEKGSNSNLKNHSSFSQMAWASSVRLGCAMQTCHDKSFIVCRYSPAGNVLKEQIY
KPGVVCRGCQAACKTSDGLCDIF
>NAME_01066 
MLVLLLALLCVNVANTQVRSVCNNPPLQADTIRYTFLKKHNELRRDLAKGTLDALKGTFRGSTSLFAMNYDCDLEIDALM
AVKGCPNQVSSADGTSMNYKTERGNYLSDDGKVVDEIGQVFEDWSYTRFDGTLDQETVIYDDETIEPFANIIYNKSISLA
CVATYCDSTKKRAYACVYSSSPKRGEPLYLPGPKAKGCTKNACTKAIEGSTCLTDTDSTDTFPAGLCRTKELVVPETDPV
TESTIEPNPEKSSEATSAPSTNPNVMTQEIRDRIITLHNFRRTLLAKGEVRNGKQGNPNCGTATNMYRMKYNMSLEEEAQ
AYANTCALDISDVSTRPQSGENAYVIVSPDIQPLPAIIESIQAWWKQIYENGVNAKMLYNEYLETKYKAPIRFTQMAWAS
SYMVGCGLARCSGSTFVVCRYYPRGNIIGQNIYAVGPTCSACPNACSDSLCNTPR
>NAME_01067 
MCTEHSLQCTNLVFNACPFAACKNPPPKSDKIRYTFLKKHNELRRVLANGTLDAAKGTFRGSTTLFAMNYDCDLENTART
AAEGCPNQVSSTSGTSVNYLIVRGDLLSVDDVVSEINDHVFEDWSYTRLDGTLDLQKAIYDDETIEPFANMIYNKSISLG
CVAKYCNTTRRRAYACVYSSSPKRGEPLYWPGSKANGCTDHSQCRKAVKGSKCIGDTTSTVLFPAGLCHTDQLEATDCQS
PQPHASDIVRNAFLKMHNELRRELAKGNLDAQKDKFRGSANLFAMNYDCDLENAARTVARECPDKAFSTDGRFVNYKLIR
GNSPSDQDAKNDIEGPVYEDWSYTRFDGNLDQETASYDDEEMEAFANMVYNKSISLGCVATYCSLTRRRAYACVYSSSPE
LGQPLYWPDSKTNGCTKNSQCRKAIKGSTCINDTTNTDTLPEGLCQTKELAVPETTNLQIPLE
>NAME_01818 
MAVVILAVIIGALSLATTDAAAMSSSRNSLITDEWRDTVLSLHNKFRGTLAKGDQVGKNGKLTAAENINSLNWDYNAEEL
AQIEAAKCNAAITTPATYGSIQSMIPVKKSCDAIASTQAEIKKWWDDGAKEQTDQAKVAGNDKFSQMANAETSAVACSYS
TCSSNTQLNLVCFYNKDGTQSQNLYTANAAGCTCAGCTAYLCPSTFDPAKLTSSVCPTCDPSTQKFREAALYLHNYYRGL
VATGWAEDAKSAKSKYAKPAKSMIQLTYDKAQEVAANAYLTQTADCPTAPQDAGYSGENFWTSSDYKLSEEEAIEKAVED
WFGYLKSSGLGDDVTYASLSSNPAKQLGNVIHDKSTSVGCAVKACQKAGVIVVDCRYDPKLTTGNIYETGKTCSSCGSNK
KCSSLNGLCA
>NAME_11965 
MWAVTLGCIFLTLVAEAGTAAVPKSFGCRNSLISDEWRAMVLTFHNDKRKTLARGDQPGKDGNKLSPAKQMNELTWDCNL
ERFASDAAAQCKDYDDPQRGVNQKTQVLIVPDFCSLPMKTANDDQCADDGMTNDMTNSALYMHNYYRGLLGTGWAEDKIS
TYAPLAKAMPQLNYECGTIAKEAKDRAQACKETPDDPTAPRSQNYLVIKDLSMDKEDALKQAISTWWKGLADVGLGEDTT
YKAAMKNTLGQFANMAYDQTKQVGCSVETCTKQGFTLVVCQYDKIFQAISTWWKELADVGLGEDTTYKAAMKNTLGQFAN
MAHDQTKQVGCSVETCTKQGFTLVVCQYDK
>NAME_12603 
MTGKNCDTKANTKKALQTWWEEVKVEDLSADPKYDDKYKNFAQMVNAEVTGFACSYNLCNGAGKLVCLYNKMLSQPADLL
YKVAADEPNVCADCTPPTLATSCVAHLCQPEYKLAADTAPPVQCPSQPAAADDMTYDLEQTAIYMHNYYRRLIATGWAMD
NNNKSYAKPAAKMPALKINCQTVADSKIKADCTNPQNTPLADHSLNTYTKNYPASRQEALEEAINSWYGQLLDVALDEKA
TYTSAIKKTAESFANLAQDEATEIGCHVQECAKQGFTIAICQYNKVPTEDSPLYAVGNTCSKCSTLNKKCDTIGGLCV
>NAME_13475 
MISDEWRNEILSLVNDYRRKVSKGEQEGSTAPLPTAKQMNELTWDCNIEAAAQKAAASCPSRPSPVPKYTGNQQANEIGY
LKMTETVNAKSCDASGTARTLLNTLWNSGAKKQVDNTFKDKNFAQIAYDKITAFACTYQVCQSTNYYLLCFFNQKAPTAG
DVYIKNDDAATYCGEPTCDCVNGLCKNTVEPALFTSTICGTGTKACAGAFSDQFRDIARNMSNYYRRLLATGWAKYDTKY
AEPATKMIELQYDKVLEDSAIAKITDCPDTVTTTDGENFWKKTVTGTSKPEDAIKTAMAKWWNSFEIRGFGDDRKNTNAV
KSAAHIAYDKATKIGCAVDAGEACLKKGLLYILCKYDPYVSFPLEKYHL
