# Supplementary material for: Comprehensive analysis of the secreted proteome of adult Necator americanus hookworms
Source: PLoS Negl Trop Dis. 2020 May 26;14(5):e0008237. doi: 10.1371/journal.pntd.0008237 (PMC7274458; doi:10.1371/journal.pntd.0008237)
Supplement: S1 Table — (ZIP) [file pntd.0008237.s001.zip › Fasta_SCP_Domains/Double_Nippo_SCPs.fasta]

>m.110834 
ANWWGQAVKNGVTDPDNKYTSSSLYSFSNMVFSETTKIGCAYKVCNTQLFVTCLYNGLGFYTNAKMWETGTACSAASDCT
TYANSVCDNGLCVKGAPVPDTNNACSSNTGSSDAVRSAFLTAHNKYRSSVARGLEPDALGGNAPKASKMLKMVWDCSVEA
SAMAHAQKCVYEHSASSTRPGLGENIYMTSSVNFDMVKAANQASSLWWSELAQYGVGPSNNLTTALWNRPNTQIGHYSQM
AWETSYRLGCAIAHCPSFTFGVCQYGPAGNYMNRLIYTIGNPCTSDAGCPGSYTCSVAEGLCNVV*
>m.119541 
MLLSGVIWLLSTATNIGETASCPYQSLTSEIWRKELQREHRRERLSFAQGRAPARVVAEQMNDLVWNCETEFNLQKIIEQ
LPQFSLNVTYRNFGVNVGRGSDSFCDVYTMFALMGPWYNLGTNVVSSLIYDGSPSTFNFANMAKWNATEFACTYKLYNDE
AIIMLICAYNVKGAVVGEAIYEKANDGKYLCDEGAQCGTNGRCVGNLCRESVSDPDVLLPIYYPTMSCASPAFMNQFSRY
YALNLHNYYRRLVASGWAENKVTRFTLRAARMEALTYDCSLEEAANENVKKCERQPAKLLPADTGSNIKVIDDVGLSKEA
ALERATGEWFSQLHKYGMDPNSVWTENATIRDCANMVHDKYKTVGCAVNICSSNGFTIIECRYGPKRLQEGNLIYEVGPP
CSRCDATQKCAFGELCQ*
>m.127455 
AKITHQTQPQAPNPPLDNDGMVDMLNNFRKTIATGQDSSKKPTGYPQSNKMFKLNADGVLAKRAELLAMQCNDNRIPPPA
PYSFALHESMKTNPDIVDDAIQSWIGEPKMMPNNATYSSAYKNFGAAVYHKSTLAGCAVSWVPCEPAPNRKLYVFACVFN
NRPVIGQPLYPAKVAAKPGPGCSANSCPKVAGTQSTCDKTFGLCSVAKDVTFKPNTAATTKPTTSASTTASGATTKPSTA
GAATTTAATATTVADGVITKEMEDRIVYLHNFGRMMAAKGKVVNGKSGKYLPQGANINMLSYSRELGSQAQQFAQTCPTN
TSATINNYVFGLNVHIANTVSVPYADLVESAIQKWFNEINANGMNMQMNFTDFLATKKDPPTHFTQMVWATHKMVGCGAH
RCGSNTVVVCRYEPGGNIVGQFVYKVGPPCTACNFGCDTYFSLCIAPLRS*
>m.127465 
VIKGPCSAMRYHLPFIGSYASNMFLLLLSLVVLQAAEAQQATPATGQEIIGMINDFRRAIAKGEDPNAAPSSLPTTGQMF
KLEPDNDLIKRAVALTLVCDDVQSPLAPPAPYSYVYYRAATAVTKAVVKKALTFWYDTAENYMENATYTADLKNFAQVVY
YKSTLAGCAVSQSPCSTGRPNGFACVFNNQPQIGKALYPVTSKPKQGTGCSNNPSTCPSVNGKASSCNDGLCETAAANVT
FPPNATPITALTSAPATARTTTSRAAATFATSSSTTTTTAPTTKTATAGVITKDIQDMIVSMHNNLRMMVARGAVRNGKS
GVNLPQGANLNELRYDQLLGADAQAYAESCPTSTAATINNYAYGQNVLIANTVSIAYSDLFESAIRNWFDEIYINGMNNK
MNFTEFLATKPNPPTHFTQMVWADHMTVGCGAHRCGSNSVVVCRYQPGGNIVNQFVYKVGAPCSACNFGCNSALSLCTVP
RRT*
>m.127491 
SPSPSPSSTSKPTFNNQYLVTMLNDFRSAIAKGQAKDKNLTDFPQSSKMFKLTANRDLAERAQLLTMQCFRNRVIPPPAP
YSFAWYLGIETDKTRLAKAALYAWFQEGASMPKNASYSASYEYFGSLVYHKSTLAGCAVSWEPCEAKNSYVFACVFNNRP
VIGQPLYPAKVAAKPGPGCSANSCPKVAGTQSTCETGLGLCSVAKDVTFKPNTAATTKPTTSASTTASGATTKPSTAGTA
ATTGATVADGVITKEMADNIVLMHNKGRMMAAKGPVPNGKSGNNLPQAANMNELRYDQLLGADAQAYAESCPTSTAATIN
NYAYGQNVLIANTVSIAYSDLFESAIRNWFDEIYINGMNNKMNFTEFLATKPNPPTHFTQMVWADHMTVGCGAHRCGSNS
VVVCRYQPGGNIVNQFVYKVGAPCSACNFGCNSALSLCTVPRRT*
>m.127502 
MLLLLLSLIILQAIETQATLDIVGKINKLRTAIATGQDAQKNKLYMPQSDQMFKLVYDADLTRQAMMLTLMCDDVQPPPA
PNSYVYYRTGKTVDNAVVDGALLYWYNLADNNMDANATYTSILNGFAQVIYYKSTYAGCAVAPLPCSYGKPNGFACVFNN
QPQIGKALYPVTSKPKQGTGCSNNPSTCPSVNGKASSCNDGLCETAAANVTFPPLTSAPATARTTTSRAAATFATSSSTT
TTTAPTTKTATAGVITKDIQDMIVSMHNNLRMMVARGAVRNGKSGVNLPQGANLNELRYDQLLGADAQAYAESCPTSTAA
TINNYAYGQNVLIANTVSIAYSDLFESAIRNWFDEIYINGMNNKMNFTEFLATKPNPPTHFTQMVWADHMTVGCGAHRCG
SNSVVVCRYQPGGNIVNQFVYKVGAPCSACNFGCNSALSLCTVPRRT*
>m.127554 
MLLLLLSLIILQATEAQQAAPTSGDIVGVINQLRTAIATAQDAQNNNAALYLPQSDQMFKLDDNVDLAKRALVLTLMCDD
VQAPPAPYSYVYYRTRKAVDIAVVGAALEFWYNLADNDMDANATYTSSLNNFAQVVYYKSTQAGCAVAPFPCTTGKPNAF
ACVFNNQPQLGEPLYPVTANAVAGTGCSTSPDSCPEVDGKPSTCNANLCEAPQDATFPPNAATTTTATTTAATTTTTTAS
TTTTAAATTTTSAAATTTTAGTTTTTTPTTTTTTAAAGVVTQDIQDMIVLMHNNRRMMVAKGTVPNGKSGNNLPQAANMN
ELRYDQLLGADAQAYAESCPTSTAATINNYAYGQNVLIANTVSIAYSDLFESAIRNWFDEIYINGMNNKMNFTEFLATKP
NPPTHFTQMVWADHMTVGCGAHRCGSNSVVVCRYQPGGNIVNQFVYKVGAPCSACNFGCNSALSLCTVPRRT*
>m.152807 
MLRRIVVIALLLYVFEGTVEATDYNVINCTSNISTIPNSWREAMLKAHNDASIALLDGVVPSSNGYLYRSFSQNLRRWNC
ITEQNLYTQLQKLTSCGDDRLIYKQFGVNNKLIEQNSSSCTNLTLAAPEYWYTGSVLYATSWGTKEFRYFNSTGTPLEAD
FVNLIMWDTTDMACAYRNCPDDNTKMIVVCAYNKKGAANNTIVYYKSGGNQPTFCIRPSNTQKECLNNIPCLDNNMCDAT
TPNADSLDQLFDGVPVEKDGPDMDQFSRYAALKMHNYHRRTVTRGWAADGKGGYAPSAVDMPLLTYNSSLEDSAIVHANK
CALALEVLGPIGQAIGQINDNTLSRIEALEKVITGWFGEIGNPGIGDDLTFTAVMDSTLTNGVRNYANMVYDQHIEVGCG
TASCQTGITVVCHYQPKPGKALAVGEHIYSKGKPCSNCADTCISHTFCPTKI*
>m.209558 
RGMLPGASNMYELNYDCTLEARAVQRNQRGCTDSIEYPARYGENVQTYVDPNIIALGVNEMSKDAVAQWYYPVIYFGQKD
PQNRYTDTRLHTFVNLANYRNLKLGCDVATCVGRTIVRCYYDQTVPLNQIVYTTGTACTADNQCTTVAGSTCTNFLCQST
AGSLGFGNQVITLPPTMCPNRMMTDAVRRAALNLHNSYRSSTAQGKVMNGQTGLLPQAANMKKLTYNCALELRAIEAAKT
CTLTGSTNLPATDAENYYVTVQNYNDTALMRMAVKDWFETILSNGINKIVHYRPALDAKPNAPKPFIRMVWAATTSMGCG
MQYCPGNQKYIVCRYTPRSLIIGEYIYQTGAPCASCRTRCSTAEGLCT*
>m.210487 
STDFNCPSNLGQGDDTRAEFLKRHNNIRQNIAVGMLPVNLFAYFLGPAKNMYKLEWSCDLERIAKATINQCQFKNVSTKY
VYNTNKFWHYGFENVRAIEEGVYQWVEPIHMNDFGPKFECHDKIREFCNMAYPTNTRLGCAYERCENDLLISCAYEEGKP
VPFNPLLEVAAHYCVCKHYPDSNCDEDFMCTTKRNTTIEPLGPATIKTTTPTRATTTTAATPKLDVPKASCPHLKNVMTD
KVRQVFLDTHNKWRSLVAKGKAEDPLSPGGYAPKASQMVKLWYDCTLEESSKQVAEKCKHQHSYGDYGENLFAGSFTGWD
HDEVAEMAVDQWAGELKKFGVGDNLIYPTPGLTGHYTQVVWQNTTRVGCYINDKCFPDSPGWKTQAVCQYKPRGLRYTWE
VYWKGEPCKKDSDCACYQCSCLADEGLCYDPNSMTQN*
>m.223466 
MILLFILLLVDTVDAAAINCNVGGTLTSGQRDVLLTQHNSVRRKTARGRADNYDLTKLPGASNMYELTYDCNLEKVAVDR
NALCTEELESPIKYGENVQTYVANGFTALSVGDQLRDAVPQWYYPVMYWGQRDAANNFGDPRLQTFANLVNYRNSKVGCD
VKTCNGRSIVRCIYDQYIVPGSLIYPIGTACNADADCTTVTGSTCVNFLCNLPANTPSLGITQPTTQAPVTPMCANTDMT
DEMRTTILNAHNDYRSQTAQGITQNGQSGEWLPKASDMRKLKYDCTLESDAITAAKTCSLQRSANVPANQEENFYVSAVD
FHETVILEIAAQDWYQTIVSHGINKVVHYRDALDKKPTAPKPFIRMVWSNTTSVGCAFQYCSGNAKFVVCRYSPRSLIVG
NFIYEKGTPCGKCPNSCSQAEGLCL*
>m.259086 
MLWPLLVLLLVHLAGTQWVCPSTTPIGDEERDQFLSTHNAFRKEIADGNAVQFGGQLVGSQQMFELKYSCELERIAHMNT
AHCIKIFQPAGKSMNLYVYPKSAGKISKEDLISLAMSSWYEPIMEAAIDDNATFDNRRLEPFANMVYYKSLQIGCSYTDC
RTNPHSRSQVVACVYSSAPQLYTSLYVPGPSGCTSNDDCSIELPQSKCNVVGPVAGLCTPGALVFPNKTSPAPQTTTTTT
STTTTTTITTPTTTTTIAEVYELTTEASATAEMTDNVRDSIVDMHNSLRSLLAQGRADAGGGSNIDNCKPSQNMYRMKYD
RSLEEEAQLYADQCPYTDLGSPVSSRPLSGENMKIIPSDNISVSSAFVSAVQSWWEESSLFNPKLGTQFAFTYQNRTVSP
LDFTQMAWAKTYRVGCGVRRCFDGTVIVCRYRPRGNILGETIYEVGPTCGACEGSCSGNNGLCNPPSY*
>m.263682 
MLFIAVLTVLLAATVTPYVNIHRCKNAGLTEDERHVVLMMYNRMRVRAAKGRYFRNATLLPFGMDLRLLTWDCSLESMAE
KAVRRCPRKESPHPNYAQHFQHMKGLGWQKILPMLPVHFPTEDPKKGFEEGSSSLIYNGNPIFRNYANIMRANTTKIGCS
VARCSTGDGNNVATGICYFDSPEMKKGDTVYEIGFPCDVAEDCPNEHDVCVGLGLCYNNRLAKRAMQIHNKHRSDLALGK
VKNKMGNYFPTSIREYEMALSLELEKKALEYARDWEHDNTGWKMGLWYKHYNDTWVSGSVINNAADDVDALEKAIKIWWK
DRKLVDDEDMKVMFNKNCYRNEATRRFVMIARGYNSLMGCAVDKKKKQHNVVCVYETGSSAHTDYQPLYEIGEPCGATTC
FNQASPRFCSRGLCASYAEASVRVFSNEMDDKLL*
>m.268406 
KGAKFNTTMFSTTLALLLCLALTKTTTGNFTYNIECPDLQYLVSDSWRQRMWEHVMVNRYAIAVGGAASIQQYVNLLPAM
RMNGLTWNCDVERNLWVRYIPDLKCAADGSFSYTPYGEENWGTNFIAFQFPQSGCTLEPLTMAANWWFTYSKNYNKNNLT
FPSNSTPEQAMFANFAKWNATEFACAFKGCSFNPTLTAVICAFHTTGEVVGQLIYESSNKIQYCNATNCNGTCAGPYYYP
LCMPKLPAKAPGADLQVVVPEDSGPMNCTAANSNTTQFVRFTAITMHNYYRKKVARGWAKDQTGQNLPPAADMKKMMYDC
DLELSASKLADKCTETADPTLTGGKAVLFKKVNDGTMTTVKAVEEAMKSWYDEVGKATLGDPPKATNAVKGFANMIHDEN
GKVGCAIKSCSGSWLFACLYDQPFVATDSPIYQSGTTCTGCKQTCVGHTFCP*
>m.271310 
IPGGCITSPRVIGFMSMFTLLIVCFALYDATVRATVTCPNAAATNTLKDTDRDLLLQYHNDARRAVAQGIVNTSLGMIGP
AQNMYEMQYDCNLDTAADTANTKTCVGEVNGAMNGDNVQYWSTASIYKLDAEKWIQQSVADWFLPAVYYGYDGGSAYTDP
RLEFFSNLVNYKNLKFGCAVTDCPKAAPIEDRKLLRCLYSTPVPQIKQQLYQKGGACVIDSDCTLIPQSTCVNSLCVSTS
TVIPPATQTICPNPLMTDDARNRVLQMHNTRRSQTALGNTPNGVSGVNLPRATNMLKMVYDCDLERDAIIYAQTCSGTAS
ANTSRPGQDENVYLDANAFDQTTAVQNAVIAWFSPIRNTGINNNVQYHSTLANKATAPKTAIRIMWAKTWKLGCAAIDCS
LTTGGGMFTVCRYAPPGFQLNHYIYDKGTPCSKCPSSFTTCTTSEGLCGI*
>m.272664 
MSLWTAFTVAIALLVYHTTPAAAATAYGCNGTLTDALRDEVLTLFNTLRKEATDGQTIVDNAQKALDAENMYKLDWSCEF
EQMAQDLVQNCNAAPTTPPPNNALNFEDAFAGQNPPITDPLKKAFALWKAQITANAWPANNVYLAAIKQFQEMVRAATVM
VGCSEATCGGGKIASAACIFDLPPLVANDVVFTSGKACTAGGPCSTYAPSECDKTSGLCIKSPTSTASSTTESSTVSSAS
SSGSTASTMAGGTTNAHPNPSVNQICPGNANMNDRIREKALMMHNYRRSLLANGQVAKNNGNYLPAGANMIQLKYDCNLE
KTAKAHADTCSFGYSSAASTVSENIARIPKTATVVNRINATSEAVKSWWKNVRTQSVNIGMQVTFKQKHVGQPIEAFIKM
AWANTRNIGCGGKLCGNDFFIVCQYTPKGAIAGQVVYQKGNPCSACPAATYCSSPLCVVP*
>m.285184 
EMWQVPVLRALTLIAVFLTGCSAQYVSNFTCGTGTVLPAEADRKQILTTHNDLRKTVAEGNYKFVANAKDVYLPAAQNMY
ELIYDCSLEQQAALIVSGCPQQQPTAGTATNVYLGAAAAKTYTDATTDWEGTLTTAGVWGPNNQYDDAAGYGPFANMINA
NATAVGCAKDDCPAAAPKTVVVCVYNAPALAKGDLVYETGQKCSADSQCTLFTPATCDTATGLCKRSADTNATTPGTTVP
GGSGMCPGNTGMNDAVRSTGLNLANKKRSNLASGRVSKNNGRYLPQAANMRQLKYDCSLEAQARTFAMQCTTVGSGSWGT
SENFRRVPTRIAANRVQAIDRAMRSWWKQVRRVPGIGVRMVTFKTHHQSSTIRFFTLMAWATVTNMGCGVKQCGSVFNVV
CRYSPPGNVVGSAVYAKGSPCSACPTGTTCSGGTLCA*
>m.285697 
SEPMIALFVVFVALRAANVAATTCQGNSLTDAERDFILQLHNDARRTVAQGTVKTSLGTVGPAQNMYQLTYDCNLETAAE
TAAGATCNAAVDGATNGDNVQLFTAAKSIATTKNDQIQQAVADWFLPAIYYGYATYSEYSDVRQEFFANLVNYKNLAVGC
TYQTCANPDRRLIRCKYSSPTPQKNDLLYNRGVACQADSDCTLVTGSTCVNSLCVTPQTVLPPQQRPMCQFIEMTDAART
TAVNMHNDYRAQVALGQAPNGKNGAILPQAANMMQMDYDCDLERYALVHAQTCSMTETADANLPDQNENIYVDTTTTDPN
TAITNAINAWKNQLSQNGINNQVQYHDTLATKPGNPKAAITMIWAKTWRLGCSAVNCNANGMFVVCRYSPKGLQLNHLIY
DPKSGPCTKCPVSAANCSPNGALCVM*
>m.323633 
EIICIFVCAICLASATNICPGGAITDDDRQSILDTFNRLRSDAARGEFYNGIDGDPTPPCSNMYMLSYDCELETLAQQQL
DKDCLQPPAANPSKAQIHSQGQYTPGVINGFIASALSAWEVLEENPGFDPNAITTSGVVYVGSILMQPVAQILSSRLTGF
GCSAKNCSGPGSVVCIFNGPEVKMGEMVYDAGSGPCTSSTGCDLHSPSECNVTSGLCQILIQSTVAPTGTVTSASTASGS
STSVSTASPSTSPSTTLSGGGGAGVTMGSNAAQTTRCPNNRGMRDTFRFLFRDMHNYRRGLLAKGEIAKNNGNRLPKGAN
MMFLRYNCQLETQAMQYASQCPSSKSGVAGENFAVVNSNIQTTWKAQIEEAVRSWWRVVRKHPGVGMKVTFRQHHVGTPI
ESFTQMGWAATRRFGCAIVRCPAGAVAVCRYRPA*
>m.337557 
MLSTAAVTVLLVTTVTAYLDVHQCSSMGLTEDERLSVLTMYNIARLKAARGIYFPGNKLPTAKNMRALTWDCELENLAEK
AVFSCPDAETPRKDYAQHFRHMIANVPDKVSALEPIVQPTEDPSEGFTTESSSVVYNGNSIYRSYANLMRSSTTKIGCSV
RVCEGKGVLVQTGICLFNTPEMEKGDKVYEVGKSCETAEECPNGDDVCIGRGLCYRNKFAKRSLHLHNKRRSELALGNVK
YKSGKNFETAMLMYEMALSFDLEAKALKAALNWERDPTGWSSEPKFSSNYIWTSRIVIENAVDEIDALEQALKTWWNQRK
LVDDHMKKVLLEECAFTQPAVMEFVQMATAQNDFVGCAADKRGNQYNVVCKYYVSIPAPTPEESPVVLYFPGEPCLSPCY
NTNRKCSKGMCPAWDGHTYLVFTHMDSSLYPYSFDFLSL*
>m.337579 
MLFTAVVTVFIVTAVTADPNVYQCSGLGMTPEERQSVLTMYNIARLKAATGTYFRSGTKLPTAKNMRALTWDCELEKLAK
EAASSCSDKQRPTKDHAQHFRYMLASIPNKLSVLEPTVQPTEDPSGGFTTQSSSVVYNGNPIYKNYANIMRSDTSKIGCS
VRVCARDGVAVQTGVCVFDTPEMEKGGKVYEVGKPCETSEECPNGDDVCVGQALCYRNKFAKRSLYLHNKRRSELALGNV
KYKSGKNFETASLMREMALSFNLEAQALKAAVNWERDPTGWSSHLYSPYDTWTSRIVIQNAVDEIDALEQALKTWWNQRK
LVDDQVKKVLFENAFKQPAVMEFVQMATGQNSLVGCAADKRGNQYNVVCQYHVYIGAPTPDESFMPFYFTGEPCQLCSES
NSKCSKGMCPAQFSDTYLIFTNFEDSLYPRLI*
>m.35681 
NNYQRNTSLSHTMAPPGRVPLIVVIVFNVAVGHEYHCNKDLIMNDDLRFNMLNYHNDIRTNIAWGAQDWPTGQGPAKNMY
RVGWDCKLEEEAAKSLQQCSEAEYTAAPNNFAVLDVISKPRNKWPATNFALHRALNSWYKPSIGFDQGSTLADEKLGAFG
NMINYKAVRLGCSYKVCGDKVHVRCIYNDGANKVGDTLYEDGWVCYSDSDCTTYENSRCSGGLCEAPDNLVLRTTTTTTT
TTANPSAGGDGNSQCANNPEMTDEARKMLTDKHNQLRAQTAKGLSVDPKSATGFAPKGSAMKKMKYDCEIEASAQAYTNL
CKGLQHSWGQYGENIWMIFAENYNRKDVVDWAPQSWFDELKQYGVGEKNIFNASMMNVGHYTQVVWGDTDRFGCGFKSCA
GSGYTALICQYAPPGNWLDSTIYKVGEPCSACPVGTTCEDGALCA*
>m.47895 
MYKLDWSCDFEQMAQNLVQSCSAYPSYPPAENALIFKQTLPPAAPQTEPLKAALTEWKDSITTATWLADNGYLAVIKQFQ
EMVRAGALMVGCSESVCAGGVVASAGCIFNLPPLKNGDVVFKSGKGCTAGGPCDTYPSSKCDSTAGLCVTSSASSTSSTA
ASTATTGASDSSTASAATSAPSAGNVICPSNANMNDAIREKALTMHNYRRSELANGRIAKNNGRYLPTAADMVQLKYDCE
LEKAAKAHADTCSFAYSSAASSASTSENIATIPKTSTVVNRVNATSEAIKSWWKNVRTQTVNIGMLVTFKQKHVGYPIES
FIKMAWAKSTKFGCGAKLCSNNSFFVVCQYTPKGAIVNQVVYQTGSPCAACPAASSCVSPLCVYA*
>m.61057 
DEFVGNFEFEHKSQSADMLIKVRLNIPFNTTMYLFAALTVVAVFSSGNSQHESNFTCSDASLKSDRQDWLSAHNSIRSSL
ALGNVVDDNGDTLSPASNMYTMIYDCGLEEKAKAYVDGCPTADYTGSESSNLDKAAEGTFLSASISDWTDLIYYNTWDFT
KAVYDPAKVGSLGPFINMIYEKNTALGCASKTCTDSAGTKNEYNFCVYDAPKLQNGDQIYTEGAACKADSDCTTYAPATC
DATLGLCAKAAGATAATSSSTTTTTTTTTTTTTTAAGGGSTICPGNVGSSDELRTKALDMTNYRRMNLAAGKIPKNNGNL
LPQAADMLKLRYGCGLENQAKAHAQTCSGVGSNLLGTTENFYNVPTSQATSEMQALQIATRYWWKSVRLVPGIGMKVTFR
AHHQTSRIRFFTLMGWHTLRRIGCYVQRCTSSFDVVCRYRPGGNVVEQVVYVKGTPCSRCPAGTRCSDGSLCAFT*
>m.65684 
VNCSVPINAMLYKTALHLIFVIGSICVIGTEQFTGECPNIPNIVPPNLRVTIWKTVNDARRQIAEGGLQGKAGTLPAAKQ
INQLVWNCDAEWNIWDSDRYLNGSAVDCTKLYSYNGWGTNGIPVTMPASGQCGDVGIKAATGAWLKESANFDSTSLKYIP
NSDASSFANLAQWDATDMVCVHKPCLNKANSQMLYCAFNVRGSYPNRVVYEKADPNTDYCLSANANNQKCNGTYCSTVFN
GLCVPNVPPPFANIELDYVMPNITGIECPNQNPRSDQFTRYTALMMHNYYRRQVARGWAKDKSGYIPPAANMSELTFDCH
YENMTFSLLVDTQCSDTINKIYTDDRAILFRSFSNTSMPTMDALQQAISGWFEELNNAVIGDNPTLTSGLNSTIWNVANM
IHDKNTKFACSVHYCTNVMVACQYEQPFVEVDKPIYEAGQTCSKCPSGKCGVVNSFC*
