# Supplementary material for: Comprehensive analysis of the secreted proteome of adult Necator americanus hookworms
Source: PLoS Negl Trop Dis. 2020 May 26;14(5):e0008237. doi: 10.1371/journal.pntd.0008237 (PMC7274458; doi:10.1371/journal.pntd.0008237)
Supplement: S1 Table — (ZIP) [file pntd.0008237.s001.zip › Fasta_SCP_Domains/Single_Asuum_SCPs.fasta]

>GS_10381
MLAVTLSPSERDDCTQEHSILFCTRFSSCTGGVECPNVKNATFDAESRDAVVNRNNELRS
TLAFGTAVYKGGERLKSGKNIYQLVSVYNCRCFINSAEMYFDVIRWDCNLEKLAQDWADR
KVFQHSPQTYRHAGENIFQIFKSGNVGTVAQNAIAATNAWWKENRLVISLDLKSRRKLPS
NEKMPSQNAIAATNAWWKELKKYNASLNTANKLTWDVVRVAGHWSQQAWGSTRQIGCGVS
MFRKEPWNAALVVCLYRAQHINRTCASASAATT
>GS_11835
MSDADRSTIVEQHNRLRSELAFGRAKTVDGGFAPSGKNIYKMTWDCGLEDRSQQWADRCT
FAHSSSNFRQGAGENIYQFSTTGRIPSTGECT
