# Supplementary material for: Comprehensive analysis of the secreted proteome of adult Necator americanus hookworms
Source: PLoS Negl Trop Dis. 2020 May 26;14(5):e0008237. doi: 10.1371/journal.pntd.0008237 (PMC7274458; doi:10.1371/journal.pntd.0008237)
Supplement: S1 Table — (ZIP) [file pntd.0008237.s001.zip › Fasta_SCP_Domains/Single_HPoly_SCPs.fasta]

>VAL-3.2
MMWAILIVLGASTPAAGTGYGCKESLRTDDDSRDFVLLYHNVLRQNIARNLQSYNFGKSKLGPASNMYELAWDCKLEGAAEKIVDTCDEKATDVYAQNGVKFRGDKRYNAMSNFMDAMTMFTGDLWFYEGTITNVFKDANLSKFANIAHSKTTKMGCSYNWCENDKFFVVCLYNRLGNRLGNVLWEEGKHCLKNEECTTYPGSTCNSQGLCVDAAHADGVYEREEKEEIQTTAPAEIIIANPEGII
>VAL-4
MSTLPTVSFLVVLVALGKAEFGCDGTLEQNDTTREVFLRFHNDVRKFIALGIYPNKVGVLGPAKNMYQLKWSCDLEEEAHESIYSCSYNPLLLHPQSYSKLLSVDLPDTDVVGATLEMWTEFMRIYGVNTKTNSYNPSFSQFANMAYSKNTKVGCSYKKCGGDTLVTCVYELGVKLPSHPQMWENGPTCVCVAYTDSICNDNNLCEYAPTSAR-
>VAL-7.1
MAHLVFASLVIAQVFYAAARVVNLNQLCPHNEAYTSYTDWTRSVFVDTHNDYRSQLAMGQQKNGPKRMAQYARNMNLMYYTCDIEKEALKSAKECSATPTVPRGYKANVMLVPMGATITHDDEAAEEAMKTWWEEFDNYGLNKMLFSQEAEDAGKVVHATKMAWALNNRLGCATHNCGDKYSVVCFYPNMVNAVGKYVYSKGPNESDICTRCPKGTTCIDEIGLCDLDDLGSLFP-
>VAL-7.2
MAHLVFASLVIAQVFYAAARVVNLNQLCPYNEAYTSYTDWTRGVFVDTHNDYRSQLAMGQQKNGPKIMAQYAKNMNLMYYICEIEKEALKSAKECSETPTVPPEYKANVMLVPEDATIKHEDDAAEKAMKTWWEEFDNYGLNKMLFSQEAEDAGKVVHATKMAWALNNRLGCGAHKCGDKYSVVCFYPKMVNTVGKYVYSKGPNESDICVKCPSGTTCIDEIGLCDLDDLGSLFP-
>VAL-7.3
MAHLVFASLVIAQVFYAAARVVNLNQLCPYNEAYTSYTDWTRTVFMDTHNDYRSQLAMGQQKNGPKRMAQYARNMNQMYYICDIEKEALKSAKECSETPTVPPEYKANAMLVPMDATITHDDDAAKKAMEAWWEEFDNYGLNKMLFSQEAEDAGKVVHATKMAWALNNRLGCATHKCGDKYSVVCFYPKMVNTVGKYVYSKGPNESDICTKCPSGTTCIEEIGLCDVDDLGSLF	
>VAL-8.3
WTRRTEAHHRKHADCDNSKMLDTIRKQILNFHNDARRRVAKGVEPNKSGLLNPARNMYKLEWDCNMERKAQDAISGCNLKEHVPNMSQSTGWLFTWSRIPSPAAAIKSALSHWWGEAEDVGVGPENRYKSGLRYFSNMVFSKTTKIGCAYEVCDRRMGFKCLYDKMGYSTNATMWETGAACSFDSDCTTFAHSRCDDGLCIKGHKFSGVASKF
>VAL-10
MRFILAATVTLLVTEGLADRARRLAKRDVSGTEIQGNCPTDNGMDETIRKTLVDKHNECRSLVAQGKAENPLGANGYAPKAARMRKMVYDCNIEMNAMKHAQKCQFAHSPSDQRPGLGENIWALWTSGRYSLLDAAKSAPESWFSELKKAGMPEDNILTLAVWNRPQMIGHYTQMVWQNTYHLGCGVKHCPSNNMYFVVCQYGPTGNWLNTAVYDKGEPCATDADCKCSGCKCDREAALCIMPPSLPWTAQKGIQTA-
>VAL-11
GTTESTTTESTTTESTTTQPATTESTTTESTTTQPATTESTTTESTTTESTTTESTTTTPTTTTPTTTTPTTTTPTTTTTTTTTPTTTTTTTTPTTTTPTTTTPTTTTPTTTTTTTTTPTTTTTTTTTTTTTTTTPQNANPNPSINQICPTNPVMNDRLRNKALDMHNYRRSQLAKGLVKKNNGNALPSASDMLKLKYSCKQERTAITVVTKCAESTTVPYGVQENFYLVPKSSALYRMNATELAIKNWWSQVRLQSVNIGMAATLKQQHFGTPIMSFIKMAWAATWEMGCAVSEKALCGTNWAVVCHYRTGPFRANMRVYTTGTVCASCLNTCENALCVK*LFCL*ASLFMALRRDVFGIVIYT*LVQQRIKLWNNK
>VAL-13
MVEQSMIALLVVVTPIIRVGNCAVSSTDLCAGFTDALNSMRQAVAKGLPGYGNVPRSQSMFALSCYYELVQAAIVNTEVCKPVNFLNGGKSMNYWAMITTRNPLTDAEIIRRAVDSWRIPVINYGLRADAVYRDKRLEAFANAVYYKSIYFGCAIKTCKATKIMPAFQAAACVFDSAPVLNRPLYTPSTAYTGCTSDQQCSNLLPGATCGTEVVPPKGLCLSNGRNFLNRGK-
>VAL-15
MLGARSSILMFIAIIPTSRCDDLVPKCSGTFVTNVDRVIALTNHNIVRTELQEGFVKDKNKKSYPAAENMYKMRWSCKLEEMAQRLVQGCELPPTTPPTKHALNFKAFPFEPSKPYTKLNDVINTAYGEWNAQSRKLDATNKFDPKIEQLANMLNSATTSVGCSAQLCGDGVLASVACVYDQPALSAGKDIYKVGRPCAQDSDCTAFSPAKCDSKSSLCERLH-
>VAL-19.2
MRSFSGLRSSAVFAILSTVAFVQQSITTAATTAADGTATAQAANTFAAGGARINTICPANTDMNDMIRNRALIVHNYRRSQLARGLVVKNNGARLPQAANMRRLAYDCTLETQAIRIANSCVKPASVSSGLKQNFFLFAKSRASTRQLAMDVAAKHWWKQVRLYPSFGQRAIFRRAFMGTPIMSFIKMAWGPATHVGCAVSIRSLCGNLWAASCLYRTGTVQPGTNVYSPGATCTACPAGTACDTLGLCA
>VAL-21
MTLILLLLFVFGSGGTPLRDCPTTGAYARKHRVLLVVGHNDFRATLARGDKYLPQVLYDPGSELMFQMRYSCELEKIAVLSAKYCCKKIREGTPDKCRRALAPEGMSANTFPNVDSSKADMERLASKAMWTWHRQIASYELDENATYVNPNMAEFANMMYYKSTELGCYYNECEHGGVLVCVYNSAPQINGSIFVPGDKGCKSDEACSSIIANSTCVAETLETLRTYGTCVKRGYRDQYFA
>VAL-22
MLALAVKAALICFAATPLVDGDYAHGGTIIGVEPPAKCYLDHFLKNVIMKFFKDLRTSIAEGRYFHGYDLGGPGTVYGLNWDCNLEKRAREYKLAEATNPADVMANYPTRGWTVAQRQFTANPKTNEVSLMLRDMLSSQGGSKLCLLAYPFISRVGCSTYVHKYTNRTAVMRIGCIYDSKPPNDFKIVPLTEEKNSTYCKSDDDCTHIPESKCRDKLCIAPPYSYVNGH
>VAL-23
MYKLEGSQFLKAIAKSVLSDRIVSLPSSFGRIDYESKVPSGADISDEAKKALQTWTQSTNSFNQILYAKATQVGCAYKLFEERGDGLTTIKMACLYDRNYRSGEPYTKGSPCQKDSDCTTYTFSTCEKRYHLCKKN
>VAL-24
MFALVCDANLAQIAALSIQQCRRNDTLPGEGMSINYYSSLQAFRPLSYAELVVSAINAWRTPAVLFGLSIGANYTDQRLETFANMVFYKSVRFGCAVNSCAASGVVPALQAAACVFNSAPVRNRPLYMSSTTLGCTSDKECDNVLHGSTCGTIVIPPEGLCFSNGANFPSAADASSTAPTAPSGGAPTQ
>VAL-25
MLVRVLLLVTVLEFPCLLADIAIPPTPPAPTASDFVINDRDIKLMFKREHNRLRIGVANGYYFEGITYGPASNMYRLGYSESLAEIAHDELYKQYATAVELGRNYFSRVIYKGRRLDFEAKEAVQQWMQNSASFAQMILAKATGLGCAHKLSNVENDNNGMLLEMLCIYNERYYEGYPYTKGAPCQKDSDCTTYQPSTCYKKYHVCDRK	
>VAL-28
MPSLLYTIIALATLHWAHVAGQPNPAPATTTTATTVATTVATSAATTTAPTTTTPPSTACPSTAFPKEFRDVALAKHNNLRSQVAIAQARNGFYPNENFPPASLMYLMVYNCEAEAYAHSVARHCLAGPSPASLRPGWKENFHVLRTTQTDIYGAIQNAIDTWSGELYSYGAPSNVIYTQQMHNKLERRRFTKMIWGASREVGCATHVCQGSYYNTICLYRSFVNTIGANIYPIGPICGACPAGPNNCNTAVGLCSNTIGTPIYNIGAVCSGCPTGPNNCNFALGLCSW
>VAL-29
MSSYAYAFIFLVVFTWTHVESQPAQASTTSTATSTTAATTASLNATSTTTTTTPPSTACPSTAFPKQFRDVALAMHNNIRSQVATARARNGFYPNENLPPAALMYLMVYNCFAEAYAHAITRHCFAGPSPPSMRPGWKENFHVLRTTQTDIYGAIQNAIATWQSEVFNYGSPSNMIYTSGMHSNIHRRRFPKMIWGASREVGCATNVCSGFYYTVCLYRSFVNTIGASIYPIGAICAACPAGPNNCNPAVGLCSW
>VAL-30
SHSTREAFLKFQNVVRKFIALGVYPNKEDELGPAKNMYKLKWNCELERNAQQSISGCSYKKANGFTQSYSKINDLGFNDTEAVEVALHSWTAYMRIYGVDITTNAFKPEFSNFANMVYSSNTEVGCSMKRCGTEILLTCVYKKGVEPPQYQMWENGEPCTCDTYEGSYCNEDFLCLIESE
