# Supplementary material for: Comprehensive analysis of the secreted proteome of adult Necator americanus hookworms
Source: PLoS Negl Trop Dis. 2020 May 26;14(5):e0008237. doi: 10.1371/journal.pntd.0008237 (PMC7274458; doi:10.1371/journal.pntd.0008237)
Supplement: S1 Table — (ZIP) [file pntd.0008237.s001.zip › Fasta_SCP_Domains/Single_Necator_SCPs.fasta]

>NAME_03894 
MRLNQKYKRHGTSNSYSICIKEVCHRHLHSAMFVIFNIAVGVLLLPPTLPQDVEDTTPKPLCEGGTYNEKYIRDYVVQTI
NNHRYALLRGSALNGPWNGTVYGKKFPLAMTMDRLEYNCNLEKKAFALMGECCSTKAPTAPDGTTALFYQIDQDFDDHEL
FSAVWNWTKQINKFAVSDDAIRAKQVVYRNKDRNLYEYLTLVRAVSSKIGCADITCRRGNSIKYIALCLLNRNPLTDGAV
VYKVGLGGCNRGETCQNGICDQFGFCDLTKSPEYQEALRLHLQFMNAFGTTETVLGDISSQETPLFSDVILHGYCFVYIG
MLTTCVTVSIIFAMLMYEISYSLRETMKDEIESMTTDDVTSTIRDWGPVSYAGSELETM
>NAME_04817 
MLVIFYIAVGVLLLPSTLPQDVEDSTSKTLCTGGTYNEEYIRDYFVHTINNHRYALLRGSEQNGPWNETANRKKFPLAKT
MNRIEYDCNLEQKAFALLGQCCSTDFPSGPAGTAAIYYDTDLDGSDDADLFKAVWHWTKEISKFAVSDDAFTAKQVVYRN
DDWRLYDYLNLVRAASSKIGCADITCRRRDMKRYRAVCLLNRNPLTDRDIIYKTGLGGCNKGETCQSGVCDQFGFCDLSK
TAP
>NAME_05396 
MRPNLAVLVVLFISSAYALESQFGCSGEMGDDKRAIFLEAHNELRRRVALGKEENKFGYLGPARNMYQLNWDCTLEDDAA
NSIADCRLDSTVDSARNNIALSGGYLPDELLITLGMYQWENAVKFFGKSEPTNVNDGTLCTFANMVHANTTSVGCAYKSC
NSNFLITCLYDKCGTKEPLLWEIGTACKEDKDCTTYEDSKCVDSLCVVD
>NAME_05592 
MMFAIYILILFVSVASAVYECDAGGKVPNSMKKQIVDLHNQLRQQLANGEVQGATGKLPKAKNMPMLQWDCDMEALAAER
LRNGRLDVNFLGMAGYNDDAFTGWLSLTSQESVAIFISLEE
>NAME_05595 
MLIIFSIAVGALVLPTTLPQDVGNTPVKPLCKGGTYDEEYIHDYVVQSINGHRYKLLRGTELNGPWNGKGYGKKFPLAKT
MNKLEYNCNLERKASALLDKSCSTNTPTGPNGTAALFYHIDIDFDDPELFSAIWEWSEKIREFAVSDDAITKKQVVYKDK
DRNLYEYLNLMRTAISKIGCADITCRNGDLRKYRAVCLINKE
>NAME_07775 
MLVVCSIALGVDFSVALQCFINYTKQIFQVLVFPPTLSYNDVSLKPMCKGGRYDTKYIRGKVLAIINERRGDLAAGWETN
GPFNGKSYGKQPPEAEAMNKMDYSCSLERMAFALLDQSCSTNTPTAPNGMTALFYHDDAKHNFDLMSAIWKWDSQIEKFT
ISDEAITDEQVVYKNKDHNLWEYLNLMRDTTSEMGCAEITCRDGDLRKYRVVCLLNNSSDAEGYFGLMSAVLDWDSQIMR
FAISGEAITDEQVVYKNKDHNLWEYLNLMRDTTSEIGCADITCRDGDLRKYRAICLLNNSPLTDGDVIYKLGDGGCNRNG
ICRKGGVCDWADFCD
>NAME_07794 
MLIIFSIAVGALVLPTTLPQDVGNTPVKPLCKGGTYDEEYIHDYVVQSINDHRYTLLRGTELNGPWNGKGYGKKFPRAKT
MNKLEYSCNLEKKAFALLDKSCSTNTPTGPNGTAALFYHNDVDFDDPELYSAIWDWSEQIREFAVSDDAITKKQVVYKDK
DRNLYEYLTFMRAAISKIGCADITCRNGDLRKYRAVCLVNRDPLKDGDVVFKAGLGGCKNGETCRNGVCDEFGLCDLSKK
AP
>NAME_09551 
MSDRTNSTPETFISEDTTPKTLCKGGTYNEEYIRDYVVQPINNHRYALLRGSEPNGPWNGTAYGKKFPLPMTMNRLEYDC
SLEEKAFALLAGCCSKDTPASPAGTTALTYRIDLDYDDPELFLAVWGWTNQINKFAVSDNAIADKRVVFKNNDRDLYDYL
HLMRAVSSKIGCADISCSRGDVRIYRAICLLNKNPLTDGGVVYNVGLGGCAKGGTCQEGVCDQFGFCDLSKKAR
>NAME_10294 
MHFHPVKLLITFAVIDVVTGQSNPPGGSDATTTAAGVTTTTIAPSENTMCPQNQVITDAVRNTFLTRFNQIRSRVARGLF
VTSSGVYARQASKMIRLTYSCPAETSANNWAVQCQNMDSGTTAYAETRYIYQGTTAVYDTVARTAVNSWRDEVNTGRLPM
SGTTPQYIYQTNLGIPNFAKMVWDTERQVGCSITRCSTFTNVVCHFTPRGGIAGTPMYKVGPNCRRCARIALPTCSEGLC
SP
>NAME_11218 
MQALFLGIIAILALLNSVQATSTSSGHNNFTSKKCRIPEFPTEHISTIDTFFLQIRTLAAKGGNYSPEISLGPGGQMFGL
RFSHNLYRKAMNEIETFGTLNASEYGLLRFNRTFNYSDAYEGKYTAVDGLANLLETIEPVKNQMIYPNATAYGCGMTVFP
KENNECEMYVVCVFDKSYTLYRKAMNEIETFGTLNASEYGLFRFNRTFNYSDAYEGKYTAVDGLVNLLKTVDAVKYQVVL
LIIFTLQNSKFRLNPFR
>NAME_11418 
MNPLHLQYDKTLEDAAIKKIKNCASSLNSDVGANFWSKDVTATNNIGEDGIEKAVASWWKSFENKGFGDDRKNKKSVISA
ANIAFDGATKVGCAIDVGAACLKLGKLYIMCMYDKSPAVDDVIYEAGNKACAKCASTGTTPVCSPLGGLCVAAS
>NAME_11964 
MAYWETNAFGCGTAKCSSGTNLLCIYNKLGKDSNTALYEEAASADVACDDCDQNTAPCVARLCQPAFTITADDPLLCADG
SMTNDMTNTALYMHNYYRGLLGGGWAEDKISTYAPLAKAMPQLEYECAAIAKEASDRAKACKETPDDPTASRSQNYLVIK
DVNMDKEDALKQAISTWWKELADVGLAAMKDTLGHFANMAYDQTKQVGCSVETCTKKGFTLVVCQYDQQISDGKKIYETG
KSGDKACAGCATKKCGDLQGLCAP
>NAME_12806 
MVLLEILIPVFKTLFLASLQLYNNVVTSAAGFKCQNSLISDQWRKGILELINGFRRTVAKGQQLGKDGAKLPSAKKMNQL
TWDCNIEAEAQGAAKTCPTSLTSAQLPVFQDTAYKLGYITATKAIKANSCDTTKTAKDLLTEQWNAAVANQPDENVIKGE
KVFSQLANEEMDAFACTYQICQTTSYYLLCFFNKKPAAAGAPVYEKETGTKYCTDPDCKYAVASWWKSFENKGFGEDREN
KKSLISAANIAYDETTKVGCAIDVGDACLKLGKLYIMCMYDNSPDVGDVIYEAGNKACAKADAHTYILRRFEVPSDR
>NAME_13076 
MLVILLLSLAVATHAGMCPGNDLDDNDRTTLRKAHNDLRRKIVKGSAKNYAGNLNAGKNMYSLLAYDRNVALGCQYKKCT
DKVVITCMYSNIVPDNAVLYERGTPCTKDTDCTLYSPAVCNNGLCKAKAVIPNPNPQGTTTAAPGAAKCANAEVTDAVRN
AVIDVHNSYRSQVARGLIINGKSGQNCPTAANMYKMEYDCSLESSALVQAKTCTLTASAASSRGGQGENYYSGALVNDLE
QAVRTAMQQWFNQITTSGVNPVMQFRARVRDKPNAPVAFTQMVWGTSTKVGCAVIKCPSNTYTVCRYSPAGNIVDGYVYK
RGNLCGDCPAMCNNGLCGTA
>NAME_13661 
MNTLLLTLFLASLQLYNSAVTSAAGKKTKLYRLALFKSTFCGTPACTGKFSDNFRRTALEMHNYYRRLLATGWAKSGENY
AKPATKMIELQYDKDLEDAAAKKIKNCPATISTGDGENFWKKEVSESNNIGEEGIEKAVAKWWKSFENKGFGDDLTNTAG
RKSAAYIAHDAATKVGCAIDVGATCLKNGLLYIMCKYDKYPAVGDVIYEAGNKACSKCASTGTNPVCSPIGGLCVEVS
>NAME_13724 
MSEVENFGTLNPTEYGLFRLNRTFNYNDAYEGKYTAVDGLANLLETIKSVKNQMIYPNATAYGCGMTVFQKENNECEMYV
VCIFDKSAPENYTMHGDPCKEDKDCPQGSTPAKCIVPLCHSQE
>NAME_13809 
MHFHPVKLLIIFAVADVISGQTSDSSGGSDASPGVTTTTIAPSENTMCPQNQVITDAVRNTFLTRINQIRSRVARGLFVT
SSGVYARQAVKMIRLTYSCPAETSANNWAVRCQNMDSGTTAYAETRYIYQGTTAVYDTVARTAVNSWRDEVNTGRLPMVG
TTPQYIYQTNLGIPNFAKMVWDTERQVGCSITRCSTFTNVVCHFTPRGGIAGSQMYKPGPFCRRCANIGLPTCSDGLCSA
>NAME_13843 
MRMLVLLLLSFTAVTHASICPANEPTDDQRKAIRKEHNDIRRTIVRGAAKNYAGNLNAGKNMYSLRYDCELEQAAIDAVG
DSCSAALAEPAKYGQNVQVYETQAVSAVATDELLKDAVKQWYQPVLYYGLRNDGNKYEDKRLYTFANIAYDRNTAIGCHH
KKCGDKVVITCMYSNIVPDNATLYERGTPCTKDDDCTIYTPSTCKSSLCTAKAMIPNPSPSSTTGL
>NAME_13850 
MLVIFYIAIGVFLLPSTFSQDVEESTPKPLCKGGTYDEEYIRVYVVQTINNHRQVLLRGFEPNGQWNGTGYGKDLPLPKT
MNKLEYNCNLEKKAFALLDQSCSTNAPTGPDGTTALFFHIDVDFDPELFSAVWDWAKQINKFAVSDVAITNKQVVYKDQD
RNLYEYLNLMRAVTTKIGCADITCRDGDLRKYRAVCLLNRNPLKNGAVVYKIGLGGCNKGETCPNGVCDQSGFCDLSKQA
R
>NAME_14329 
IALRRIKGNNFRRLVATGWAEDKKSKYAKPAKAMMELQYDKDLEDKAKKYLNPKKDTCPATPENPSYAGESFWTSEKYSL
SEEEAVKKAVEKWFSYLKNSGLGDDMGYASLKKASGKQLANVIHDKTTSVGCFVKRCEKQGAIVVDCRYSPEAGGDVYET
GKTCSACAKSGKSCSPAGGLCA
>NAME_14379 
MMELTYDQTLEDAAIAYLNKTGENCPTDPENSEGENFWSGTDLSLPAEKAIVEAVGEWFAYLGSEGLGDNLDYSSLKTDS
AKKLGNVIHDKTTKLGCAIKTCKKTGEMVIDCRYDPKLSSGNIYEIGTKECVCGAKKCSPLGGLCVA
>NAME_14617 
MHNYYRRLLATGWAKSGENYAEPATKMIELQYDKALEDKAVTKIKNCASSLSSAIGEIFWSKEVTATNNIGEDGIEKAVA
SWWKSFESNAFGDDRKNKKSVISAANIAYDGATKVGCAIDFGAACLKLGKLYIMSPAVDDVIYEAGNEACAKCVSTATTP
VCSPIGGLCVAAS
>NAME_14901 
GFKCHDSLISDQWRKGILELVNGFRRTVAKGQQLGKDDAKLPTAQYMNQLTWDCNIEAEAKAAAKNCPSSPTLPTFQAST
YKLGYITATGTVKANSCDASKTAKNLLTEKWKKAVAGQPNNTVVKNEKVFSQLAHDKVSAFACTYQICQSTNYYLLCFFN
QKAPTKDNVYLADAKPSTFCSNATICNCVDGLCETTPDPGCPSFSHNMLVANEKFHQLELHWS
>NAME_15197 
MAKWWKPSGNQAFGENRKNTNGLMSAANIAYDEATKVGCAIDAGAACLKLGKLYILCKYDKSPAIGEEIYEAGNKACSKC
GTTGTNPSCSPLGGLCVKSS
>NAME_15231 
YGCGDLGKEAAERAAACKETPDDPTDATRSQNYHVINDVQIDKQDALKQAISAWWKELADVGLGEDTTYKAAMKDTLGHF
ANMAYDQTTKVGCSVETCSKPGFTLVVCQYDK
>NAME_01250 
MLVIFCIAVGVLLLPPTLPQDVEECTPKPLCKGGTYDEEYIRVYVVQTINNHRQVLLRGFEPNGQWNGTGYGKDLPLPKT
MNKVEYNCNLEKEGFCSVGSVVFNESSYRIDVDFDGPELFSAVWDWAKQINKFAVSDVAITNKQVVYKDQDRNLYEYLNL
MRAVTSKIGCADITCKDGDLRKYRAVCLLNRNPLTNGAVVYKAGSGGCNKGETCQSGGDNDRTSDGGDRFAIEVDETDWH
KVRDLAESAGFVIEKKLQSFQNVYIARRRSRQKRNVEQIINELITSKSVCVLRLKMEHNANKNTLQLTITTYKVTTRNQN
EFSHGTRCAGVIVMAANNSKCGVGVAHNARLAVLKVLGEGQYVNDAIEGDSLAFRSDSIDIYSASWGPKDDGRSMERPGL
LAQRALQYGTMHGRRGLGSLYVWASGNGGLEEDDCAMDGYASNMHTITFGVATSSGAPAWYAEGCSAVMAAVIEGPRTLN
GMISTDVDNKCSSFSGSSAAAPLGAAILALAVEANPLLSQRDVQHLVVYTSESEQLARESPIHWITNGAGHRFSRYFGFG
VLNANKLIKAAAKWKRVEPLSSCAKEARISNSTFSPSRPLLLHMPFEGCKGTSGEVNWLERLQIDITAAHPRRGMLSLFL
TSPGGTRIELLHPRKNDNSPDGLSEWPFVSVGYWRENPQGIWKLEAFSINHPKNTEAEGHVLAVKLTVHGTKEDPLKNNA
FIH
>NAME_11968 
MTNDMTNTALYMHNYYRGLLGSGWADDKIRTYAPLPKAMPQLKYDCTDLAKEAAQRAAACTEIPDPPSVGTRSQNHLTIK
NVDIKPEDALKQAISTWWEELADIGVGDDTKYTDKNKNRLEHFANMAYDQTKSVGCSVKTCTKEGLTVVVCQYDQKIAVD
TNIYEVAKSGNKACSGCDGKKCGTLEGLCAPSP
>NAME_14100 
MLSKQRSVGYQLFEKPHFFVRNVKWYQLYIFVHSAFGCRNSLISDEWREMVLTFHNKKRRTVSVGDQVSKNNQKLPAAKK
MNKLTWDCNLEREATDGAAKCASYTKAGHGINEKVFAAGNTCNIETKTREVLNEWWDEITTRELVGSEVSR
>NAME_14678 
MIELQYNKALEDKAIAKIKNCASSLSSAIGEIFWSKEVTATNNIGEDGIEKAVASWWKSFENKGFGEDRENKKSLISAAN
IAYDGATSLPETRKTIYYVHVRQVTCN
>NAME_15177 
MTHFFQQYDCDLEQAAIDAVGASCSEALVNPAKYGQNVQVYDTQQISALEKNLIPDAVKQWYQPVQYYGLRNDQNKYDDK
RLYTFANVGFF
