# Supplementary material for: Comprehensive analysis of the secreted proteome of adult Necator americanus hookworms
Source: PLoS Negl Trop Dis. 2020 May 26;14(5):e0008237. doi: 10.1371/journal.pntd.0008237 (PMC7274458; doi:10.1371/journal.pntd.0008237)
Supplement: S1 Table — (ZIP) [file pntd.0008237.s001.zip › Fasta_SCP_Domains/Single_Nippo_SCPs.fasta]

>m.110838 
MASPRILLALFLVVLAHYASAARFRRAVCSNTGMTDAIRTTILNFHNDARRRVAKGVEPNKSGTLNPAKNMYKLEWDCTM
EDQAQSAMNQCSGSISSWSNMAQNVMSWSSSGGFSNPATQVNATLANWWGQAVKNGVTDPDNKYTSSSLYSFSNMVFSE
>m.130034 
STASTASSTAPTTTTTARNPYDINCPGNNGPMTVAYRQKALDMTNWRRGQLAAGQIQKNNGVYMPKAADMLSLRYNCDLE
TAAQTEANKCGTQGTGAFGTENFYRIGANGFSVEQAIGHSIRYWWKQVRLVPGIGVNLVTFKPKHRNSTIRYFTLMSWAK
VSSIGCGVAHCSGIYNTVCRYNPAGNIDNTPVYTKGNVCTACPSGFTRCVDSLCTA*
>m.130037 
KRKTRQETGSVSMWTILVAPIVLSVFPFTCALDKIEPSKCGTGMTDDLRSTALDTLNKLRSNVAKGDADGVGVTVPATRD
MIELAYNCELEDLAKKQTENGKGCEEPHTPLTDLATNYKHFFPEQGGVPKTDVLKNALDVWQAQIDDLQKWFKRNIYNSS
FGNISDYANAIRANTSEVGCFEKTCLGGSTAACCIFNNPQVEDGIQLFRGGDPCPDTPCDSGTCNNQTSLCVVPIA
>m.200133 
MLLPAVTLVLTGLVVSAAAGACPKTEGSQMTDAFRKKFLDEHNRLRSLVANGRAKDKDGSYVPKAANMLKLRYDCSLERL
AAEHVNQCKLAPSKASGARAALGESLIRSTGRTLADQADVTTGLWFLDLEKNGMGRNLTFGAQPDVYKIGHYTQIVWATT
RTIGCAVKECEGSTMAVCNYRPTGNILGMMVYKEGEPCSKCPKGAMCENGLCVVR*
>m.210491 
TTAGPATTKTTTTRATTTTTAPKLDVPKASCPTLNNKMTDEIRQIFLDTHNKWRSLVARGKAEDKLSPGGYAPKASRMPK
LWYDCKLEESSKQVAEKCENKHSWGDYGEN
>m.233245 
KMRSLYLLTVVFIGASAVPQEDYNQCKHVPGADVHEFHRLQFTDLHNKFRESATKGYAHLGPFGYTAYAEDMEFMSWDCN
AEVEAIKLAKKCVGKENKLTAPSGYKLNGVMVDKANHSNPKTAIDEGLGKWRNEITRAGLTSMLFEGDLKTYASHATKML
WHNNNKLACAIED
>m.233248 
KMRSLYLLSVMFMGAAATPISPVSMCKEADATLSDFDRTQFLELHNKFRAAAANGFAYVGKFGYSQYAQNMEAMEWRCPH
EGQAIKLAESCKKPKAPAGFGMNSIFVDKAGGKIISEAIEEALGKWRNDLKKMDLPEDMTFTKDMESTIGRATKMLWHNT
VYLACGYADCQDKYSIVCLYSPTGNKVGEQIYEPTDDWNFICENCPNSKNCDLEYDKLCYPDWALP*
>m.262925 
TTTTTTTTKPIASLCPDSNILTEDVRNTIVDTHNSLRSQLANGQVYNIWTHKNVDQASRMLTMKYNCTAEANAYKWASQC
LNKQSPQKDRPQFKESRYFSSRRSYTQMDAAKRAMTQWWNEINQIGLPADNLFYFTRNITSFAKMAWDHTDQIGCAYAPC
GKGFHFVCQYGIGGTVEGKVIYNKGPPCSTCGTGRPCSKGLCMSP*
>m.269216 
TYITEHWTDWPKRCGVMWLFLALFFGSTYEGFGDYGGPIRAERVAFHPRHAKYLREVLASLCPPGLIDDAERANFLFLHN
MRRLEVALQQARLDQFRYLPGSEEMYEMNYNCELEHIAEMSTRNCELVAIPDGTSINFKRFLTYPMDKLNLSFIAMDYWS
EPNLNFPIDNNVTYSDPRLESFANMIYYKSLQIGCSIGSCRREGELQQAVACVYSSRPQLGSAMYLPKEGTTGCTTFSGC
RVIPNSVCNGGLCEARGEAFLSTTAEPWSDTSTTIVKSTANTERSSTPASYLEQSTAGFDTKGPSTESPEYPSTAPHHEP
STPTPTKQPHRHHNLHGKILLNMEIDMDEFDDYSSEINTLHGSPKKNASRRGIKIEPKNVKVTKL*
>m.282185 
TTTPTTTTTTTTTTTTTTTRRTTTTTTNAHPNPSVNQMCPTNPGMNDRIRKNALDATNYRRSQLALGRVKKNNGRLLPTA
KNMRKVSYDCNLETQARISVNRCVQSAPPNLPADVRQNIYKFPQSAATYRMDAIIYAIKHWWKQVRLVPGIGMKAIFRTH
HRGTPIMSFIKMAWARMWSIGCAVSEKGVCAPYWVAACHYIVKGFGPDNNVYLPGAVCSQCPGRTRCTMPEGLCTL*
>m.282959 
CALEVEALAFAKTCSATGSSQEGNSENFYRATGSDMVQAAAVSTRFWWKQVRLVPGIGVRKVTFRQKHESSTIRFFTLMA
WATVNQMGCGVAQCGNVYNVVCRYSPPGNIVESPVYQIGRPASACPSGTRADATYTALCA*
>m.282979 
TAAPTTTAGGSGGTGGSTNCSVEQSDQLRQRVVDMINYRRDQLAQGKIAKNNGALLPTAANMLKITYNCTLEVEALTFAK
TCSAAGSNLLGKSENFYRTSGSDMVQAAAVSTRYWWKQVRLVPGIGVRKVTFRQKHESSTIRFFTLMSWATVGQMGCGVA
QCGNVYNVVCRYNPAGNIVESPVYQIGGPASACPSGTRADATYTALCA*
>m.36487 
TTAAGGSTGCSPNQSQGVRNQALDMINWRRSELAKGAVAKDNGALLPAAANMRKIVYDCALEGEAMAYAQQCSTGGSNQL
GITENFERVSAADPVKAMAVATRTWWKQVRLQPGIGVNKVTFRDKHMSSPIRFFTLMGWADVQRMGCGVYNCGNLFNVVC
RYNPRGNIVNNVVYVKGSPASQCPSGTRPDSTYPALCA*
>m.36493 
SPDQSQDVRNRALDMINYRRSELAKGAIAKNNGALLPSAANMRKITYDCALEGEAMAYAKQCTTAGSNQLGITENFERVT
ATDQFKAVAVATRTWWKQVRLQPGIGVNKVTFRDKHMSSPIRFFTLMGWADVQRMGCGVYNCGSVFNVVCRYDPRGNIVN
NVVYVKGSPASQCPSGTRPDSTYPALCA*
>m.36494 
PTTAAPTAAPTSATTAAGGGGSTGCSPDQSQDVRNKALEMINYRRSELAKGAVAKDNGALLPAAANMRKIVYDCALEGEA
MAYAQQCSTGGSNQLGITENFERVSAADPVKAMAVATRTWWKQVRLQPGIGVNKVTFRDKHMSSPIRFFTLMGWADVQRM
GCGVYNCGSVFNVVCRYDPRGNIVNNVVYVKGSPASQCPSGTRPDSTYPALCA*
>m.37552 
LYLLSVMFMGAAASPAVTNNMCANYPEAKLDDDTRTTFTEGHNRFRAAVANGYAYVGQYGFSQYAEDMEAMEWSCTEEGN
AIKLAEEKCTKQPTAPKGFRMNTALVDKAGKTSDKAIEEALGKWRNEIMRHGMPEDLVFTAEWKNKIGHATKMIWHSSSK
LACAYADCKDKYSIVCLYSPKSNMIGKPIYKKADEWAFICTGCPKDKKCGDELDKLCYPPWALP*
>m.394113 
RITRSGRPVSVNMWTKWLVAAAIFLSVFPNIGALDKIDPSKCSPAMQDDLRSAALDAINNVRSTVALGDAKAAKFFVPSA
PNMYKLAYNCELEDLAKKQTENGYGCEFPHTPLSDKATNYIHFYGGPGGAWQQDPLKTAITEMTKQADSADMWFQKNVYN
ESVANIPDYVNMIRADTTAVGCFEQLCPGGESAACCVFDQLQIKDGDEIFPSCKSCTTDDQCTTYPGSKCEAPLCVGQAS
SSTTSTASSTTTTKPTTTTTQPTTTTTRDPYDINCPGNVGMDVSMREKALIMLNYRRGLLAANKVEDSNGAFLPAGANLV
TLKYHCDLESAAQAEA
>m.50190 
TTTTTTTTSSSTTTTTTTTTTAAGGGGGGAATTTTVNPNNKICPNITGSSNDYMRNYFLNQHNQYRSSIAQGNVYNKVTG
TNVRQASRMSRMTYSCTLEQNAYDWARQCVNKKSPGSDRYENIYAHTDTSLARREVARLAMERWWRQITNNGLPANHIFV
DKKGTNMLSKIIYDEGRRVGCSVVKCSTFTIAVCRYDPAGPAFNTQYYLLGAACNRCDGRPCSAGLCG*
>m.68479 
QLALGRVAKNNGRLLPTAMNMRKVRYNCDLETSARDTANRCIESIASNLPSNVQQNILKFPQSAAPNRMDAIVYAIRHWW
KQVHLVPGIGMKAIYRAKHQGTPIMSFIKMAWARTLTIGCAVSGKRICPPYWVAVCNYRVNGFVPETTVYEPGAVCSQCP
GKTRCTMPEGLCTL*
>m.78789 
MVIDNMCAKYPDAILQDSTRIRFMDGHNRFRAAAANGFAYMGPYGYTPYAEDMEVMAWKCDAEGKAIELAKQCKENGLPV
PNGYKMNNIMIEKRGRVDDDAIEEALGTWRNEIMRHGMKMTFTKDMEDTVGHATKMLWHNNTNIACAVGDCQDKYSFVCL
YLSGGNEVGQPIYKDTTEGAFVCSSCPAGTQCDDFNDKLCYPDWAE*
>m.96930 
LNNKMTDEVRQVFLDTHNEWRSLVARGKAEDPAATGGFAPKASQMTKLWYDCELEESAKQVADKCENTHIKGNYGENLFA
