# Supplementary material for: Comprehensive analysis of the secreted proteome of adult Necator americanus hookworms
Source: PLoS Negl Trop Dis. 2020 May 26;14(5):e0008237. doi: 10.1371/journal.pntd.0008237 (PMC7274458; doi:10.1371/journal.pntd.0008237)
Supplement: S1 Table — (ZIP) [file pntd.0008237.s001.zip › Fasta_SCP_Domains/Single_Tcanis_SCPs.fasta]

>Tcan_04905
MKRIVSVVQIGKAPPHGTKVVDFPPQVAFGYDGSYEPTSRGLDCPTTQMKREYRETVLKS
HNDYRSTVAMGTAQMLGGSYAKRAKNMYKLIYDCDLERQSQEWANRCKYGHSPDDLRNAG
ENIWATYASYPLTIDQQSMLGATKYWWNELMKYGIIDQSYKYSNAMFSIGHWTQMAWGNT
TRVGCGVADCPGMLGTYTTYVVCQYRAPGNYRGRQIYDFGDGCSRDSDCTLFSGSKCEAQ
TGLCLTP
