# Supplementary material for: Comprehensive analysis of the secreted proteome of adult Necator americanus hookworms
Source: PLoS Negl Trop Dis. 2020 May 26;14(5):e0008237. doi: 10.1371/journal.pntd.0008237 (PMC7274458; doi:10.1371/journal.pntd.0008237)
Supplement: S1 Table — (ZIP) [file pntd.0008237.s001.zip › Fasta_SCP_Domains/Single_Tmuris_SCPs.fasta]

>TMUE_s0134000500
MYIAKLFILAFHIVLTFGLKGEIVKLTDAERQEIISSLNTFRANIKGGNMECLTEWDNGL
EEKAASNAAKCTDSIVDEASGAAVVYLNGSSTRMADYMQELGEMKKRYEYGKNICNSTDG
TDTVCNNYKQFVWWRGGKIGCSKAICRALPAAVSSLLTCHFQWKASTGQPYSTGDVCSFC
SSCGATPKSLVPLYRMVHKVRKDTVLTTSNSRKAQLLSSNYEDMGTFGYISDSENTGCSQ
LKPLVEMKAAAKIDYVYAVGEEAITSFKQQNPIVKVISQLFVEIFRVYFGLYA*
>TMUE_s0047004200
MYALLTILAALAVAVTGKGKPSNTTTKPSQSGKTPAVLVSLQRLYHLPLTKNILETSQAR
IKQEIAAGATAVGPIGKVPIAPDSNCQFLKPIVTFTKADGPNTNLYAIDENSKQWALANG
YTQGNTIGYAVPKWGICGASIPVYNFYHVVVGFVQMSSMEEGGSYLPPNPGGVFYPRGVG
CRQPRTNSTERNKATRIMTSVTSGQSICNMPSSLPTHWLTDMIRSRFPNKINQECTQFPM
CRDDLCCLRPATGTGTATTTPAPTVGPRECGNVPRAQLVSFVRLYNNAERRNIFEISQQS
VISLISQGVSNLGPVGLVANALNTTACPFMRVITVLKSDKYKTNFYTIDPVAINAAVQQG
FVQSGTMGYAVAGNGMCGANTPIFSFFNPDLGYVQLSNIMDVQDLLAGRKWPGYQWRGVE
FYIWQ*
>TMUE_s0208001500
MSTHLKNLPYFKGKQTEVYKRRDIRKGDHVFFAAAVLRFAWRPNGGGRPVPFTVEEMYTM
LALHNMKRSEAKAEVSGQMIYQSNMECLTNVSVELAIYAQQLADSCADIHAWNDTYGVAV
YKKNGVGRPGPYDYINAAERMFERYDIVANECKETGAKDRNDDRCNLFRQVYWYQGHHIG
CGRAVCQSDARIVCVYTHKANADAIPFIIHTSGEQCQHCSSMKRLCNGQNLCCRRSSDRL
SIFNRLTICPLVANKLKEEERIIVI*
>TMUE_s0037003400
MSFSNLCPRVTDEASAIWSLQEKGPLHRTARPFNIIEQVTMLLLHNEKRTTTSGQINIQC
FEEINEDMIAYAQSVANTCPTTLPTDSRYGLAMSSWEGEFTGIEEYVEDANSWMTYFDYE
NNGWGANGLPEPTAKEDNLFRQAFWYEAQELGCGRATCPPTQQGAESTTLVVCAYTYKQA
ADQRPYLVLPGGSPCMLCGSLKTCREDGLCCVSRNNGGGGGGGGAVPPLSGTCGSTPDNL
VNLVRMWYAPTTTNYLLTDQMEISRIAALPGTTYNQAIGRVASATNTACPQLTPIYRIMR
LSEGYQPKGIIGYAVRGENICGATIPIYEFYQAASGILQAQKDPDGLAVLHKRYGSWDWQ
GVTFWIWSL*
>TMUE_s0030008500
MPHEAHSRAPLTVPIMENDRSKIISTVNKYRASLQAANMEALTEWSTDLEARAQDIGAKC
EVITVDTLADALKTEEAKYTVGTDTCNASAIDKCNGYKQFVWYKGGKIGCAITICDANGP
NGGGNTFTCVFEHKATLDPSQKPYVKGTACTFCSSSWSTCDNGLCTSSNVLAPTTSCGSK
PSKLTPLHRFVYKATSATILSQSQTITDSTIAPLFEYQGIFGYVSSSEDSACGQLRPLMK
LSAVGKIDLVYVVGEEFLSLYNQNNYNYVETLGYVVPNAGFCEANATAHQFIRAAAYNYY
TADDKEADVLLLREGANAVYWFVDNAFSFWSSA*
>TMUE_s0033001500
MRFSSKSRRSVMIFSILVAFLLCPGANGQAVVLPLTDDLRSELRTQLNTLRRSVTSSNME
TLTEWSADLEQIAEDLGSQCQSTISHTQYGVGTVAATSPANVYSALQTIKADYTLTGNKC
GTVSTEDCNTYKQFVWYRGGKFGCAMVYCTALGTSRTTCVFEQKMDPNQKPYVYGKKCIF
CATGKCEGNLCTADVSSSTHDSSGVCGVKPSNLIPLYRAVHTSRSDTILSTSSSLITAPG
TSYEYKGILGYISSSCECCGDCDKLTPLMKLSAVGKVDYVYAVGKDQLTYYNQKNYNFVE
MLGYVVPAEGFCGANVTVHQFIRSAAWNYYTADEVETKNILQRKGIYAAFSYVDKPFAIW
SSA*
>TMUE_s0033006300
MLLPLLILCLSANAALTVAVHGVDQGLSDAQKEDIKTKLNKFRAERKSGNMHCLSEWDTE
LEKVAAMLAPECSDAPYQIDGRAGAVYVTNETTDISQFVDKLETMECAYNINEDICRKTK
DTDCDNYRRFAWWAGGKFGCRLSICRAPCYPTSSMLTCVFEKEPSDEQPFAKGTACSFCS
ADTPCVQSLCCPKADNNANCGQRPSNLIPLYRMVHPVRKDTVLTTSQDRVNELKSLQYEE
MGIFGHVMNAADKKACPFAKKLVEMKVIGKAFYAYAAREAAVANLRQSNYEERDTELGYV
VSGEGLCCANKSATAFMRNAQLYYSTADEDEVNQIIERKGPYVQYMIIDSPFAMW*
>TMUE_s0033006400
MLSHLLLLFALVNSASTIKKRAVSLEVSDEQKKSIRTELNKYRAAKGGGNMYCLSEWSPE
LEEVAAKLALECSAEPFVTDKRAGTIFVVTETTDIAKFIAELGNMENKYDHGNNACNPAN
DSACDNYKRFVWWEGGKFACRFSICKAPPNHVSSMLTCVFEKEPGADQPFAKGTACHFCG
RDAQCVDDLCCPGDKEDPPQTDQARCGRRPTDLIPLYRMVHQVHKDTVLTSQDRIDQLKN
KNYEDQGILGYSNLIIDSYTAAKIVKVFPSNDGYVRSALLETEDGRHLLWDINRISIVEG
AALKRKMPVLRPA*
>TMUE_s0208001600
MDQKVQQVTMMIYHNRIRNAVPKQINMQCLVSIDMKLAEEAQKIADTCNETMPDVWPYGI
ALHVTTSRNPFKDYAEKAKEVHDHSFEYANNQCTNMERMCELFRQAYWYEADAIGCGKEK
CGDVAHVVCLYSYRQNSKSIPFISAPFGITSKLCSSEKPVWDKEQRCVRRQGDDTDNSTV
SFIVSSKPFEPAEPSKPVEPAKPVEPAKPVEPAKPVEPTEPPKPVEPTKPANISSYVGLM
RFWDGQERRNLLATSEATINPDKSRKQLSNLGAIGKIADRAGTDCPQLMPIYWLYKGRGG
TDTYTLYKEKYSSEGYRDMGIIGYAVPTENTCGANIPLLEFFKPGVGTLQLERGHYSDEI
MNTDRYGKYDYKGVNFWMWKA*
