# Supplementary material for: Comprehensive analysis of the secreted proteome of adult Necator americanus hookworms
Source: PLoS Negl Trop Dis. 2020 May 26;14(5):e0008237. doi: 10.1371/journal.pntd.0008237 (PMC7274458; doi:10.1371/journal.pntd.0008237)
Supplement: S2 Table — (XLSX) [file pntd.0008237.s002.xlsx]

## Sheet: Sheet1
Peptide	Modifications	PSM	m/z [Da]	MH+ [Da]	Deltam/z [Da]	XCorr	SeqInfo	Scafold	Start	End	Strand	Class	Sample	RawFile	SpectraQuality
AGQQGLSVAFDLATHR		382	835.919	1670.84	-0.0230615	4.92183	11|QueryPG|AGQQGLSVAFDLATHR|16	KI659903	511357	511404	-	Intergenic	Adult	Sidney 20130425 HK Adult A 18.mgf;Sidney 20130425 HK Adult A 19.mgf;Sidney 20130425 HK Adult A 20.mgf;Sidney 20130425 HK Adult B 1.mgf;Sidney 20130425 HK Adult B 18.mgf;Sidney 20130425 HK Adult B 19.mgf;Sidney 20130425 HK Adult B 20.mgf
NAMTTALAQGYR		380	648.849	1296.69	-0.0245377	3.23093	230|QueryPG|NAMTTALAQGYR|12	KI669014	5172	5207	+	Alternate Frame	Adult;ES	JS 20160304 IDA Necato americanus S 4.mgf;JS 20160304 IDA Necato americanus S 44.mgf;JS 20160304 IDA Necato americanus S 45.mgf;JS 20160304 IDA Necato americanus S 46.mgf;JS 20160304 IDA Necato americanus S 47.mgf;Sidney 20130425 HK Adult A 15.mgf;Sidney 20130425 HK Adult A 19.mgf;Sidney 20130425 HK Adult A 20.mgf;Sidney 20130425 HK Adult A 21.mgf;Sidney 20130425 HK Adult A 24.mgf;Sidney 20130425…
DLIDVIAIESPK		218	656.872	1312.74	-0.0185152	3.9412	89|QueryPG|DLIDVIAIESPK|12	KI658216	8495	8530	-	Alternate Frame	Adult;Larval	Sidney 20130425 HK Adult A 1.mgf;Sidney 20130425 HK Adult A 2.mgf;Sidney 20130425 HK Adult A 3.mgf;Sidney 20130425 HK Adult A 4.mgf;Sidney 20130425 HK Adult A 5.mgf;Sidney 20130425 HK Adult B 2.mgf;Sidney 20130425 HK Adult B 3.mgf;Sidney 20130425 HK Adult B 4.mgf
HAAEAGLSYPTVR		194	686.35	1371.69	-0.0257087	4.00057	57|QueryPG|HAAEAGLSYPTVR|13	KI660189	86523	86561	-	Alternate Frame	Adult	Sidney 20130425 HK Adult A 15.mgf;Sidney 20130425 HK Adult A 16.mgf;Sidney 20130425 HK Adult A 17.mgf;Sidney 20130425 HK Adult B 15.mgf;Sidney 20130425 HK Adult B 16.mgf
HAVVTVPAYFNDAQR		99	563.295	1687.87	-0.0216661	5.17362	ID:56|QueryPG|HAVVTVPAYFNDAQR|15	KI669268	237440	237484	+	Alternate Frame	Adult;Larval	Sidney 20130425 HK Adult A 14.mgf;Sidney 20130425 HK Adult A 15.mgf;Sidney 20130425 HK Adult B 14.mgf
NVVAILPDGIR		89	583.846	1166.68	-0.0205325	3.11258	346|QueryPG|NVVAILPDGIR|11	KI669001	435949	435981	-	Exon extension	Adult	Sidney 20130425 HK Adult A 6.mgf;Sidney 20130425 HK Adult A 7.mgf;Sidney 20130425 HK Adult A 8.mgf;Sidney 20130425 HK Adult B 6.mgf;Sidney 20130425 HK Adult B 7.mgf;Sidney 20130425 HK Adult B 8.mgf
FLPLLYPNHMNLNR		85	581.34	1742	-0.021612	3.93455	103|QueryPG|FLPLLYPNHMNLNR|14	KI660321	21129	21170	-	Intergenic	Adult;ES	JS 20160304 IDA Necato americanus S 20.mgf;JS 20160304 IDA Necato americanus S 22.mgf;JS 20160304 IDA Necato americanus S 23.mgf;JS 20160304 IDA Necato americanus S 25.mgf;JS 20160304 IDA Necato americanus S 43.mgf;JS 20160304 IDA Necato americanus S 44.mgf;JS 20160304 IDA Necato americanus S 45.mgf;JS 20160304 IDA Necato americanus S 46.mgf;JS 20160304 IDA Necato americanus S 47.mgf;JS 20160304 …
TLLNTLWNSGAK		54	659.393	1317.78	0.02089	3.36629	ID:21|QueryPG|TLLNTLWNSGAK|12	KI658294	4413	4448	-	Intronic	ES	JS 20160304 IDA Necato americanus S 16.mgf;JS 20160304 IDA Necato americanus S 18.mgf;JS 20160304 IDA Necato americanus S 19.mgf;JS 20160304 IDA Necato americanus S 44.mgf;JS 20160304 IDA Necato americanus S 45.mgf;JS 20160304 IDA Necato americanus S 46.mgf;JS 20160304 IDA Necato americanus S 47.mgf;JS 20160304 IDA Necato americanus S 48.mgf;JS 20160304 IDA Necato americanus S 49.mgf
YTAIVDPLK		49	510.311	1019.62	0.00104954	2.61867	ID:9|QueryPG|YTAIVDPLK|9	KI660321	10656	10682	-	Intergenic	ES	JS 20160304 IDA Necato americanus S 16.mgf;JS 20160304 IDA Necato americanus S 17.mgf;JS 20160304 IDA Necato americanus S 18.mgf;JS 20160304 IDA Necato americanus S 19.mgf;JS 20160304 IDA Necato americanus S 20.mgf;JS 20160304 IDA Necato americanus S 21.mgf;JS 20160304 IDA Necato americanus S 22.mgf;JS 20160304 IDA Necato americanus S 23.mgf;JS 20160304 IDA Necato americanus S 24.mgf;JS 20160304 …
VPTTLGLPLIFK		42	649.935	1298.86	-0.0266134	3.20747	112|QueryPG|VPTTLGLPLIFK|12	KI663990	2267	2302	-	Intergenic	Adult;ES	JS 20160304 IDA Necato americanus S 48.mgf;JS 20160304 IDA Necato americanus S 49.mgf;Sidney 20130425 HK Adult A 21.mgf;Sidney 20130425 HK Adult A 23.mgf;Sidney 20130425 HK Adult A 24.mgf;Sidney 20130425 HK Adult B 21.mgf;Sidney 20130425 HK Adult B 22.mgf;Sidney 20130425 HK Adult B 24.mgf
GSVDSLISCYK	C9(Carbamidomethyl)	40	614.793	1228.58	-0.02186	2.60354	ID:67|QueryPG|GSVDSLISCYK|11	KI660189	86469	86501	-	Intronic	Adult	Sidney 20130425 HK Adult A 7.mgf;Sidney 20130425 HK Adult A 8.mgf;Sidney 20130425 HK Adult A 9.mgf;Sidney 20130425 HK Adult A 10.mgf;Sidney 20130425 HK Adult A 11.mgf;Sidney 20130425 HK Adult A 12.mgf;Sidney 20130425 HK Adult A 13.mgf;Sidney 20130425 HK Adult A 14.mgf;Sidney 20130425 HK Adult A 15.mgf;Sidney 20130425 HK Adult A 16.mgf;Sidney 20130425 HK Adult B 6.mgf;Sidney 20130425 HK Adult B 7.…
VFGDVGMAGVAVDSVEDMK		37	963.452	1925.9	-0.0240179	2.92771	159|QueryPG|VFGDVGMAGVAVDSVEDMK|19	KI659903	511211	511267	-	Intergenic	Adult	Sidney 20130425 HK Adult A 2.mgf;Sidney 20130425 HK Adult A 3.mgf;Sidney 20130425 HK Adult B 2.mgf;Sidney 20130425 HK Adult B 3.mgf
RLDGEPDLGVETPIGIVPK		30	669.048	2005.13	-0.00399626	5.59541	ID:6|QueryPG|RLDGEPDLGVETPIGIVPK|19	KI660386	23700	23756	-	Exon extension	Larval	JS 20160513 B2 Jayden Som1.mgf;JS 20160513 B2 Jayden Som2.mgf;JS 20160513 B2 Jayden Som3.mgf;JS 20160513 B2 Jayden Som4.mgf;JS 20160513 B2 Jayden Som5.mgf;JS 20160513 B2 Jayden Som6.mgf;JS 20160513 B2 Jayden Som15.mgf;JS 20160513 B2 Jayden Som18.mgf;JS 20160513 B2 Jayden Som19.mgf
MSFNYDEIK		28	573.787	1146.57	0.00142439	2.58327	291|QueryPG|MSFNYDEIK|9	KI660321	10704	10730	-	Intergenic	ES	JS 20160304 IDA Necato americanus S 20.mgf;JS 20160304 IDA Necato americanus S 22.mgf;JS 20160304 IDA Necato americanus S 23.mgf;JS 20160304 IDA Necato americanus S 25.mgf;JS 20160304 IDA Necato americanus S 27.mgf;JS 20160304 IDA Necato americanus S 28.mgf;JS 20160304 IDA Necato americanus S 29.mgf
APEGFHALTACSSSVIQCSR	C11(Carbamidomethyl); C18(Carbamidomethyl)	26	726.702	2178.09	-0.0199236	4.78255	6|QueryPG|APEGFHALTACSSSVIQCSR|20	KI660311	138871	138930	+	Intergenic	Adult;ES	JS 20160304 IDA Necato americanus S 23.mgf;JS 20160304 IDA Necato americanus S 41.mgf;JS 20160304 IDA Necato americanus S 42.mgf;Sidney 20130425 HK Adult A 18.mgf;Sidney 20130425 HK Adult B 18.mgf;Sidney 20130425 HK Adult B 19.mgf
SISLGCAVFQCGPK	C6(Carbamidomethyl); C11(Carbamidomethyl)	26	762.409	1523.81	0.00972713	3.69265	274|QueryPG|SISLGCAVFQCGPK|14	KI659684	172512	172553	+	Intergenic	ES	JS 20160304 IDA Necato americanus S 25.mgf;JS 20160304 IDA Necato americanus S 45.mgf;JS 20160304 IDA Necato americanus S 46.mgf;JS 20160304 IDA Necato americanus S 47.mgf;JS 20160304 IDA Necato americanus S 48.mgf;JS 20160304 IDA Necato americanus S 49.mgf
YLFQLGFSQQNIEK		26	857.937	1714.87	-0.0258741	3.35114	258|QueryPG|YLFQLGFSQQNIEK|14	KI658882	233711	233752	+	Intergenic	Adult	Sidney 20130425 HK Adult A 10.mgf;Sidney 20130425 HK Adult A 11.mgf;Sidney 20130425 HK Adult A 12.mgf;Sidney 20130425 HK Adult B 10.mgf;Sidney 20130425 HK Adult B 11.mgf;Sidney 20130425 HK Adult B 12.mgf
MNYVYIENPITTER		20	871.95	1742.93	-0.000271309	3.71494	99|QueryPG|MNYVYIENPITTER|14	KI660321	26402	26443	-	Alternate Frame	ES	JS 20160304 IDA Necato americanus S 22.mgf;JS 20160304 IDA Necato americanus S 23.mgf;JS 20160304 IDA Necato americanus S 27.mgf;JS 20160304 IDA Necato americanus S 28.mgf;JS 20160304 IDA Necato americanus S 29.mgf;JS 20160304 IDA Necato americanus S 32.mgf
EAQLLAEEADR		18	622.812	1244.62	-0.0165432	3.01557	130|QueryPG|EAQLLAEEADR|11	KI659280	168614	168646	+	Intronic	Adult;Larval	Sidney 20130425 HK Adult A 2.mgf;Sidney 20130425 HK Adult A 3.mgf;Sidney 20130425 HK Adult B 2.mgf;Sidney 20130425 HK Adult B 3.mgf
YTLAQQLEEAR		18	661.347	1321.69	-0.0169677	2.93841	129|QueryPG|YTLAQQLEEAR|11	KI662932	60864	60896	+	Intergenic	Adult;Larval	Sidney 20130425 HK Adult A 5.mgf;Sidney 20130425 HK Adult B 4.mgf
QCTCQQVEPCSHVTSETVLR	C2(Carbamidomethyl); C4(Carbamidomethyl); C10(Carbamidomethyl)	17	807.025	2419.06	-0.0211706	4.89001	55|QueryPG|QCTCQQVEPCSHVTSETVLR|20	KI660189	87575	87634	-	Alternate Frame	Adult	Sidney 20130425 HK Adult A 8.mgf;Sidney 20130425 HK Adult A 9.mgf;Sidney 20130425 HK Adult B 8.mgf
IMSCPANLVFDKR	C4(Carbamidomethyl)	16	517.615	1550.83	0.0132465	4.51666	82|QueryPG|IMSCPANLVFDKR|13	KI660311	139511	139549	+	Intergenic	ES	JS 20160304 IDA Necato americanus S 23.mgf;JS 20160304 IDA Necato americanus S 47.mgf;JS 20160304 IDA Necato americanus S 48.mgf;JS 20160304 IDA Necato americanus S 49.mgf
TTILPQPELMK		15	635.87	1270.73	-0.0210515	2.40085	330|QueryPG|TTILPQPELMK|11	KI663393	955	987	-	Intergenic	Adult;ES	JS 20160304 IDA Necato americanus S 34.mgf;Sidney 20130425 HK Adult A 9.mgf;Sidney 20130425 HK Adult A 10.mgf;Sidney 20130425 HK Adult B 10.mgf;Sidney 20130425 HK Adult B 11.mgf
GAAMLQLLSNVMSEK		15	796.403	1591.8	-0.0225171	3.25487	94|QueryPG|GAAMLQLLSNVMSEK|15	KI660311	134173	134217	+	N-terminal extension	Adult	Sidney 20130425 HK Adult A 12.mgf;Sidney 20130425 HK Adult A 13.mgf;Sidney 20130425 HK Adult A 14.mgf;Sidney 20130425 HK Adult B 12.mgf;Sidney 20130425 HK Adult B 13.mgf;Sidney 20130425 HK Adult B 14.mgf;Sidney 20130425 HK Adult B 15.mgf
NTYIYPPEPSMR		15	734.344	1467.68	-0.0217697	3.29609	162|QueryPG|NTYIYPPEPSMR|12	KI659903	510883	510918	-	Intergenic	Adult	Sidney 20130425 HK Adult A 8.mgf;Sidney 20130425 HK Adult A 9.mgf;Sidney 20130425 HK Adult B 8.mgf
TYSCPAETSANNWAVR	C4(Carbamidomethyl)	14	913.941	1826.87	0.00413703	4.11876	61|QueryPG|TYSCPAETSANNWAVR|16	KI658535	1031	1078	-	Other(Not Gene)	ES	JS 20160304 IDA Necato americanus S 27.mgf;JS 20160304 IDA Necato americanus S 28.mgf;JS 20160304 IDA Necato americanus S 29.mgf;JS 20160304 IDA Necato americanus S 34.mgf;JS 20160304 IDA Necato americanus S 35.mgf
SNFLLSPALVSAWYQPER		14	1039.52	2078.17	-0.0205122	5.3421	ID:4|QueryPG|SNFLLSPALVSAWYQPER|18	KI669176	571085	571138	+	Known Exon	Adult;ES	JS 20160304 IDA Necato americanus S 17.mgf;JS 20160304 IDA Necato americanus S 18.mgf;JS 20160304 IDA Necato americanus S 34.mgf;Sidney 20130425 HK Adult A 9.mgf;Sidney 20130425 HK Adult B 10.mgf
KMNYVYIENPITTER		14	624.334	1870.99	0.000834551	4.18476	65|QueryPG|KMNYVYIENPITTER|15	KI660321	26402	26446	-	Alternate Frame	ES	JS 20160304 IDA Necato americanus S 23.mgf;JS 20160304 IDA Necato americanus S 36.mgf
THPSVQALEAALSSAENMIPVLEER		14	898.121	2692.35	-0.0227599	5.93955	16|QueryPG|THPSVQALEAALSSAENMIPVLEER|25	KI658066	802195	802269	+	N-terminal extension	Adult	Sidney 20130425 HK Adult A 3.mgf;Sidney 20130425 HK Adult A 4.mgf;Sidney 20130425 HK Adult A 5.mgf;Sidney 20130425 HK Adult B 4.mgf;Sidney 20130425 HK Adult B 5.mgf
GGIAGSQMYKPGPFCR	C15(Carbamidomethyl)	13	575.964	1725.88	0.00532361	3.73567	62|QueryPG|GGIAGSQMYKPGPFCR|16	KI658535	508	555	-	Other(Not Gene)	ES	JS 20160304 IDA Necato americanus S 1.mgf;JS 20160304 IDA Necato americanus S 14.mgf;JS 20160304 IDA Necato americanus S 15.mgf
KPMFSVWLDPK		13	449.92	1347.75	0.00883181	3.48185	ID:20|QueryPG|KPMFSVWLDPK|11	KI659468	481057	481089	-	Intronic	ES	JS 20160304 IDA Necato americanus S 19.mgf;JS 20160304 IDA Necato americanus S 20.mgf;JS 20160304 IDA Necato americanus S 45.mgf;JS 20160304 IDA Necato americanus S 46.mgf;JS 20160304 IDA Necato americanus S 47.mgf;JS 20160304 IDA Necato americanus S 48.mgf
NTGVCTGGLYGTK	C5(Carbamidomethyl)	13	664.344	1327.68	-0.0224681	2.99228	285|QueryPG|NTGVCTGGLYGTK|13	KI657604	94022	94060	+	Known Exon	Adult;ES	JS 20160304 IDA Necato americanus S 45.mgf;Sidney 20130425 HK Adult A 19.mgf;Sidney 20130425 HK Adult A 20.mgf;Sidney 20130425 HK Adult B 19.mgf;Sidney 20130425 HK Adult B 20.mgf
FDGALGLTFSTHNGGK	N13(Deamidated)	12	541.619	1622.84	-0.0164262	3.56854	37|QueryPG|FDGALGLTFSTHNGGK|16	KI659468	481539	481586	-	Intronic	Adult;ES	JS 20160304 IDA Necato americanus S 19.mgf;JS 20160304 IDA Necato americanus S 20.mgf;JS 20160304 IDA Necato americanus S 32.mgf;JS 20160304 IDA Necato americanus S 39.mgf;Sidney 20130425 HK Adult A 6.mgf;Sidney 20130425 HK Adult A 7.mgf;Sidney 20130425 HK Adult A 17.mgf;Sidney 20130425 HK Adult B 6.mgf;Sidney 20130425 HK Adult B 17.mgf
LPTVMSAEGEFTLEK		12	826.41	1651.81	-0.0193728	2.62357	157|QueryPG|LPTVMSAEGEFTLEK|15	KI663990	2216	2260	-	Alternate Frame	Adult	Sidney 20130425 HK Adult A 3.mgf;Sidney 20130425 HK Adult A 4.mgf;Sidney 20130425 HK Adult B 3.mgf;Sidney 20130425 HK Adult B 4.mgf
IAQLLAQYLHDNAK		12	533.287	1597.85	-0.0210403	4.23271	41|QueryPG|IAQLLAQYLHDNAK|14	KI660206	64443	64484	+	Intergenic	Adult	Sidney 20130425 HK Adult A 18.mgf;Sidney 20130425 HK Adult A 19.mgf;Sidney 20130425 HK Adult B 18.mgf;Sidney 20130425 HK Adult B 19.mgf
YNVNFDKTTVIYESEDAAPFAR		11	850.766	2550.28	0.0153247	3.51628	43|QueryPG|YNVNFDKTTVIYESEDAAPFAR|22	KI657591	897686	897751	-	Intronic	ES	JS 20160304 IDA Necato americanus S 27.mgf;JS 20160304 IDA Necato americanus S 28.mgf;JS 20160304 IDA Necato americanus S 29.mgf
LVVVDIPAAVLYPR		11	762.986	1524.97	0.00816692	3.78381	248|QueryPG|LVVVDIPAAVLYPR|14	KI659213	41264	41305	+	Intergenic	ES	JS 20160304 IDA Necato americanus S 34.mgf;JS 20160304 IDA Necato americanus S 35.mgf;JS 20160304 IDA Necato americanus S 36.mgf
NFLSSSLQPGMLFGYLK		11	951.483	1901.96	-0.0209789	3.15359	75|QueryPG|NFLSSSLQPGMLFGYLK|17	KI660311	129851	129901	+	Intergenic	Adult	Sidney 20130425 HK Adult A 19.mgf;Sidney 20130425 HK Adult A 20.mgf;Sidney 20130425 HK Adult B 19.mgf;Sidney 20130425 HK Adult B 20.mgf
SLTAEQIFAR		11	568.305	1135.6	-0.0193805	2.7686	272|QueryPG|SLTAEQIFAR|10	KI657549	44927	44956	+	Intergenic	Adult;Larval	Sidney 20130425 HK Adult A 9.mgf;Sidney 20130425 HK Adult A 10.mgf;Sidney 20130425 HK Adult B 10.mgf
TYLDDIKYTAIVDPLK		11	623.37	1868.1	0.00131116	4.5134	14|QueryPG|TYLDDIKYTAIVDPLK|16	KI660321	10656	10703	-	Intergenic	ES	JS 20160304 IDA Necato americanus S 19.mgf;JS 20160304 IDA Necato americanus S 20.mgf;JS 20160304 IDA Necato americanus S 23.mgf;JS 20160304 IDA Necato americanus S 27.mgf;JS 20160304 IDA Necato americanus S 29.mgf
IGFIINPK	N6(Deamidated)	11	451.765	902.522	-0.00872798	2.40519	ID:5|QueryPG|IGFIINPK|8	KI659083	182373	182396	+	Intronic	Adult	Sidney 20130425 HK Adult A 11.mgf;Sidney 20130425 HK Adult A 12.mgf;Sidney 20130425 HK Adult A 13.mgf
DLFSVCVTLLSLGR	C6(Carbamidomethyl)	10	790.419	1579.83	-0.0230079	2.57582	ID:69|QueryPG|DLFSVCVTLLSLGR|14	KI658623	193671	193712	-	Intergenic	Adult	Sidney 20130425 HK Adult A 8.mgf;Sidney 20130425 HK Adult A 9.mgf;Sidney 20130425 HK Adult A 11.mgf;Sidney 20130425 HK Adult A 12.mgf;Sidney 20130425 HK Adult B 8.mgf;Sidney 20130425 HK Adult B 11.mgf;Sidney 20130425 HK Adult B 12.mgf
YNAIVFVDDCHASGFFGPTGR	C10(Carbamidomethyl)	10	777.355	2330.05	-0.0198309	4.6628	64|QueryPG|YNAIVFVDDCHASGFFGPTGR|21	KI660158	130235	130297	-	Exon extension	Adult	Sidney 20130425 HK Adult A 7.mgf;Sidney 20130425 HK Adult A 8.mgf;Sidney 20130425 HK Adult A 9.mgf;Sidney 20130425 HK Adult B 7.mgf;Sidney 20130425 HK Adult B 8.mgf
FLNNEWMIVR		9	661.336	1321.66	-0.0198805	2.83357	301|QueryPG|FLNNEWMIVR|10	KI669001	431743	431772	-	Intronic	Adult	Sidney 20130425 HK Adult A 9.mgf;Sidney 20130425 HK Adult A 10.mgf;Sidney 20130425 HK Adult B 10.mgf;Sidney 20130425 HK Adult B 11.mgf
GPGVLSAPQIIR		9	604.35	1207.69	-0.0250845	2.76928	252|QueryPG|GPGVLSAPQIIR|12	KI660206	25789	25824	+	Intergenic	Adult	Sidney 20130425 HK Adult A 23.mgf;Sidney 20130425 HK Adult A 24.mgf;Sidney 20130425 HK Adult B 1.mgf;Sidney 20130425 HK Adult B 24.mgf
HAVESMGVVPIGK		9	441.903	1323.69	-0.0206192	3.20028	78|QueryPG|HAVESMGVVPIGK|13	KI660189	572800	572838	+	N-terminal extension	Adult	Sidney 20130425 HK Adult A 15.mgf;Sidney 20130425 HK Adult A 16.mgf;Sidney 20130425 HK Adult B 15.mgf;Sidney 20130425 HK Adult B 16.mgf
AVDVLQQWWNEATTQK		9	639.686	1917.04	0.0258552	4.22536	ID:41|QueryPG|AVDVLQQWWNEATTQK|16	KI660212	106645	106692	-	Intergenic	ES	JS 20160304 IDA Necato americanus S 18.mgf;JS 20160304 IDA Necato americanus S 19.mgf
CSSFTNVVCHFTPR	C1(Carbamidomethyl); C9(Carbamidomethyl)	9	571.282	1711.83	0.0114243	3.24008	ID:23|QueryPG|CSSFTNVVCHFTPR|14	KI662023	503508	503549	+	Other(Not Gene)	ES	JS 20160304 IDA Necato americanus S 44.mgf;JS 20160304 IDA Necato americanus S 45.mgf;JS 20160304 IDA Necato americanus S 46.mgf;JS 20160304 IDA Necato americanus S 47.mgf
ECIISGMLSVSGK	C2(Carbamidomethyl)	8	690.842	1380.68	-0.0218571	2.58094	ID:68|QueryPG|ECIISGMLSVSGK|13	KI659838	44733	44771	-	Alternate Frame	Adult	Sidney 20130425 HK Adult A 11.mgf;Sidney 20130425 HK Adult B 10.mgf;Sidney 20130425 HK Adult B 11.mgf;Sidney 20130425 HK Adult B 12.mgf
CPPFVNVVCHFTPR	C1(Carbamidomethyl); N6(Deamidated); C9(Carbamidomethyl)	8	577.606	1730.8	-0.0103524	3.81252	ID:13|QueryPG|CPPFVNVVCHFTPR|14	KI668959	18133	18174	+	Intronic	ES	JS 20160304 IDA Necato americanus S 43.mgf;JS 20160304 IDA Necato americanus S 44.mgf;JS 20160304 IDA Necato americanus S 45.mgf;JS 20160304 IDA Necato americanus S 46.mgf
TPYEEAIVDAIADQYK		8	913.446	1825.88	-0.0205854	3.05091	51|QueryPG|TPYEEAIVDAIADQYK|16	KI658039	385	432	-	Intergenic	Adult	Sidney 20130425 HK Adult A 2.mgf;Sidney 20130425 HK Adult A 3.mgf;Sidney 20130425 HK Adult B 2.mgf;Sidney 20130425 HK Adult B 3.mgf
VTLPALSPTMEHGTVVSWQK		8	727.704	2181.1	-0.0203593	2.90705	33|QueryPG|VTLPALSPTMEHGTVVSWQK|20	KI658676	50081	50140	+	Alternate Frame	Adult	Sidney 20130425 HK Adult A 18.mgf;Sidney 20130425 HK Adult B 18.mgf;Sidney 20130425 HK Adult B 19.mgf
EQYVPGVGFEK		7	626.812	1252.62	-0.00738219	2.83697	ID:34|QueryPG|EQYVPGVGFEK|11	KI660197	50339	50371	+	Intergenic	Larval	JS 20160513 B2 Jayden Som18.mgf;JS 20160513 B2 Jayden Som19.mgf
IIPQQGVAISVR		7	640.914	1280.82	0.000722868	2.88605	322|QueryPG|IIPQQGVAISVR|12	KI657567	27459	27494	+	Intergenic	ES	JS 20160304 IDA Necato americanus S 23.mgf;JS 20160304 IDA Necato americanus S 49.mgf
KGDTLYAEGTVCSNAK	C12(Carbamidomethyl)	7	571.955	1713.85	0.00985333	3.92752	21|QueryPG|KGDTLYAEGTVCSNAK|16	KI657456	26983	27030	-	Intergenic	ES	JS 20160304 IDA Necato americanus S 35.mgf;JS 20160304 IDA Necato americanus S 36.mgf
KLGACAMTLNILGVMF	C5(Carbamidomethyl); M7(Oxidation); N10(Deamidated)	7	878.417	1755.83	-0.0424795	2.43551	ID:74|QueryPG|KLGACAMTLNILGVMF|16	KI660223	402992	403039	-	Intergenic	Adult	Sidney 20130425 HK Adult A 7.mgf;Sidney 20130425 HK Adult B 7.mgf;Sidney 20130425 HK Adult B 8.mgf
IIYGATTEVTIDIGHYR		7	641.334	1921.99	-0.0183496	2.80394	ID:65|QueryPG|IIYGATTEVTIDIGHYR|17	KI660206	43552	43602	+	Intergenic	Adult	Sidney 20130425 HK Adult A 8.mgf;Sidney 20130425 HK Adult A 9.mgf;Sidney 20130425 HK Adult B 8.mgf
YITTINNYR		7	579.321	1157.64	0.0172254	2.55487	ID:32|QueryPG|YITTINNYR|9	KI669153	58066	58092	+	Alternate Frame	ES	JS 20160304 IDA Necato americanus S 15.mgf;JS 20160304 IDA Necato americanus S 16.mgf;JS 20160304 IDA Necato americanus S 46.mgf
FDGALGLTFSTHNGGK		7	541.29	1621.86	-0.0187707	3.64207	37|QueryPG|FDGALGLTFSTHNGGK|16	KI659468	481539	481586	-	Intronic	Adult;ES	JS 20160304 IDA Necato americanus S 19.mgf;JS 20160304 IDA Necato americanus S 20.mgf;JS 20160304 IDA Necato americanus S 32.mgf;JS 20160304 IDA Necato americanus S 39.mgf;Sidney 20130425 HK Adult A 6.mgf;Sidney 20130425 HK Adult A 7.mgf;Sidney 20130425 HK Adult A 17.mgf;Sidney 20130425 HK Adult B 6.mgf;Sidney 20130425 HK Adult B 17.mgf
AVGDAIAGIQNGR	N11(Deamidated)	7	621.829	1242.65	-0.00121835	2.88877	ID:9|QueryPG|AVGDAIAGIqNGR|13	KI660262	78372	78410	+	Exon extension	Larval	JS 20160513 B2 Jayden Som3.mgf;JS 20160513 B2 Jayden Som4.mgf
AVGDAIAGIQNGR	Q10(Deamidated)	7	621.829	1242.65	-0.00121835	2.81642	ID:9|QueryPG|AVGDAIAGIqNGR|13	KI660262	78372	78410	+	Exon extension	Larval	JS 20160513 B2 Jayden Som3.mgf;JS 20160513 B2 Jayden Som4.mgf
CLLVGDMYNFGK	C1(Carbamidomethyl)	6	708.855	1416.7	0.0151945	2.60828	ID:8|QueryPG|CLLVGDMYNFGK|12	KI660321	29082	29117	-	Alternate Frame	ES	JS 20160304 IDA Necato americanus S 32.mgf;JS 20160304 IDA Necato americanus S 33.mgf
NYFSMSPALVNAWYQPDR		6	1080	2158.99	-0.0246084	2.68489	203|QueryPG|NYFSMSPALVNAWYQPDR|18	KI669176	557906	557959	+	Intronic	Adult	Sidney 20130425 HK Adult A 7.mgf;Sidney 20130425 HK Adult B 7.mgf
HLAGTIQNDILK		6	661.865	1322.72	-0.0226335	2.97728	30|QueryPG|HLAGTIQNDILK|12	KI659903	510934	510969	-	Intergenic	Adult	Sidney 20130425 HK Adult A 5.mgf;Sidney 20130425 HK Adult A 14.mgf;Sidney 20130425 HK Adult B 14.mgf
INDCLTEIGR	C4(Carbamidomethyl)	6	595.792	1190.58	-0.00907221	2.66816	ID:38|QueryPG|INDcLTEIGR|10	KI660398	272567	272596	-	Alternate Frame	Larval	JS 20160513 B2 Jayden Som15.mgf;JS 20160513 B2 Jayden Som18.mgf;JS 20160513 B2 Jayden Som19.mgf;JS 20160513 B2 Jayden Som20.mgf
GNDSYSAILQIK		6	654.833	1308.66	-0.0235445	2.53189	73|QueryPG|GNDSYSAILQIK|12	KI660283	68171	68206	-	Intergenic	Adult	Sidney 20130425 HK Adult A 2.mgf;Sidney 20130425 HK Adult A 12.mgf;Sidney 20130425 HK Adult A 13.mgf;Sidney 20130425 HK Adult B 2.mgf;Sidney 20130425 HK Adult B 12.mgf
QQQLPLTRSFRIK	Q1(Deamidated)	6	539.31	1615.92	-0.00630634	2.80025	ID:7|QueryPG|QQQLPLTRSFRIK|13	KI658635	95392	95430	+	Intergenic	ES	JS 20160304 IDA Necato americanus S 32.mgf;JS 20160304 IDA Necato americanus S 35.mgf
VSSVPNLSTFYVGGDR		6	849.427	1697.85	-0.00505261	3.4612	ID:49|QueryPG|VSSVPNLSTFYVGGDR|16	KI668908	48206	48253	-	Intergenic	Larval	JS 20160513 B2 Jayden Som19.mgf;JS 20160513 B2 Jayden Som20.mgf
CPVLVSPQIPAGCK	C1(Carbamidomethyl); C13(Carbamidomethyl)	6	763.433	1525.86	0.0237727	3.58063	ID:19|QueryPG|CPVLVSPQIPAGCK|14	KI660285	3098	3139	-	Intergenic	ES	JS 20160304 IDA Necato americanus S 44.mgf;JS 20160304 IDA Necato americanus S 45.mgf;JS 20160304 IDA Necato americanus S 46.mgf
ECAYSGEVVDGQK	C2(Carbamidomethyl)	6	721.316	1441.63	-0.00540406	3.39924	ID:56|QueryPG|EcAYSGEVVDGQK|13	KI658728	116542	116580	+	Intergenic	Larval	JS 20160513 B2 Jayden Som15.mgf;JS 20160513 B2 Jayden Som16.mgf
TSYQAMSDTGTSFIGGPK		6	924.457	1847.93	0.023847	3.49276	ID:5|QueryPG|TSYQAMSDTGTSFIGGPK|18	KI658383	315147	315200	-	Intergenic	ES	JS 20160304 IDA Necato americanus S 17.mgf;JS 20160304 IDA Necato americanus S 33.mgf;JS 20160304 IDA Necato americanus S 34.mgf
TIEGECEVAYTIIK	C6(Carbamidomethyl)	6	813.403	1625.8	-0.0204573	2.34363	357|QueryPG|TIEGECEVAYTIIK|14	KI665761	187489	187530	-	Exon extension	Adult	Sidney 20130425 HK Adult A 3.mgf;Sidney 20130425 HK Adult A 4.mgf;Sidney 20130425 HK Adult B 3.mgf;Sidney 20130425 HK Adult B 4.mgf
GTSWGFGVTEAPNR		6	739.847	1478.69	-0.0241642	2.49442	158|QueryPG|GTSWGFGVTEAPNR|14	KI660350	17865	17906	-	Intergenic	Adult;Larval	Sidney 20130425 HK Adult A 13.mgf;Sidney 20130425 HK Adult B 13.mgf;Sidney 20130425 HK Adult B 14.mgf
ILIISSVQPIDVVSDLYK		6	1001.61	2002.22	0.00277009	4.25714	39|QueryPG|ILIISSVQPIDVVSDLYK|18	KI664162	50901	50954	+	Intronic	ES	JS 20160304 IDA Necato americanus S 23.mgf;JS 20160304 IDA Necato americanus S 29.mgf
GCGGVTASVEVLEK	C2(Carbamidomethyl)	5	703.348	1405.69	-0.0183673	2.57789	125|QueryPG|GCGGVTASVEVLEK|14	KI660398	544219	544260	-	Intronic	Adult	Sidney 20130425 HK Adult A 4.mgf;Sidney 20130425 HK Adult A 5.mgf;Sidney 20130425 HK Adult B 4.mgf;Sidney 20130425 HK Adult B 5.mgf
LCTDTYGDQYTAAAIQK	C2(Carbamidomethyl)	5	640.313	1918.92	0.00902633	3.3867	96|QueryPG|LCTDTYGDQYTAAAIQK|17	KI668860	34735	34785	+	Intergenic	ES	JS 20160304 IDA Necato americanus S 27.mgf;JS 20160304 IDA Necato americanus S 28.mgf;JS 20160304 IDA Necato americanus S 29.mgf
SELNNVGHLTVEAPK		5	536.615	1607.83	-0.0174924	3.23695	59|QueryPG|SELNNVGHLTVEAPK|15	KI660260	151532	151576	-	Intergenic	Adult	Sidney 20130425 HK Adult A 7.mgf;Sidney 20130425 HK Adult B 7.mgf
AVLKEWDLHLTR		5	494.292	1480.86	0.00904762	3.83741	ID:16|QueryPG|AVLKEWDLHLTR|12	KI660363	28796	28831	+	Intergenic	ES	JS 20160304 IDA Necato americanus S 42.mgf
MIDTPDGTVLFDFSK		5	843.409	1685.81	-0.0187112	2.69281	91|QueryPG|MIDTPDGTVLFDFSK|15	KI657582	35465	35509	-	Intergenic	Adult;Larval	Sidney 20130425 HK Adult A 2.mgf;Sidney 20130425 HK Adult B 2.mgf;Sidney 20130425 HK Adult B 3.mgf
HMTEYESLSDSAK		5	499.889	1497.65	-0.0142006	3.49723	ID:58|QueryPG|HMTEYESLSDSAK|13	KI659618	60960	60998	-	Intergenic	Adult	Sidney 20130425 HK Adult A 4.mgf;Sidney 20130425 HK Adult B 4.mgf
QQQLPLTRSFRIK	Q2(Deamidated)	5	539.31	1615.92	-0.0053312	2.76511	ID:7|QueryPG|QQQLPLTRSFRIK|13	KI658635	95392	95430	+	Intergenic	ES	JS 20160304 IDA Necato americanus S 32.mgf;JS 20160304 IDA Necato americanus S 35.mgf
KVPSPVFAFWLNR		5	520.957	1560.86	-0.00951497	3.76987	ID:4|QueryPG|KVPSPVFAFWLNR|13	KI658196	905089	905127	+	Intronic	Larval	JS 20160513 B2 Jayden Som4.mgf;JS 20160513 B2 Jayden Som5.mgf;JS 20160513 B2 Jayden Som6.mgf
QQQLPLTRSFRIK	Q3(Deamidated)	5	539.31	1615.92	-0.0053312	2.75807	ID:7|QueryPG|QQQLPLTRSFRIK|13	KI658635	95392	95430	+	Intergenic	ES	JS 20160304 IDA Necato americanus S 32.mgf;JS 20160304 IDA Necato americanus S 35.mgf
SLDQLELGEPR		5	628.828	1256.65	-0.0078388	2.44254	ID:23|QueryPG|SLDQLELGEPR|11	KI658315	12153	12185	-	Intergenic	Larval	JS 20160513 B2 Jayden Som1.mgf;JS 20160513 B2 Jayden Som18.mgf;JS 20160513 B2 Jayden Som19.mgf
IMSCPANLVFDK	C4(Carbamidomethyl)	5	697.837	1394.67	-0.0223646	2.58909	ID:77|QueryPG|IMSCPANLVFDK|12	KI660311	139511	139546	+	Intergenic	Adult	Sidney 20130425 HK Adult A 11.mgf;Sidney 20130425 HK Adult A 12.mgf;Sidney 20130425 HK Adult B 11.mgf;Sidney 20130425 HK Adult B 12.mgf
IDIDVIALFFF		5	656.87	1312.73	0.00397697	2.73276	271|QueryPG|IDIDVIALFFF|11	KI660289	332095	332127	+	Other(Not Gene)	Adult	Sidney 20130425 HK Adult A 2.mgf;Sidney 20130425 HK Adult A 5.mgf;Sidney 20130425 HK Adult B 2.mgf
TIAFGPHYAGCER	C11(Carbamidomethyl)	5	493.576	1478.71	-0.00799152	3.06546	ID:25|QueryPG|TIAFGPHYAGCER|13	KI667209	3	41	-	Intergenic	Adult;ES	JS 20160304 IDA Necato americanus S 39.mgf;Sidney 20130425 HK Adult A 16.mgf
KFEHTVTVESALK		4	496.95	1488.83	0.00893981	4.3448	31|QueryPG|KFEHTVTVESALK|13	KI660212	105417	105455	-	Intergenic	ES	JS 20160304 IDA Necato americanus S 40.mgf
DLNKEVYNFLASAGNK		4	594.972	1782.9	-0.000814621	3.532	ID:2|QueryPG|DLNKEVYNFLASAGNK|16	KI657565	206291	206338	-	Known Exon	Larval	JS 20160513 B2 Jayden Som2.mgf;JS 20160513 B2 Jayden Som4.mgf;JS 20160513 B2 Jayden Som5.mgf
YSGATGSTLYK		4	574.282	1147.56	-0.00510492	2.30251	ID:51|QueryPG|YSGATGSTLYK|11	KI668908	48173	48205	-	Intergenic	Larval	JS 20160513 B2 Jayden Som18.mgf;JS 20160513 B2 Jayden Som19.mgf;JS 20160513 B2 Jayden Som20.mgf
TPVNQLPDVSASK		4	678.362	1355.72	-0.0040518	4.01983	ID:42|QueryPG|TPVNQLPDVSASK|13	KI657456	746300	746338	-	Alternate Frame	Larval	JS 20160513 B2 Jayden Som17.mgf
GNIDAPSDDQAVDDIEK		4	901.423	1801.89	0.00527119	5.00887	84|QueryPG|GNIDAPSDDQAVDDIEK|17	KI657591	897879	897929	-	Intronic	ES	JS 20160304 IDA Necato americanus S 21.mgf;JS 20160304 IDA Necato americanus S 25.mgf
SVLIDLLCASR	C8(Carbamidomethyl)	4	623.876	1246.74	0.0280329	2.96648	ID:6|QueryPG|SVLIDLLCASR|11	KI658354	104900	104932	-	Intergenic	ES	JS 20160304 IDA Necato americanus S 29.mgf;JS 20160304 IDA Necato americanus S 33.mgf;JS 20160304 IDA Necato americanus S 34.mgf
QVCANPPLPDDKIR	C3(Carbamidomethyl)	4	541.626	1622.86	0.00940229	3.60091	127|QueryPG|QVCANPPLPDDKIR|14	KI668959	12522	12563	+	Intergenic	ES	JS 20160304 IDA Necato americanus S 34.mgf;JS 20160304 IDA Necato americanus S 35.mgf
LDGEPDLGVETPIGIVPK		4	925.008	1849.01	-0.00618347	4.06865	ID:5|QueryPG|LDGEPDLGVETPIGIVPK|18	KI660386	23700	23753	-	Exon extension	Larval	JS 20160513 B2 Jayden Som4.mgf;JS 20160513 B2 Jayden Som15.mgf
SPIAEAVFLSIIK		4	694.408	1387.81	-0.0201357	2.66169	52|QueryPG|SPIAEAVFLSIIK|13	KI663403	1001	1039	-	Intronic	Adult	Sidney 20130425 HK Adult A 10.mgf;Sidney 20130425 HK Adult A 11.mgf;Sidney 20130425 HK Adult B 10.mgf
IALFIGQEMLR		4	645.882	1290.76	-0.0203862	2.65214	289|QueryPG|IALFIGQEMLR|11	KI660206	48325	48357	+	Intergenic	Adult;ES	JS 20160304 IDA Necato americanus S 36.mgf;Sidney 20130425 HK Adult A 12.mgf;Sidney 20130425 HK Adult B 12.mgf
LPMSGTTPQYIYQTNLGIPNFAK		4	852.147	2554.43	0.0380811	3.44303	ID:42|QueryPG|LPMSGTTPQYIYQTNLGIPNFAK|23	KI661156	48998	49066	-	Other(Not Gene)	ES	JS 20160304 IDA Necato americanus S 14.mgf
SIPESMGLFSFACR	C13(Carbamidomethyl)	4	801.416	1601.82	0.0211139	2.71835	ID:10|QueryPG|SIPESMGLFSFACR|14	KI660201	491602	491643	-	Alternate Frame	ES	JS 20160304 IDA Necato americanus S 15.mgf;JS 20160304 IDA Necato americanus S 34.mgf;JS 20160304 IDA Necato americanus S 35.mgf
AAKDELPWAAIILFR		4	571.986	1713.94	-0.0210443	3.74089	50|QueryPG|AAKDELPWAAIILFR|15	KI657679	32100	32144	-	Other(Not Gene)	Adult	Sidney 20130425 HK Adult A 14.mgf;Sidney 20130425 HK Adult B 14.mgf;Sidney 20130425 HK Adult B 15.mgf
FPAGAHIFEIAGNPR		4	532.96	1596.86	0.0112237	4.4431	ID:14|QueryPG|FPAGAHIFEIAGNPR|15	KI659213	29973	30017	-	Alternate Frame	ES	JS 20160304 IDA Necato americanus S 40.mgf
SWFNVIEPEQKPSCTK	C14(Carbamidomethyl)	4	650.67	1950	-0.0210374	3.86044	ID:1|QueryPG|SWFNVIEPEQKPSCTK|16	KI657456	27853	27900	-	Intergenic	Adult;ES	JS 20160304 IDA Necato americanus S 35.mgf;JS 20160304 IDA Necato americanus S 36.mgf;Sidney 20130425 HK Adult B 11.mgf
LIVNLMLSLPR	M6(Oxidation)	3	428.936	1284.79	0.00504552	2.80109	ID:45|QueryPG|LIVNLMLSLPR|11	KI659683	670841	670873	+	Intergenic	ES	JS 20160304 IDA Necato americanus S 17.mgf;JS 20160304 IDA Necato americanus S 19.mgf
ATAYGCWGHIFR	C6(Carbamidomethyl)	3	480.241	1438.71	0.0104629	3.22087	ID:24|QueryPG|ATAYGCWGHIFR|12	KI662932	4858	4893	-	Alternate Frame	ES	JS 20160304 IDA Necato americanus S 48.mgf
VNPCEDFYAFTCNK	C4(Carbamidomethyl); C12(Carbamidomethyl)	3	588.935	1764.79	0.0110733	3.10194	ID:43|QueryPG|VNPCEDFYAFTCNK|14	KI669176	563947	563988	+	Intronic	ES	JS 20160304 IDA Necato americanus S 10.mgf;JS 20160304 IDA Necato americanus S 11.mgf;JS 20160304 IDA Necato americanus S 15.mgf
VAENHEIGTLNDR		3	489.907	1467.71	-0.00727113	4.28106	ID:46|QueryPG|VAENHEIGTLNDR|13	KI659148	53419	53457	-	Intronic	Larval	JS 20160513 B2 Jayden Som19.mgf;JS 20160513 B2 Jayden Som20.mgf
NGTIDFETLDKK		3	460.9	1380.69	-0.00543342	3.26085	ID:35|QueryPG|nGTIDFETLDKK|12	KI668908	45314	45349	-	Intergenic	Larval	JS 20160513 B2 Jayden Som18.mgf;JS 20160513 B2 Jayden Som19.mgf
THTIPEEVLHDIR		3	520.608	1559.81	-0.0164758	3.25257	93|QueryPG|THTIPEEVLHDIR|13	KI659280	102625	102663	-	Intergenic	Adult	Sidney 20130425 HK Adult A 7.mgf;Sidney 20130425 HK Adult B 7.mgf
ISLQITSTEDQR		3	695.841	1390.67	-0.0337468	2.58942	ID:75|QueryPG|ISLQITSTEDQR|12	KI669214	7521	7556	+	Alternate Frame	Adult	Sidney 20130425 HK Adult A 3.mgf;Sidney 20130425 HK Adult B 3.mgf
QFANIPTQMIGSC	Q1(Deamidated); N4(Deamidated); M9(Oxidation); C13(Carbamidomethyl)	3	742.86	1484.71	0.0352995	2.85873	ID:36|QueryPG|QFANIPTQMIGSC|13	KI658292	10646	10684	-	Intergenic	ES	JS 20160304 IDA Necato americanus S 23.mgf
VYLTGDPSKPVDQWQVFEVTDPSEPR		3	997.185	2989.54	0.0237131	4.8461	ID:24|QueryPG|VYLTGDPSKPVDQWQVFEVTDPSEPR|26	KI660206	24041	24118	+	Intergenic	Larval	JS 20160513 B2 Jayden Som1.mgf
ISSIFWITMNPR	M9(Oxidation)	3	494.257	1480.76	-0.00700993	3.17722	ID:8|QueryPG|ISSIFWITmNPR|12	KI658873	46662	46697	+	Intergenic	Larval	JS 20160513 B2 Jayden Som1.mgf;JS 20160513 B2 Jayden Som4.mgf;JS 20160513 B2 Jayden Som5.mgf
VFNEECQSHLK	C6(Carbamidomethyl)	3	464.215	1390.63	-0.0173107	2.90116	ID:64|QueryPG|VFNEECQSHLK|11	KI658375	109030	109062	+	Exon extension	Adult	Sidney 20130425 HK Adult A 8.mgf;Sidney 20130425 HK Adult B 8.mgf
FGTVATLTR		3	483.27	965.533	-0.00642424	2.22938	ID:47|QueryPG|FGTVATLTR|9	KI668908	48442	48468	-	Intergenic	Larval	JS 20160513 B2 Jayden Som19.mgf;JS 20160513 B2 Jayden Som20.mgf
MDILFALSTR		3	583.81	1166.61	-0.0188716	2.31629	ID:76|QueryPG|MDILFALSTR|10	KI660206	48019	48048	+	Intergenic	Adult	Sidney 20130425 HK Adult A 8.mgf;Sidney 20130425 HK Adult B 8.mgf
MSFNYDEIK	M1(Oxidation)	3	581.764	1162.52	0.000478224	2.63177	291|QueryPG|MSFNYDEIK|9	KI660321	10704	10730	-	Intergenic	ES	JS 20160304 IDA Necato americanus S 20.mgf;JS 20160304 IDA Necato americanus S 22.mgf;JS 20160304 IDA Necato americanus S 23.mgf;JS 20160304 IDA Necato americanus S 25.mgf;JS 20160304 IDA Necato americanus S 27.mgf;JS 20160304 IDA Necato americanus S 28.mgf;JS 20160304 IDA Necato americanus S 29.mgf
SISLGCAVFQCVPK	C6(Carbamidomethyl); C11(Carbamidomethyl)	3	783.407	1565.81	0.00957078	3.49079	138|QueryPG|SISLGCAVFQCVPK|14	KI657591	897072	897113	-	Intergenic	ES	JS 20160304 IDA Necato americanus S 25.mgf
KDLYANTVLSGGSTMYPGIADR	M15(Oxidation)	3	782.392	2345.16	0.0016925	4.85964	ID:37|QueryPG|KDLYANTVLSGGSTmYPGIADR|22	KI659587	97941	98006	-	Intergenic	Larval	JS 20160513 B2 Jayden Som18.mgf;JS 20160513 B2 Jayden Som19.mgf
VNQFNSTSISYSYPEFVVLQCIEYIIGGK	Q3(Deamidated); N5(Deamidated); Q20(Deamidated); C21(Carbamidomethyl)	3	1120.21	3358.62	0.00113031	2.7089	ID:29|QueryPG|VNQFNSTSISYSYPEFVVLQCIEYIIGGK|29	KI660408	86198	86284	-	Other(Not Gene)	ES	JS 20160304 IDA Necato americanus S 42.mgf;JS 20160304 IDA Necato americanus S 44.mgf
NGTIDFETLDKK	N1(Deamidated)	3	461.231	1381.68	-0.00504855	3.2981	ID:35|QueryPG|nGTIDFETLDKK|12	KI668908	45314	45349	-	Intergenic	Larval	JS 20160513 B2 Jayden Som18.mgf;JS 20160513 B2 Jayden Som19.mgf
NCLFSGTNVASGK	C2(Carbamidomethyl)	3	677.833	1354.66	0.00285234	2.87602	ID:26|QueryPG|NcLFSGTNVASGK|13	KI668838	875207	875245	-	Intronic	Larval	JS 20160513 B2 Jayden Som1.mgf;JS 20160513 B2 Jayden Som2.mgf
GTAIIHFDPIILAR		2	512.959	1536.86	-0.0202694	3.29826	108|QueryPG|GTAIIHFDPIILAR|14	KI660162	157975	158016	-	Intergenic	Adult	Sidney 20130425 HK Adult A 18.mgf;Sidney 20130425 HK Adult B 18.mgf
TIKITNLLK	N6(Deamidated)	2	522.828	1044.65	-0.00908019	2.16905	ID:12|QueryPG|TIKITNLLK|9	KI662648	29641	29667	-	Intergenic	ES	JS 20160304 IDA Necato americanus S 34.mgf
MVQLHELNVQGISR		2	541.951	1623.84	-0.00844545	3.7127	26|QueryPG|MVQLHELNVQGISR|14	KI658534	280509	280550	-	Intergenic	Adult	Sidney 20130425 HK Adult A 17.mgf
GDLLLLTNDQADPIR		2	827.445	1653.88	-0.00269038	3.40018	ID:54|QueryPG|GDLLLLTNDQADPIR|15	KI657604	306661	306705	-	Intergenic	Larval	JS 20160513 B2 Jayden Som15.mgf
VVPGSVVLLEGGK		2	627.367	1253.73	-0.0227373	2.55083	ID:70|QueryPG|VVPGSVVLLEGGK|13	KI660312	188291	188329	+	Intergenic	Adult	Sidney 20130425 HK Adult A 12.mgf;Sidney 20130425 HK Adult B 12.mgf
TAGAVTPADPAVADAVAR		2	826.932	1652.86	-0.00377463	3.64073	ID:50|QueryPG|TAGAVTPADPAVADAVAR|18	KI660265	127773	127826	-	Intergenic	Larval	JS 20160513 B2 Jayden Som20.mgf
LLGNPDLGLLIMMK	M12(Oxidation); M13(Oxidation)	2	780.459	1559.91	0.0240105	3.73702	ID:34|QueryPG|LLGNPDLGLLIMMK|14	KI660234	159889	159930	-	Intergenic	ES	JS 20160304 IDA Necato americanus S 22.mgf
TLQLTDLIK		2	522.828	1044.65	0.00911279	2.16905	296|QueryPG|TLQLTDLIK|9	KI660206	25262	25288	+	Intergenic	ES	JS 20160304 IDA Necato americanus S 34.mgf
ELAVNVKWNK	N5(Deamidated); N9(Deamidated)	2	601.798	1202.59	-0.0299701	2.6157	ID:91|QueryPG|ELAVNVKWNK|10	KI658893	45267	45296	-	Intergenic	Adult	Sidney 20130425 HK Adult A 2.mgf;Sidney 20130425 HK Adult A 7.mgf
SISWLSMK		2	476.263	951.519	0.0109781	2.28266	ID:31|QueryPG|SISWLSMK|8	KI665291	90042	90065	+	Intergenic	ES	JS 20160304 IDA Necato americanus S 46.mgf;JS 20160304 IDA Necato americanus S 47.mgf
QFIADHPFIFVLTK		2	559.303	1675.9	-0.0084965	3.19767	152|QueryPG|QFIADHPFIFVLTK|14	KI659084	2775	2816	-	Intergenic	Adult	Sidney 20130425 HK Adult A 17.mgf
DLYANTVLSGGSTMYPGIADR	M14(Oxidation)	2	739.69	2217.05	-0.000757931	4.44375	ID:39|QueryPG|DLYANTVLSGGSTmYPGIADR|21	KI659587	97941	98003	-	Intergenic	Larval	JS 20160513 B2 Jayden Som18.mgf
EPDIENLPK	N6(Deamidated)	2	528.268	1055.53	0.00137061	2.55159	ID:48|QueryPG|EPDIEnLPK|9	KI658254	8706	8732	+	Intronic	Larval	JS 20160513 B2 Jayden Som19.mgf;JS 20160513 B2 Jayden Som20.mgf
ICQQLQHHLSLWLQSTLFR	C2(Carbamidomethyl); Q4(Deamidated); Q6(Deamidated)	2	804.091	2410.26	0.00763389	2.83845	ID:27|QueryPG|ICQQLQHHLSLWLQSTLFR|19	KI657952	92455	92511	-	Alternate Frame	ES	JS 20160304 IDA Necato americanus S 37.mgf
TPYEEAIVDAIADQYKDFYVQIK		2	907.114	2719.33	-0.00825653	4.02376	4|QueryPG|TPYEEAIVDAIADQYKDFYVQIK|23	KI658039	364	432	-	Intergenic	Adult	Sidney 20130425 HK Adult A 3.mgf
NAMTTALAQGYR	N1(Deamidated)	2	649.306	1297.6	-0.00883985	2.39359	230|QueryPG|NAMTTALAQGYR|12	KI669014	5172	5207	+	Alternate Frame	Adult;ES	JS 20160304 IDA Necato americanus S 4.mgf;JS 20160304 IDA Necato americanus S 44.mgf;JS 20160304 IDA Necato americanus S 45.mgf;JS 20160304 IDA Necato americanus S 46.mgf;JS 20160304 IDA Necato americanus S 47.mgf;Sidney 20130425 HK Adult A 15.mgf;Sidney 20130425 HK Adult A 19.mgf;Sidney 20130425 HK Adult A 20.mgf;Sidney 20130425 HK Adult A 21.mgf;Sidney 20130425 HK Adult A 24.mgf;Sidney 20130425…
GNDSYSAILQIK	N2(Deamidated)	2	655.334	1309.66	-0.0135889	2.3696	73|QueryPG|GNDSYSAILQIK|12	KI660283	68171	68206	-	Intergenic	Adult	Sidney 20130425 HK Adult A 2.mgf;Sidney 20130425 HK Adult A 12.mgf;Sidney 20130425 HK Adult A 13.mgf;Sidney 20130425 HK Adult B 2.mgf;Sidney 20130425 HK Adult B 12.mgf
APHFPQQPVAR		2	416.551	1247.64	-0.00920588	2.81912	116|QueryPG|APHFPQQPVAR|11	KI660283	74367	74399	-	Intergenic	Adult;Larval	Sidney 20130425 HK Adult A 24.mgf
IMSCPANLVFDKR	M2(Oxidation); C4(Carbamidomethyl)	2	522.933	1566.78	-0.000879976	3.52899	82|QueryPG|IMSCPANLVFDKR|13	KI660311	139511	139549	+	Intergenic	ES	JS 20160304 IDA Necato americanus S 23.mgf;JS 20160304 IDA Necato americanus S 47.mgf;JS 20160304 IDA Necato americanus S 48.mgf;JS 20160304 IDA Necato americanus S 49.mgf
VVSQGESIVLK		2	579.84	1158.67	-0.00104621	2.29056	ID:33|QueryPG|VVSQGESIVLK|11	KI669059	13781	13813	-	Intronic	Larval	JS 20160513 B2 Jayden Som1.mgf
NLSGFKLLNSCEL	N1(Deamidated); N9(Deamidated); C11(Carbamidomethyl)	2	748.903	1496.8	0.0331527	2.65388	ID:3|QueryPG|NLSGFKLLNSCEL|13	KI668816	78789	78827	-	Intergenic	Adult	Sidney 20130425 HK Adult A 10.mgf;Sidney 20130425 HK Adult A 11.mgf
IGLLGEYDPEGHK		2	476.573	1427.7	-0.00515377	3.11307	ID:58|QueryPG|IGLLGEYDPEGHK|13	KI658746	5598	5636	-	Intergenic	Larval	JS 20160513 B2 Jayden Som15.mgf
AGQQGLSVAFDLATHR	Q4(Deamidated)	2	557.939	1671.8	-0.0152782	3.96606	11|QueryPG|AGQQGLSVAFDLATHR|16	KI659903	511357	511404	-	Intergenic	Adult	Sidney 20130425 HK Adult A 18.mgf;Sidney 20130425 HK Adult A 19.mgf;Sidney 20130425 HK Adult A 20.mgf;Sidney 20130425 HK Adult B 1.mgf;Sidney 20130425 HK Adult B 18.mgf;Sidney 20130425 HK Adult B 19.mgf;Sidney 20130425 HK Adult B 20.mgf
AGQQGLSVAFDLATHR	Q3(Deamidated)	2	557.939	1671.8	-0.0152782	3.93858	11|QueryPG|AGQQGLSVAFDLATHR|16	KI659903	511357	511404	-	Intergenic	Adult	Sidney 20130425 HK Adult A 18.mgf;Sidney 20130425 HK Adult A 19.mgf;Sidney 20130425 HK Adult A 20.mgf;Sidney 20130425 HK Adult B 1.mgf;Sidney 20130425 HK Adult B 18.mgf;Sidney 20130425 HK Adult B 19.mgf;Sidney 20130425 HK Adult B 20.mgf
SLLANPTFHSDFVCPVSK	C14(Carbamidomethyl)	2	673.69	2019.06	0.017318	2.79616	ID:28|QueryPG|SLLANPTFHSDFVCPVSK|18	KI658746	74890	74943	-	Intergenic	ES	JS 20160304 IDA Necato americanus S 39.mgf
LAENLPEGSNIVVVAVDGIR		2	1033.06	2065.11	-0.00910787	2.65654	ID:90|QueryPG|LAENLPEGSNIVVVAVDGIR|20	KI658196	928061	928120	+	Intergenic	Adult	Sidney 20130425 HK Adult A 3.mgf
LQLIFPSSHVPLGNTMR		2	637.372	1910.1	-0.0217784	2.64531	ID:49|QueryPG|LQLIFPSSHVPLGNTMR|17	KI660311	104333	104383	+	Intergenic	Adult;ES	JS 20160304 IDA Necato americanus S 16.mgf;Sidney 20130425 HK Adult B 22.mgf
YDFHILPSGIISPK		2	529.617	1586.84	-0.0193392	3.51125	ID:63|QueryPG|YDFHILPSGIISPK|14	KI660295	54452	54493	+	Intronic	Adult	Sidney 20130425 HK Adult A 17.mgf;Sidney 20130425 HK Adult B 17.mgf
SYIFVDPTVLTK		1	691.885	1382.76	0.0031409	2.79099	ID:21|QueryPG|SYIFVDPTVLTK|12	KI658392	134609	134644	+	Exon extension	Larval	JS 20160513 B2 Jayden Som2.mgf
VIMTNFQSR		1	548.284	1095.56	-7.93337e-05	2.05315	ID:29|QueryPG|VIMTNFQSR|9	KI658635	20787	20813	+	Intronic	Larval	JS 20160513 B2 Jayden Som1.mgf
QYAGFSTVEESNAFYK		1	920.903	1840.8	-0.0199587	2.46632	ID:72|QueryPG|QYAGFSTVEESNAFYK|16	KI659903	511417	511464	-	Intergenic	Adult	Sidney 20130425 HK Adult B 5.mgf
YWQNLFVNEGFATYLMR		1	1076.5	2151.99	-0.0227845	2.12616	ID:81|QueryPG|YWQNLFVNEGFATYLMR|17	KI660311	126824	126874	+	Intergenic	Adult	Sidney 20130425 HK Adult B 10.mgf
MNYVYIENPITTER	N8(Deamidated)	1	581.963	1743.87	0.0160524	3.41329	99|QueryPG|MNYVYIENPITTER|14	KI660321	26402	26443	-	Alternate Frame	ES	JS 20160304 IDA Necato americanus S 22.mgf;JS 20160304 IDA Necato americanus S 23.mgf;JS 20160304 IDA Necato americanus S 27.mgf;JS 20160304 IDA Necato americanus S 28.mgf;JS 20160304 IDA Necato americanus S 29.mgf;JS 20160304 IDA Necato americanus S 32.mgf
AGTCECKPNVEGTNCDR	C4(Carbamidomethyl); C6(Carbamidomethyl); C15(Carbamidomethyl)	1	656.615	1967.83	0.0100628	4.63988	ID:1|QueryPG|AGTcEcKPNVEGTNcDR|17	KI657690	55003	55053	-	Intergenic	Larval	JS 20160513 B2 Jayden Som1.mgf
NEIAFPVHGK		1	371.196	1111.57	-0.00485494	2.00871	ID:11|QueryPG|NEIAFPVHGK|10	KI658625	191655	191684	+	Intergenic	Adult	Sidney 20130425 HK Adult A 16.mgf
MVFTGDALLIR		1	618.336	1235.66	-0.0088843	2.10829	ID:99|QueryPG|MVFTGDALLIR|11	KI668985	22322	22354	-	Intergenic	Adult	Sidney 20130425 HK Adult A 9.mgf
ENAGTGVVLLISP	N2(Deamidated)	1	635.848	1270.69	0.000368681	2.45675	ID:15|QueryPG|ENAGTGVVLLISP|13	KI660269	109634	109672	-	Intronic	Adult	Sidney 20130425 HK Adult A 9.mgf
SFSAINVPLK	N6(Deamidated)	1	538.804	1076.6	0.00108365	2.17489	ID:39|QueryPG|SFSAINVPLK|10	KI669130	60906	60935	+	Intergenic	ES	JS 20160304 IDA Necato americanus S 23.mgf
FLDVHNQLR		1	381.212	1141.62	0.00330078	2.54818	ID:30|QueryPG|FLDVHNQLR|9	KI658050	20874	20900	+	Intergenic	ES	JS 20160304 IDA Necato americanus S 40.mgf
THPSVQALEAALSSAENMIPVLEER	N17(Deamidated)	1	898.46	2693.37	0.00680603	3.16539	16|QueryPG|THPSVQALEAALSSAENMIPVLEER|25	KI658066	802195	802269	+	N-terminal extension	Adult	Sidney 20130425 HK Adult A 3.mgf;Sidney 20130425 HK Adult A 4.mgf;Sidney 20130425 HK Adult A 5.mgf;Sidney 20130425 HK Adult B 4.mgf;Sidney 20130425 HK Adult B 5.mgf
ASTVFADKNEIAFPVHGK		1	644.328	1930.97	-0.0104957	2.33672	60|QueryPG|ASTVFADKNEIAFPVHGK|18	KI658625	191631	191684	+	Intergenic	Adult	Sidney 20130425 HK Adult A 18.mgf
TVGFLEFSPSTNSLNVCEPK	N12(Deamidated); C17(Carbamidomethyl)	1	743.048	2227.13	0.0233282	2.54734	ID:52|QueryPG|TVGFLEFSPSTNSLNVCEPK|20	KI659257	470255	470314	+	Alternate Frame	ES	JS 20160304 IDA Necato americanus S 18.mgf
VAVPVALGHYEDK		1	466.582	1397.73	-0.00379843	3.05834	ID:87|QueryPG|VAVPVALGHYEDK|13	KI660206	58257	58295	+	Intergenic	Adult	Sidney 20130425 HK Adult A 9.mgf
KPMFSVWLDPK	M3(Oxidation)	1	455.25	1363.74	0.00925053	3.14018	ID:20|QueryPG|KPMFSVWLDPK|11	KI659468	481057	481089	-	Intronic	ES	JS 20160304 IDA Necato americanus S 19.mgf;JS 20160304 IDA Necato americanus S 20.mgf;JS 20160304 IDA Necato americanus S 45.mgf;JS 20160304 IDA Necato americanus S 46.mgf;JS 20160304 IDA Necato americanus S 47.mgf;JS 20160304 IDA Necato americanus S 48.mgf
ICQQLQHHLSLWLQSTLFR	C2(Carbamidomethyl); Q3(Deamidated); Q4(Deamidated)	1	804.091	2410.26	0.00857505	2.77458	ID:27|QueryPG|ICQQLQHHLSLWLQSTLFR|19	KI657952	92455	92511	-	Alternate Frame	ES	JS 20160304 IDA Necato americanus S 37.mgf
SGVCTLEIFNTR	C4(Carbamidomethyl)	1	698.848	1396.69	0.000251419	2.85385	ID:41|QueryPG|SGVcTLEIFNTR|12	KI659838	60345	60380	-	Intergenic	Larval	JS 20160513 B2 Jayden Som17.mgf
AEAQGWFDVFSLTIVKLSR	Q4(Deamidated)	1	723.368	2168.09	-0.0161831	2.79334	ID:88|QueryPG|AEAQGWFDVFSLTIVKLSR|19	KI660373	64959	65015	+	Intergenic	Adult	Sidney 20130425 HK Adult A 2.mgf
VQLVADENNCSK	C10(Carbamidomethyl)	1	688.823	1376.64	-0.00482575	2.17826	ID:97|QueryPG|VQLVADENNCSK|12	KI668934	14360	14395	+	Intergenic	Adult	Sidney 20130425 HK Adult A 3.mgf
KSSANLGVDLRWR		1	501.299	1501.88	0.0197416	2.44999	ID:20|QueryPG|KSSANLGVDLRWR|13	KI660277	36404	36442	-	Alternate Frame	Larval	JS 20160513 B2 Jayden Som1.mgf
ESVAELVDAGFDLSPDVAR		1	995.47	1989.93	-0.0220741	2.00047	119|QueryPG|ESVAELVDAGFDLSPDVAR|19	KI660206	58099	58155	+	Intergenic	Adult	Sidney 20130425 HK Adult B 2.mgf
FGYGQCGFSAALPDK	C6(Carbamidomethyl)	1	809.381	1617.75	0.00908474	2.33172	ID:19|QueryPG|FGYGQcGFSAALPDK|15	KI660365	498589	498633	-	Intronic	Larval	JS 20160513 B2 Jayden Som2.mgf
TVVIPGNSLPNDTPK	N11(Deamidated)	1	776.9	1552.79	-0.0145789	2.14861	ID:80|QueryPG|TVVIPGNSLPNDTPK|15	KI669128	213075	213119	-	Alternate Frame	Adult	Sidney 20130425 HK Adult B 5.mgf
INFQIQVSSLGFLF		1	538.295	1612.87	-0.00145851	2.52191	ID:71|QueryPG|INFQIQVSSLGFLF|14	KI664816	148202	148243	+	Intergenic	Adult	Sidney 20130425 HK Adult B 11.mgf
AVSVVPLFSIR		1	396.584	1187.74	0.0076296	2.53609	ID:53|QueryPG|AVSVVPLFSIR|11	KI669038	69200	69232	-	Intergenic	ES	JS 20160304 IDA Necato americanus S 14.mgf
SRPQNFKVWSDQNELK	N13(Deamidated)	1	659.679	1977.02	0.0134718	3.60722	ID:12|QueryPG|SRPQNFKVWSDQNELK|16	KI657564	39667	39714	+	Intronic	ES	JS 20160304 IDA Necato americanus S 34.mgf
HLAGTIQNDILK	N8(Deamidated)	1	662.362	1323.72	-0.00490926	2.36399	30|QueryPG|HLAGTIQNDILK|12	KI659903	510934	510969	-	Intergenic	Adult	Sidney 20130425 HK Adult A 5.mgf;Sidney 20130425 HK Adult A 14.mgf;Sidney 20130425 HK Adult B 14.mgf
SPECTNENPLETR	C4(Carbamidomethyl)	1	773.862	1546.72	0.018283	3.17949	ID:31|QueryPG|SPEcTNENPLETR|13	KI657456	565131	565169	+	Intronic	Larval	JS 20160513 B2 Jayden Som1.mgf
CIACDKHPPEAVVMIR	C1(Carbamidomethyl); C4(Carbamidomethyl); M14(Oxidation)	1	637.976	1911.91	-0.00347599	2.97899	ID:3|QueryPG|cIAcDKHPPEAVVmIR|16	KI658184	71851	71898	+	Alternate Frame	Larval	JS 20160513 B2 Jayden Som4.mgf
KKSGLILNLK	N8(Deamidated)	1	372.245	1114.72	5.61718e-05	2.05525	ID:11|QueryPG|KKSGLILnLK|10	KI660285	143621	143650	-	Other(Not Gene)	Larval	JS 20160513 B2 Jayden Som6.mgf
VLNEGILR	N3(Deamidated)	1	457.769	914.531	3.849e-05	2.30314	ID:7|QueryPG|VLNEGILR|8	KI657692	44213	44236	+	Intergenic	Adult	Sidney 20130425 HK Adult A 11.mgf
FLPLLYPNHMNLNR	N13(Deamidated)	1	581.667	1742.99	0.0274481	2.51105	103|QueryPG|FLPLLYPNHMNLNR|14	KI660321	21129	21170	-	Intergenic	Adult;ES	JS 20160304 IDA Necato americanus S 20.mgf;JS 20160304 IDA Necato americanus S 22.mgf;JS 20160304 IDA Necato americanus S 23.mgf;JS 20160304 IDA Necato americanus S 25.mgf;JS 20160304 IDA Necato americanus S 43.mgf;JS 20160304 IDA Necato americanus S 44.mgf;JS 20160304 IDA Necato americanus S 45.mgf;JS 20160304 IDA Necato americanus S 46.mgf;JS 20160304 IDA Necato americanus S 47.mgf;JS 20160304 …
SPSTAAFDSVVLLMK		1	522.612	1565.82	-0.000827369	2.75415	ID:47|QueryPG|SPSTAAFDSVVLLMK|15	KI659468	630830	630874	-	Other(Not Gene)	ES	JS 20160304 IDA Necato americanus S 16.mgf
EQQLDLTSLK		1	392.223	1174.66	0.00794589	3.35933	ID:35|QueryPG|EQQLDLTSLK|10	KI660486	1476	1505	-	Intergenic	ES	JS 20160304 IDA Necato americanus S 22.mgf
VILSNSAGDADSSAK		1	717.868	1434.73	0.0110053	3.43367	ID:30|QueryPG|VILSNSAGDADSSAK|15	KI658055	127678	127722	-	Intronic	Larval	JS 20160513 B2 Jayden Som1.mgf
TLANISRVNKSNHLF	N9(Deamidated)	1	572.314	1714.93	0.00120739	1.99951	ID:12|QueryPG|TLANISRVnKSNHLF|15	KI669191	219279	219323	-	Intronic	Larval	JS 20160513 B2 Jayden Som6.mgf
FFGGGDDTAAAAK		1	614.283	1227.56	-0.00313052	2.42224	ID:45|QueryPG|FFGGGDDTAAAAK|13	KI661219	566	604	+	Intergenic	Larval	JS 20160513 B2 Jayden Som19.mgf
VQLDNLQHVK		1	398.552	1193.64	-0.00709325	2.25263	95|QueryPG|VQLDNLQHVK|10	KI662932	60834	60863	+	Intergenic	Adult	Sidney 20130425 HK Adult A 18.mgf
YDYDYPYYYR		1	740.808	1480.61	0.001996	2.21309	ID:43|QueryPG|YDYDYPYYYR|10	KI658001	79193	79222	+	Known Exon	Larval	JS 20160513 B2 Jayden Som17.mgf
LPLMPSGNIVTTGIK	M4(Oxidation); N8(Deamidated)	1	519.974	1557.91	0.0171611	2.79117	ID:46|QueryPG|LPLMPSGNIVTTGIK|15	KI659191	243503	243547	-	Intergenic	ES	JS 20160304 IDA Necato americanus S 18.mgf
DIVISPTDLSAEEAPK		1	842.917	1684.83	-0.0187355	2.45998	ID:73|QueryPG|DIVISPTDLSAEEAPK|16	KI657592	325254	325301	-	Intronic	Adult	Sidney 20130425 HK Adult B 2.mgf
TRCWIQNKPIFPSR	C3(Carbamidomethyl); Q6(Deamidated); N7(Deamidated)	1	602.307	1804.91	-0.00290164	2.90864	ID:15|QueryPG|TRcWIqnKPIFPSR|14	KI661350	1114	1155	-	Intergenic	Larval	JS 20160513 B2 Jayden Som6.mgf
LVMDHLTQFFQK		1	753.872	1506.74	-0.0200278	3.07996	ID:60|QueryPG|LVMDHLTQFFQK|12	KI660206	59539	59574	+	Intergenic	Adult	Sidney 20130425 HK Adult B 17.mgf
ANTIEAQLK		1	494.257	987.507	-0.0199897	2.02708	ID:83|QueryPG|ANTIEAQLK|9	KI659280	168587	168613	+	Intronic	Adult	Sidney 20130425 HK Adult B 13.mgf
VIAYEPLTSAK		1	596.358	1191.71	0.0236439	2.35864	ID:55|QueryPG|VIAYEPLTSAK|11	KI658383	315307	315339	-	Intergenic	ES	JS 20160304 IDA Necato americanus S 17.mgf
SNLLVSNEEDIEPVPFMK	N2(Deamidated)	1	1031.56	2062.11	0.0511527	2.71517	ID:2|QueryPG|SNLLVSNEEDIEPVPFMK|18	KI660386	70799	70852	-	Intergenic	Adult	Sidney 20130425 HK Adult A 1.mgf
WYLGQTELR		1	583.306	1165.61	0.0027737	2.41233	ID:18|QueryPG|WYLGQTELR|9	KI658635	20992	21018	+	Alternate Frame	Larval	JS 20160513 B2 Jayden Som1.mgf
VNFTIDEIR		1	553.79	1106.57	-0.00608361	2.05787	ID:52|QueryPG|VNFTIDEIR|9	KI660212	393100	393126	-	Known Exon	Larval	JS 20160513 B2 Jayden Som20.mgf
WQIPSFALLSFLLVDASFAR		1	761.11	2281.32	0.0259988	2.84259	ID:44|QueryPG|WQIPSFALLSFLLVDASFAR|20	KI657725	275998	276057	+	Intergenic	ES	JS 20160304 IDA Necato americanus S 20.mgf
IEPGQTLIIR		1	570.336	1139.67	-0.00659268	2.31906	ID:59|QueryPG|IEPGQTLIIR|10	KI658211	109008	109037	+	Intergenic	Larval	JS 20160513 B2 Jayden Som16.mgf
QKPSLILPLMVSNPCNYFIPLLK	Q1(Deamidated); M10(Oxidation); C15(Carbamidomethyl)	1	901.53	2702.57	0.0360931	2.56909	ID:51|QueryPG|QKPSLILPLMVSNPCNYFIPLLK|23	KI669288	233246	233314	+	Intronic	ES	JS 20160304 IDA Necato americanus S 20.mgf
TLFDEVGDEK		1	576.796	1152.58	0.0214041	2.40993	ID:54|QueryPG|TLFDEVGDEK|10	KI658151	2202	2231	+	Alternate Frame	ES	JS 20160304 IDA Necato americanus S 18.mgf
IRDQYEQHGHYPQ		1	557.589	1670.75	-0.00491418	3.2987	ID:55|QueryPG|IRDQYEQHGHYPQ|13	KI668635	30506	30544	+	Known Exon	Larval	JS 20160513 B2 Jayden Som16.mgf
KFEADHPFIFILTK		1	569.33	1705.98	0.0150863	3.81198	ID:18|QueryPG|KFEADHPFIFILTK|14	KI657458	63952	63993	-	Intronic	ES	JS 20160304 IDA Necato americanus S 41.mgf
DLNKEVYNFLASAGNK	N8(Deamidated)	1	595.309	1783.91	0.0084032	2.56698	ID:2|QueryPG|DLNKEVYNFLASAGNK|16	KI657565	206291	206338	-	Known Exon	Larval	JS 20160513 B2 Jayden Som2.mgf;JS 20160513 B2 Jayden Som4.mgf;JS 20160513 B2 Jayden Som5.mgf
LTSLYTDSNVNNVFQR	N11(Deamidated); N12(Deamidated); Q15(Deamidated)	1	625.289	1873.85	-0.00975961	2.55615	ID:57|QueryPG|LTSLYTDSNVnnVFqR|16	KI657456	112419	112466	-	Other(Not Gene)	Larval	JS 20160513 B2 Jayden Som15.mgf
DGTSANAEDVLK		1	610.277	1219.55	-0.0163733	2.19195	286|QueryPG|DGTSANAEDVLK|12	KI662740	108268	108303	+	Alternate Frame	Adult	Sidney 20130425 HK Adult B 2.mgf
TEQYCGNEIGEVIAR	Q3(Deamidated); C5(Carbamidomethyl)	1	870.435	1739.86	0.0364298	2.24169	ID:8|QueryPG|TEQYCGNEIGEVIAR|15	KI659501	31359	31403	+	Intergenic	Adult	Sidney 20130425 HK Adult A 15.mgf
GLPADKNVVAILPDGIR		1	583.333	1747.98	-0.00758347	3.49441	ID:1|QueryPG|GLPADKNVVAILPDGIR|17	KI669001	435949	435999	-	Exon extension	Adult	Sidney 20130425 HK Adult A 13.mgf
GVNIVLNSLAHEMLQASLR		1	689.025	2065.06	-0.0201428	2.96038	ID:62|QueryPG|GVNIVLNSLAHEMLQASLR|19	KI660186	50332	50388	+	N-terminal extension	Adult	Sidney 20130425 HK Adult B 18.mgf
SGSFISFLEYSDAK		1	775.87	1550.73	-0.00227187	3.49233	ID:53|QueryPG|SGSFISFLEYSDAK|14	KI659793	285497	285538	+	Alternate Frame	Larval	JS 20160513 B2 Jayden Som15.mgf
GLMPGLTHSNELISR		1	542.268	1624.79	-0.0190095	2.64376	70|QueryPG|GLMPGLTHSNELISR|15	KI660334	482449	482493	-	Exon extension	Adult	Sidney 20130425 HK Adult B 18.mgf
THPSVQALEAALSSAENMIPVLEER	Q6(Deamidated)	1	898.46	2693.37	0.00680603	3.05146	16|QueryPG|THPSVQALEAALSSAENMIPVLEER|25	KI658066	802195	802269	+	N-terminal extension	Adult	Sidney 20130425 HK Adult A 3.mgf;Sidney 20130425 HK Adult A 4.mgf;Sidney 20130425 HK Adult A 5.mgf;Sidney 20130425 HK Adult B 4.mgf;Sidney 20130425 HK Adult B 5.mgf
SASESLLEQMLENEK		1	569.943	1707.82	0.00151521	3.39436	ID:28|QueryPG|SASESLLEQMLENEK|15	KI657808	303204	303248	+	Intergenic	Larval	JS 20160513 B2 Jayden Som1.mgf
QENINEYATVR	N5(Deamidated)	1	669.319	1337.63	-0.000786848	2.52388	ID:93|QueryPG|QENINEYATVR|11	KI669112	189399	189431	-	Intergenic	Adult	Sidney 20130425 HK Adult A 2.mgf
EYLVETIAHLVK		1	472.254	1414.75	-0.0153283	2.15309	ID:79|QueryPG|EYLVETIAHLVK|12	KI660328	73224	73259	+	Intergenic	Adult	Sidney 20130425 HK Adult B 8.mgf
SYLNVTPQHEGVVLYIPVPR		1	761.07	2281.2	-0.012701	3.62607	19|QueryPG|SYLNVTPQHEGVVLYIPVPR|20	KI658833	718902	718961	-	Intergenic	Adult	Sidney 20130425 HK Adult A 16.mgf
EVGILPEELDPYGR		1	793.911	1586.82	0.00447502	2.27801	ID:7|QueryPG|EVGILPEELDPYGR|14	KI659361	517183	517224	-	Intergenic	Larval	JS 20160513 B2 Jayden Som4.mgf
LIDFGLASYLDPK		1	726.394	1451.78	0.00134773	3.72721	ID:32|QueryPG|LIDFGLASYLDPK|13	KI659838	61842	61880	-	Intergenic	Larval	JS 20160513 B2 Jayden Som2.mgf
IVIDDPNKLTHR		1	474.278	1420.82	0.00972311	3.02546	ID:26|QueryPG|IVIDDPNKLTHR|12	KI660206	34385	34420	+	Intergenic	ES	JS 20160304 IDA Necato americanus S 41.mgf
INAGLITMSNK	N10(Deamidated)	1	581.809	1162.61	-0.00103606	2.15526	ID:78|QueryPG|INAGLITMSNK|11	KI657866	23589	23621	-	Intronic	Adult	Sidney 20130425 HK Adult B 21.mgf
INAQINQINSR	Q4(Deamidated)	1	636.368	1271.73	0.0289993	2.23955	ID:6|QueryPG|INAQINQINSR|11	KI668062	957	989	-	Intergenic	Adult	Sidney 20130425 HK Adult A 11.mgf
MKYEAVEKPNLTTK		1	551.313	1651.92	0.0171957	4.55727	42|QueryPG|MKYEAVEKPNLTTK|14	KI660321	141	182	-	Intergenic	ES	JS 20160304 IDA Necato americanus S 47.mgf
TPFGLATNVETR		1	653.375	1305.74	0.0317024	2.91817	287|QueryPG|TPFGLATNVETR|12	KI659468	495915	495950	-	Intergenic	ES	JS 20160304 IDA Necato americanus S 21.mgf
TPYEEAIVDAIADQYK	Q14(Deamidated)	1	913.942	1826.88	0.00345636	2.23422	51|QueryPG|TPYEEAIVDAIADQYK|16	KI658039	385	432	-	Intergenic	Adult	Sidney 20130425 HK Adult A 2.mgf;Sidney 20130425 HK Adult A 3.mgf;Sidney 20130425 HK Adult B 2.mgf;Sidney 20130425 HK Adult B 3.mgf
ASEIFFLEHIHFR		1	823.43	1645.85	0.00234571	2.40042	ID:40|QueryPG|ASEIFFLEHIHFR|13	KI668855	280217	280255	-	Intronic	Larval	JS 20160513 B2 Jayden Som17.mgf
NQILILFSGAS		1	581.817	1162.63	-0.00997822	2.22416	ID:96|QueryPG|NQILILFSGAS|11	KI658364	270696	270728	+	Intronic	Adult	Sidney 20130425 HK Adult A 20.mgf
FHYGGCEGTLNR	C6(Carbamidomethyl)	1	470.87	1410.6	-0.00862709	2.56162	ID:4|QueryPG|FHYGGCEGTLNR|12	KI669152	45448	45483	-	Intronic	Adult	Sidney 20130425 HK Adult A 16.mgf
SPIITTANLCTTVK	C10(Carbamidomethyl)	1	759.926	1518.85	0.0127906	2.28054	ID:17|QueryPG|SPIITTANLcTTVK|14	KI668824	68346	68387	+	Alternate Frame	Larval	JS 20160513 B2 Jayden Som1.mgf
FLPLLYPNHMNLNR	N11(Deamidated)	1	581.667	1742.99	0.0274481	2.38566	103|QueryPG|FLPLLYPNHMNLNR|14	KI660321	21129	21170	-	Intergenic	Adult;ES	JS 20160304 IDA Necato americanus S 20.mgf;JS 20160304 IDA Necato americanus S 22.mgf;JS 20160304 IDA Necato americanus S 23.mgf;JS 20160304 IDA Necato americanus S 25.mgf;JS 20160304 IDA Necato americanus S 43.mgf;JS 20160304 IDA Necato americanus S 44.mgf;JS 20160304 IDA Necato americanus S 45.mgf;JS 20160304 IDA Necato americanus S 46.mgf;JS 20160304 IDA Necato americanus S 47.mgf;JS 20160304 …
EIMEVMDTHR	M3(Oxidation); M6(Oxidation)	1	646.787	1292.57	0.00296184	2.59057	ID:92|QueryPG|EIMEVMDTHR|10	KI668876	268937	268966	-	Alternate Frame	Adult	Sidney 20130425 HK Adult A 2.mgf
NAMTTALAQGYR	M3(Oxidation)	1	656.798	1312.59	-0.0215143	2.92538	230|QueryPG|NAMTTALAQGYR|12	KI669014	5172	5207	+	Alternate Frame	Adult;ES	JS 20160304 IDA Necato americanus S 4.mgf;JS 20160304 IDA Necato americanus S 44.mgf;JS 20160304 IDA Necato americanus S 45.mgf;JS 20160304 IDA Necato americanus S 46.mgf;JS 20160304 IDA Necato americanus S 47.mgf;Sidney 20130425 HK Adult A 15.mgf;Sidney 20130425 HK Adult A 19.mgf;Sidney 20130425 HK Adult A 20.mgf;Sidney 20130425 HK Adult A 21.mgf;Sidney 20130425 HK Adult A 24.mgf;Sidney 20130425…
DGSFTLIHPFTMAIALADHLESGLAISFSTYCR	C32(Carbamidomethyl)	1	1214.61	3641.82	0.0147729	4.15788	ID:57|QueryPG|DGSFTLIHPFTMAIALADHLESGLAISFSTYCR|33	KI660282	115087	115185	-	Alternate Frame	Adult	Sidney 20130425 HK Adult B 5.mgf
NSSELERMTNILQETNV	N1(Deamidated)	1	660.322	1978.95	0.00444032	3.20162	ID:14|QueryPG|nSSELERMTNILQETNV|17	KI660311	985583	985633	+	Intergenic	Larval	JS 20160513 B2 Jayden Som6.mgf
FTSACIYQGVDAVHK	C5(Carbamidomethyl); Q8(Deamidated)	1	566.293	1696.86	0.0210401	2.59848	ID:14|QueryPG|FTSACIYQGVDAVHK|15	KI658834	154093	154137	-	Intronic	ES	JS 20160304 IDA Necato americanus S 1.mgf
SNLLVSNEEDIEPVPFMK	N7(Deamidated)	1	1031.56	2062.11	0.0511527	2.66827	ID:2|QueryPG|SNLLVSNEEDIEPVPFMK|18	KI660386	70799	70852	-	Intergenic	Adult	Sidney 20130425 HK Adult A 1.mgf
NQRFLSSQPLSFWK	Q8(Deamidated)	1	869.974	1738.94	0.0251082	2.07006	ID:13|QueryPG|NQRFLSSQPLSFWK|14	KI660008	698884	698925	-	Other(Not Gene)	ES	JS 20160304 IDA Necato americanus S 35.mgf
MFAELLQQSK		1	597.824	1194.64	0.0109774	2.05548	ID:40|QueryPG|MFAELLQQSK|10	KI658525	206937	206966	+	Alternate Frame	ES	JS 20160304 IDA Necato americanus S 28.mgf
HKFVEDDSTTFVK		1	518.266	1552.78	0.00678227	4.08232	38|QueryPG|HKFVEDDSTTFVK|13	KI658383	316281	316319	-	Intergenic	ES	JS 20160304 IDA Necato americanus S 32.mgf
FVYGGCLGNTNR	C6(Carbamidomethyl)	1	679.305	1357.6	-0.0140996	2.13595	182|QueryPG|FVYGGCLGNTNR|12	KI669152	45169	45204	-	Known Exon	Adult	Sidney 20130425 HK Adult A 20.mgf
HLAGTIQNDILK	Q7(Deamidated)	1	662.362	1323.72	-0.00490926	2.26862	30|QueryPG|HLAGTIQNDILK|12	KI659903	510934	510969	-	Intergenic	Adult	Sidney 20130425 HK Adult A 5.mgf;Sidney 20130425 HK Adult A 14.mgf;Sidney 20130425 HK Adult B 14.mgf
ELGEYGLEAYTEVK		1	800.887	1600.77	-0.00413418	2.23013	ID:95|QueryPG|ELGEYGLEAYTEVK|14	KI660274	50972	51013	-	Intergenic	Adult	Sidney 20130425 HK Adult A 2.mgf
KWTLPDGVNMEGIR		1	539.272	1615.8	-0.00776336	3.36931	143|QueryPG|KWTLPDGVNMEGIR|14	KI660260	151577	151618	-	Intergenic	Adult	Sidney 20130425 HK Adult A 11.mgf
VAGYSQHHSFGLAFYDADR		1	714.329	2140.97	-0.00370031	3.76622	ID:25|QueryPG|VAGYSQHHSFGLAFYDADR|19	KI657584	38391	38447	-	Other(Not Gene)	Larval	JS 20160513 B2 Jayden Som2.mgf
INAQINQINSR	N6(Deamidated)	1	636.368	1271.73	0.0289993	2.34364	ID:6|QueryPG|INAQINQINSR|11	KI668062	957	989	-	Intergenic	Adult	Sidney 20130425 HK Adult A 11.mgf
KPSQVEPEEYDEFYK	Q4(Deamidated)	1	630.318	1888.94	0.0302454	2.80618	ID:13|QueryPG|KPSqVEPEEYDEFYK|15	KI660190	97928	97972	-	Alternate Frame	Larval	JS 20160513 B2 Jayden Som6.mgf
EIGISQMPR		1	515.785	1030.56	0.0133694	2.29333	ID:38|QueryPG|EIGISQMPR|9	KI659468	786133	786159	-	Intergenic	ES	JS 20160304 IDA Necato americanus S 24.mgf
DAGQFICTAK	C7(Carbamidomethyl)	1	555.762	1110.52	-0.00393075	1.99737	283|QueryPG|DAGQFICTAK|10	KI660283	54391	54420	-	Intronic	Adult	Sidney 20130425 HK Adult A 6.mgf
AIEAINEMHDGKNR		1	533.274	1597.81	0.0103028	3.61013	ID:2|QueryPG|AIEAINEMHDGKNR|14	KI660321	26269	26310	-	Intergenic	ES	JS 20160304 IDA Necato americanus S 34.mgf
INAQINQINSR	Q7(Deamidated)	1	636.368	1271.73	0.0289993	2.29774	ID:6|QueryPG|INAQINQINSR|11	KI668062	957	989	-	Intergenic	Adult	Sidney 20130425 HK Adult A 11.mgf
LEDLRDEILR		1	424.567	1271.69	-0.00326221	3.32873	ID:16|QueryPG|LEDLRDEILR|10	KI658635	20757	20786	+	Intronic	Larval	JS 20160513 B2 Jayden Som2.mgf
	Summary
	All Class	Counts
	Intergenic	122
	Intronic	39
	Other(Not Gene)	12
	Alternate Frame	32
	Exon extension	11
	N-terminal extension	4
