# Supplementary material for: Comprehensive analysis of the secreted proteome of adult Necator americanus hookworms
Source: PLoS Negl Trop Dis. 2020 May 26;14(5):e0008237. doi: 10.1371/journal.pntd.0008237 (PMC7274458; doi:10.1371/journal.pntd.0008237)
Supplement: S3 Table — (XLSX) [file pntd.0008237.s003.XLSX]

## Sheet: Peptides with Methionine
Peptide	SFG ID	Translated Protein	Annotation for Peptide	ORFLength
MNYVYIENPITTER	SFG7250345	EADLIAKVGYDFFEEPEGLNAGLWAYGYTNFSRSVDSTLEKMRKNLTEFLNDLRKMNYVYIENPITTERCFSLP	Alternate Frame
APEGFHALTACSSSVIQCSR	SFG1397065	ISRQLSILIFVSEIFKGCSSNVTICNSFGHEMWLLCPFGLIFDGSIEECVDYRLAAECSPDEKLTKTGIRYLAGALLNNKCSKNYSNHLHCSDLPTQFCEKAPEGFHALTACSSSVIQCSRNGPR	Intergenic	93
AGQQGLSVAFDLATHR	SFG3957336	TRAFQLPGKYPFTRGPYPTMYTQRPWTIRQYAGFSTVEESNAFYKENIKAGQQGLSVAFDLATHRG	Intergenic	46		Peptides With Methionine
TYLDDIKYTAIVDPLK	SFG12666544	SWCCFKEARFISTVVHDFFEEPLGYSAGLWAYGFSKFPKSPDLNRMSFNYDEIKTYLDDIKYTAIVDPLKTSR	Intergenic	27		Intergenic	43
HLAGTIQNDILK	SFG2549219	LFDGIDLSKMSVSMTMNGAVIPVLAMYIVAAEESVSTVYNITCTILLVLSVSELQGVDRKHLAGTIQNDILKEFMVRNTYIYPPEPSMRIIGKYLVSIM	Intergenic	89		Intronic	9
FDGALGLTFSTHNGGK	SFG9998331	SGLLNTILIKFIRSIQMGWLKVKFDGALGLTFSTHNGGKGEPFITNAINKGKKSFTFTIINNTSLLLLSCTLIVCEMHDVFVVNL	Intronic			Other(Not Gene)	2
ILIISSVQPIDVVSDLYK	SFG6939116	ISIVSNIFRAIREFIKRKGENDLLVYYVPCGFDYRYALLHPICFLDRLFHRSSQNRHIFREDDDLNDFVNEMKKAGIEEKILIISSVQPIDVVSDLYKVKSGNAAGKDDKNIINRISEFGELHIMMNS	Intronic			Alternate Frame	12
IAQLLAQYLHDNAK	SFG7055143	MQQMRMYSVSLPLYRTNKRTCFSFDRIAQLLAQYLHDNAKQAAGSISKDVQPSQKMKYKVFYFFYSLSK	Intergenic	68		Exon extension	5
MKYEAVEKPNLTTK	SFG3469498	ERDFIIKIGKKIFESGTRSRAGFWTYGYTSGPRGVKSTFENMVENVDDFISDVNKKMKYEAVEKPNLTTKE	Intergenic	29		N-terminal extension	1
AAKDELPWAAIILFR	SFG7912550	QINSFQVMGGERAAKDELPWAAIILFRANSKCEPAANFEYFKCDFHFFFVAVSCGATLISRRHVITAAHCFVKNPNGTVRQVAKDDHKNLHLLSLILFCSYI	Other(Not Gene)			Known Exon	1
QCTCQQVEPCSHVTSETVLR	SFG8889936	KSTSIVDFDIEARNCLEILEGLPEMLRLILLLAIVSKTTAQMVRQCTCQQVEPCSHVTSETVLRCIDQCQVRFAFGYI	Alternate Frame				73
SELNNVGHLTVEAPK	SFG4991951	NFKTNHKNLVNLSNNDFRSFTRKWTLPDGVNMEGIRSELNNVGHLTVEAPKIGRELEQRRTIPIQRGPNQP	Intergenic	39
YNAIVFVDDCHASGFFGPTGR	SFG12005759	EVMFKLSDFLLLSSWFRYNAIVFVDDCHASGFFGPTGRGTEESLGKNNLFSLLFVK	Exon extension
KMNYVYIENPITTER	SFG7250345	EADLIAKVGYDFFEEPEGLNAGLWAYGYTNFSRSVDSTLEKMRKNLTEFLNDLRKMNYVYIENPITTERCFSLP	Alternate Frame
HAVESMGVVPIGK	SFG11770121	TANVSVYEIAINFITSRMVSSTEVKKHAVESMGVVPIGKTPEKIQNGVDFYKYFFTHHPEARKYFKGAENFTADDVQKSERYRNLELFLKQNLAIFSIFFHYRFEKQGTALLLSVHILANTYDNVSVFLPTKITSAQKNITKLRENF	N-terminal extension
DLIDVIAIESPK	SFG1850775	FLENTLQVTAHTGPKELAAAVSDADVIVIPAGVPRKPGMTRDDLFNTNAGIVRDLIDVIAIESPKASVYGEF	Alternate Frame
THTIPEEVLHDIR	SFG6336949	GCILEKFKLLLFFFLENYTVLVKIIMFSVQEQLNMFTNQRETLQSPTKTHTIPEEVLHDIRKSGLDQN	Intergenic	42
APHFPQQPVAR	SFG10806532	LKTCFGFLCIYEDNSTSAFGMPEGKAPHFPQQPVARQNDDGSLELECFLDASPQPDIKWFYDNVGLSACFSRF	Intergenic	52
ESVAELVDAGFDLSPDVAR	SFG1926306	VKEEKFFPPRLQFYFVCLLIHLNALILQLTIINADQAVETCKGWQLQADVIIMLDSSENFSPEEFDEMRESVAELVDAGFDLSPDVARIGFVVYR	Intergenic	42
EAQLLAEEADR	SFG8251638	YGTAFIRFSVRKVMENRSFQDEERANTIEAQLKEAQLLAEEADRKYDEARKQRDRI	Intronic
QFIADHPFIFVLTK	SFG12748447	ERLFQVDEDGTTAAATTIFKVCPMSLRLEQPKQFIADHPFIFVLTKNNSPLFMGQLV	Intergenic	33
GTSWGFGVTEAPNR	SFG6223634	RNTSAQGFDPFALHTPHQRHIIINNNIMETVTVRMARSDRGTSWGFGVTEAPNRDVVIVNVSLTFFASGNLSFHRI	Intergenic	48
VFGDVGMAGVAVDSVEDMK	SFG10194029	MSNHLLASKIPHGKSFSSYDSDNPRVFGDVGMAGVAVDSVEDMKQVHCTAVLENSISVDRDYFLALRRHRPLKDECIDDYEWSSYSSPCHVHSCC	Intergenic	94
NTYIYPPEPSMR	SFG2549219	LFDGIDLSKMSVSMTMNGAVIPVLAMYIVAAEESVSTVYNITCTILLVLSVSELQGVDRKHLAGTIQNDILKEFMVRNTYIYPPEPSMRIIGKYLVSIM	Intergenic	89
SLTAEQIFAR	SFG9501986	KLVYIRSKICSSMISTLRSARYFSATRVVRSLTAEQIFAREDKYGCHNYKPLPVALAKGEGERHCKKRTNYAPLATNGSNIFEKKTKTVFKVQESSQNLTS	Intergenic	88
DAGQFICTAK	SFG11633155	HFFHLLVLEHNFQMLLSLQEPTKEKDAGQFICTAKNDSGKLTATFTVKFEGPFFCCIKHLV	Intronic
DGTSANAEDVLK	SFG11056719	SASFSVPMADLLKGVKIQKKDGTSANAEDVLKVWFCFVLLFF	Alternate Frame
IALFIGQEMLR	SFG8486399	IGPDGQPLPTDEHRRPIHPVLGSDGRPLPTDESGHPLGEDGRPVPTDASGVPLDKDGQPLPTDSSGHYVTVPREEAVTKELPTDESGKVIYPVTKPDGSPLPTDASGNFITDEGVIIGPDGVALPQPRDRNCSLKHLKMDILFALSTRNMSKPTFENILRAVSEFADEVDLSPDVTRIGLIYGSKDVVVPLPLGGYQEKEHMRDELRRIQFSADDSHDHVSLYDPAKQQFVMFPRADSAKIALFIGQEMLRYFFLLFQYTFRLFIH	Intergenic	127
IIPQQGVAISVR	SFG1424336	KFSGFFLNMCSLDTDLTRIIPQQGVAISVRYDYENKDVKAVVDAILGG	Intergenic	39
NVVAILPDGIR	SFG11670818	ESFETARNLIMKEGILCGGSSGSNVHAALEIARGLPADKNVVAILPDGIRNYL	Exon extension
TIEGECEVAYTIIK	SFG11646070	YELICSPIKGRGMDEQHITMRFALLALVGVALGVHHTLDQNLLKPRREYVFRFEGDVHSGIPLPTESEISRIEALVHVQTPDDHNALLKLREIRFATGKDERKENFKNIEDLQIHEITKKHMELLELPVKFGYRDGMVSELQFHSNDETWSKNVKRSIINMLQLNLHKMGRTEEMNRMERYENVRENDNDYFTATERTIEGECEVAYTIIKKEHVTEVTKS	Exon extension
TSYQAMSDTGTSFIGGPK	SFG10239220	TRLFKMKSIGVGKSKTRTSYQAMSDTGTSFIGGPKAETDRLAKAVGAEVSLFSSHIQTLSKNKILV	Intergenic	60
QQQLPLTRSFRIK	SFG5348161	SCGMTGMNAVDLQAELHLGQILPSSNILLVSWNRQQQLPLTRSFRIKLFYKSW	Intergenic	49
CLLVGDMYNFGK	SFG3341759	GKMRCLLVGDMYNFGKEENHYEIVRLLHL	Alternate Frame
YTAIVDPLK	SFG12666544	SWCCFKEARFISTVVHDFFEEPLGYSAGLWAYGFSKFPKSPDLNRMSFNYDEIKTYLDDIKYTAIVDPLKTSR	Intergenic	27
CPPFVNVVCHFTPR	SFG12516561	IKMVWDSERQVGCSIARCPPFVNVVCHFTPRCVKL	Intronic
KPMFSVWLDPK	SFG10190427	FCSKTNLRDFIVQIMWSRFSRIVQKVQQSYIHDLLGGFRKPMFSVWLDPKNVHSGERGGAITYGAMDDYNCGPVFNYESISSESFYQFKAGDTWL	Intronic
CSSFTNVVCHFTPR	SFG12143961	IEMVWDTETGVGCSINRCSSFTNVVCHFTPRFVKLQKKITFDTGRVYLSEEMLLVLQSTR	Other(Not Gene)
ATAYGCWGHIFR	SFG4177540	YQFTDPTRMKGMVGTKAISNHPRCSHSGSLTDYATSYPPMLPSVTKITCQPNKTKTFQLVPLVTRIFQITNPKATAYGCWGHIFRFPRPNGPLQVEFVCLYDIR	Alternate Frame
ICQQLQHHLSLWLQSTLFR	SFG10561524	EFKMNTGRKNRLKGSCSSFRGAAQPSQAAVRICQQLQHHLSLWLQSTLFRLQP	Alternate Frame
FLDVHNQLR	SFG13724101	RSDLVLELGLCTFALLIGMLFQIFLTRLQNRVISECKIDPQQNAKNAEKDKFLDVHNQLRQSIVEGAPFQSLGTVPTGSKMYSLVSEA	Intergenic	69
AVDVLQQWWNEATTQK	SFG4857358	CLAEPLRHEYRCRSKLHNDGRSVSSNNANEMKDERSSSVFSGIAAKGECNITEKAVDVLQQWWNEATTQKLGTAVYSAKIKNFGKVSRLRSVCF	Intergenic	63
LIVNLMLSLPR	SFG10745077	IDRRKIMLSMCRRCSGIIHWELLSGAATLPKLIVNLMLSLPRQANSRVSRTKYNTVSYKTTPVQYSFLQDNAKTHVAEVTYQKI	Intergenic	77
LQLIFPSSHVPLGNTMR	SFG11187766	LLHKWKHLVHVQYFHVSMSRLSKRYPALNGLTVYESCCLGAFQVFRLQLIFPSSHVPLGNTMRNKGVELEYAFAKYL	Intergenic	59
AVSVVPLFSIR	SFG9528501	GVMELLSQHLFPRPFWVKRFLCNAFKAVSVVPLFSIRMKGSVNGNFPSWVLCT	Intergenic	50
TLFDEVGDEK	SFG1344936	EKCDPDTSAKCEMGGFPHPRDCSKCICPSGYGGRLCNEKVSLFPVAILRIIGNISFQPAGCGTELEATAEYKTLFDEVGDEKAGQRPREDMTTCSYWIKANND	Alternate Frame
VIAYEPLTSAK	SFG1958087	TTSSKRIVRLQKMTDFEAALFDLALLSSSDASKNGAFYSILSLDLLDEPIFTVWLARRGPLDGVPGGVFTYGGLDKENCGKVIAYEPLTSAKYFQFKVSCSI	Intergenic	89
HAVVTVPAYFNDAQR	SFG791673	KMKEIAESYLGKEVKHAVVTVPAYFNDAQRQATKDAGTIAGLNVVRIINEPTAAAIAYGLDKKEGERNILVFDLGGGTFDVSMLTIDNGVFEVLATNGDTHLGGEDFDQRVMEYFIKLYKKKTGKDLRKDKRSVQKLRREVEKAKRALSTQHQIKVEVESIIDGEDFSETLTRAKFEELNMDLFRATLKPVQKVLEDSDLKKDQVHEIVLVGGSTRIPKVQQLIKDFFNGKEPSRGINPDEAVAYGAAVQAGVISGEENTGDIVLLDVNPLTLGIETVGGVMTKLITRNTVIPTKKSQIFSTAADNQPTVTIQVCF	Alternate Frame
HMTEYESLSDSAK	SFG8543136	KTSMRVKQISGRFRHMTEYESLSDSAKEDFKKNFPILTSIFTSMLIITLTSISATILMRKERSQYYKFQTRRRKQ	Intergenic	71
IIYGATTEVTIDIGHYR	SFG10424922	NDGQPLPTDSSGHYVTLLSRESSDTESILKSKQCAIGEPQTETLLFIVESSHQSAPYLTPIKELLKSFIKSIPEESMPKIGKIIYGATTEVTIDIGHYRDKEELVNSFDEIREIGGSPDANLALKIAMQLLMEEERGATVVLHLHVTPLRYAALQFHYSECAEIFYSLVVNFFLVCETAH	Intergenic	103
INFQIQVSSLGFLF	SFG12038039	LKILTHHMNKMRKGTSCKINFQIQVSSLGFLF	Intergenic	24
QYAGFSTVEESNAFYK	SFG3957336	TRAFQLPGKYPFTRGPYPTMYTQRPWTIRQYAGFSTVEESNAFYKENIKAGQQGLSVAFDLATHRG	Intergenic	46
DIVISPTDLSAEEAPK	SFG14027628	GGFELPIDHAGSGTSNRYTTPAPHLPTSVISAVMPVAIITGASSGIGRATALLLASHKYQLSLTGRNEASLKDVAIECVQQGIAGKDIVISPTDLSAEEAPKTIVDNTLIKFQRIDSLINSAGILRAGAVLDSNISVCDELFNVNVRCLAREALPYIIKSKGTVVNVKKMKIK	Intronic
EYLVETIAHLVK	SFG8595197	MFCFFSAVEIQQLSKYFWGLVFLFHLICSKCLLHFMYRMTIVKDRPLTVIAQSREEMCRNIKEYLVETIAHLVKYNGLISIGVSGMFMFLTFFQKEKCIVSLLHVIDTSDSLTFK	Intergenic	114
YWQNLFVNEGFATYLMR	SFG508492	LQNMSIFLQWFGNLVTTRYWQNLFVNEGFATYLMRFIGAKAFPEQAAYEVRLISPSKPLCRFNKFFFSYSRIQQWYDPILNQLLHLMHHP	Intergenic	86
ANTIEAQLK	SFG8251638	YGTAFIRFSVRKVMENRSFQDEERANTIEAQLKEAQLLAEEADRKYDEARKQRDRI	Intronic
AEAQGWFDVFSLTIVKLSR	SFG4254063	CRHMTLILYKAEAQGWFDVFSLTIVKLSRNALPVFAVAVCDPSVLIIHQLHYIQSRNFQS	Intergenic	56
AGTcEcKPNVEGTNcDR	SFG8266549	LETAIFAKITLMVDVVNGVHHGKYLINCVYHILFGAHIPNCRFHGDAITAKNCTACACDQCGSTVCDNKAGTCECKPNVEGTNCDRCLVCSTFPCFSC	Intergenic	86
NGTIDFETLDKK	SFG3115096	CSSCNMSTSSKYFCYPLFMKNLFREGFRIQIYKNFLRSNIKRAIDMYRNGTIDFETLDKKWITPSAYGRYGKDWADVYLPAG	Intergenic	76
ISSIFWITmNPR	SFG12287985	RMHRISSIFWITMNPRWYFFNYN	Intergenic	21
AVGDAIAGIqNGR	SFG4052789	LLEIPAIPPMVTQAKQVAMSPRDTGAANAWRNANDRLLDSVKAVGDAIAGIQNGRHSAYQDSLSRASPYQPPQANFTDFLTFITLRTNLFASANLSSSPHCPTTSADSTCGAQQNDNPRGDSGSTQTTTTS	Exon extension
KPSqVEPEEYDEFYK	SFG9516322	GSAGDDLMITSFFFFSNEQLLSQDLIGQFGVGFYSAFLVADRVVVTSKSNDGEQYIWESDSGSFSIIKDPRGPTLKRGTQITLHMKEEALDFLEPDTLKNLVHKYSQFINFNIYLWQSKTEMVDEPVEEQPKEAKEDGTVEEEKEEQKTKKVEKTTWDWERVNNVKPIWMRKPSQVEPEEYDEFYKSITKDSEKPLTHVHFTAEGEVSFRSILYVPKKSPSDLFQNYGKVVENIKLYVRRVFITDDFADMLPKYLAFIRGIVDSDDLPLNVSRENLQQHKLLKVIKKKLVRKVLDMLKKLEGQEFDDFWKEFSTNIKLGIMEDPSNRIRLAKLLRFVIELSNARFAEDHLALLLGSLLLLTKKSLLPSQIMWSG	Alternate Frame
FGYGQcGFSAALPDK	SFG13969361	MDEYILAARHGRHRFGYGQCGFSAALPDK	Intronic
SYIFVDPTVLTK	SFG11482147	MYSASRRSDNSFSAFGESDKFGSTWLTAFVVRSFAQARSYIFVDPTVLTKSTAFL	Exon extension
LIDFGLASYLDPK	SFG6532935	SYSNQHIYIYSMSGGELFEKVADDSNRMTEAEAIDYTRQVCKALCHMHENNYVHLDLKPENIMFTTKKSNQLKLIDFGLASYLDPKESVKVSDLSGG	Intergenic	85
KDLYANTVLSGGSTmYPGIADR	SFG9845494	PSFLGMESAGIHENSYNSIMKCDIDIRKDLYANTVLSGGSTMYPGIADRMQKEMTALAPR	Intergenic	54
INDcLTEIGR	SFG11832068	EHRYLQVTSRIYPMDEWQERINDCLTEIGRTARSSISWEAIRPESR	Alternate Frame
DLYANTVLSGGSTmYPGIADR	SFG9845494	PSFLGMESAGIHENSYNSIMKCDIDIRKDLYANTVLSGGSTMYPGIADRMQKEMTALAPR	Intergenic	54
SGVcTLEIFNTR	SFG6421178	DAWPEPMPPLGRISNFSSLRKHRPAEYHMHDAFFDRSEAQPRFIIKPYSTTVTEGQSANFYCRVIASSPPVVTWHHDMTELKQSVKYMKKYNDNDYALTINRVKMDDKGEYIVRAKNSYGSKEEIVFLTVLKKGETFVSEPLEPMRKAPTPPKIEEFKEKEIPPSFTFHLRPRLIQKNHQCKLICSLQGYPIPKVEWFKDGSPVDQDRVQTTFRSGVCTLEIFNTRLDDAGVYSCTATSPLGEATTECVVTVQTKGGEPIPRVSSYRSSYSRRSAYDSLNVSSVERSRSYADIRSDSSYARSPALSPDTRSAADDLKLKISTEPPNFTSKLRDVTVNQGESVEMSCEVSLDYSTYFKYSKKSRLFRLKQLHHHLLNGFTMVKKLPTHD	Intergenic	381
FGTVATLTR	SFG9049559	PRPTMSAPAYRARTPHCLPRSRSVERFGTVATLTRRVFSY	Intergenic	35
TAGAVTPADPAVADAVAR	SFG7200548	LCSHIGNMSGCKHVVAGITNNGETICMGVIEMECGTVVPVIHHVASMNKFEAEDWDGDHAETHYEQPADDEDAQHTSFSAETAEVDTATAVHGDEDTPIASSGQFERNRSASLAEALLHIDPNSVPQVSFFHPSGVIPLLEAEESEERVPTPVAASETEATADELPEVGNTERVIANLILTLDALKMAAPDRHTAAVNRLKELEEELRTAGAVTPADPAVADAVARALTAAGPGRDVQIRVNQSRHTTTTKTVYETETPGMVGLDPEKIRELHQQMLGSLSAIF	Intergenic	276
GDLLLLTNDQADPIR	SFG2018083	FDHIPGSMEPAFFRGDLLLLTNDQADPIRTGDITVFKIDGRDIPIVHRVIKVIYNDIPNITGVHDCLYRFTRKHHRIPSSLPKEIIIR	Intergenic	80
IRDQYEQHGHYPQ	SFG13672958	MEVPSYVYSTLFQLQSFLCYRQIEQRVKHLEGERWDYKAWSYQPVSSTWVDYGRWHALRIRDQYEQHGHYPQ	Known Exon
