# Supplementary material for: Comprehensive analysis of the secreted proteome of adult Necator americanus hookworms
Source: PLoS Negl Trop Dis. 2020 May 26;14(5):e0008237. doi: 10.1371/journal.pntd.0008237 (PMC7274458; doi:10.1371/journal.pntd.0008237)
Supplement: S4 Table — (XLSX) [file pntd.0008237.s004.xlsx]

## Sheet: blast2go_go_table
SeqName	Description	Length	#Hits	e-Value	sim mean	InterPro IDs	InterPro GO IDs	InterPro GO Names
SFG1926306	maker-ANCCEYDFT_Contig869-augustus-gene-0.22-mRNA-1transcript=maker-ANCCEYDFT_Contig869-augustus-gene-0.22-mRNA-1 gene=maker-ANCCEYDFT_Contig869-augustus-gene-0.22	43	3	1.77824e-22	100	IPR036465 (G3DSA:3.40.50.GENE3D); IPR036465 (SUPERFAMILY)	no GO terms	no GO terms
SFG10194029	ANCCAN_06211transcript=ANCCAN_06211 gene=ANCCAN_06211	95	3	9.57734e-13	100	IPR006099 (PFAM); G3DSA:3.20.20.240 (GENE3D); PTHR42710 (PANTHER); IPR016176 (SUPERFAMILY)	F:GO:0003824; F:GO:0016866; F:GO:0031419	F:catalytic activity; F:intramolecular transferase activity; F:cobalamin binding
SFG2018083	ANCCAN_01626transcript=ANCCAN_01626 gene=ANCCAN_01626	81	1	4.23095e-24	100	IPR015927 (PFAM); IPR001733 (PANTHER); IPR037710 (PTHR10806:PANTHER); cd06530 (CDD); IPR036286 (SUPERFAMILY)	C:GO:0005787; P:GO:0006465; F:GO:0008233; F:GO:0008236; C:GO:0016020	C:signal peptidase complex; P:signal peptide processing; F:peptidase activity; F:serine-type peptidase activity; C:membrane
SFG13672958	maker-ANCCEYDFT_Contig381-pred_gff_snap-gene-0.7-mRNA-1transcript=maker-ANCCEYDFT_Contig381-pred_gff_snap-gene-0.7-mRNA-1 gene=maker-ANCCEYDFT_Contig381-pred_gff_snap-gene-0.7	72	3	2.70514e-33	100	no IPS match	no IPS match	no IPS match
SFG12005759	ANCCAN_06353transcript=ANCCAN_06353 gene=ANCCAN_06353	54	4	6.31973e-14	98.28	IPR015421 (G3DSA:3.40.640.GENE3D); IPR015424 (SUPERFAMILY)	F:GO:0003824	F:catalytic activity
SFG11482147	maker-ANCCEYDFT_Contig449-pred_gff_snap-gene-0.16-mRNA-1transcript=maker-ANCCEYDFT_Contig449-pred_gff_snap-gene-0.16-mRNA-1 gene=maker-ANCCEYDFT_Contig449-pred_gff_snap-gene-0.16	55	3	7.3249e-27	98	IPR011626 (PFAM); G3DSA:1.50.10.20 (GENE3D); PTHR11412 (PANTHER); IPR008930 (SUPERFAMILY)	C:GO:0005615	C:extracellular space
SFG4052789	ANCDUO_25363transcript=ANCDUO_25363 gene=ANCDUO_25363	122	5	2.0126e-44	97.92	G3DSA:1.20.120.230 (GENE3D); mobidb-lite (MOBIDB_LITE); IPR036723 (SUPERFAMILY)	P:GO:0007155; F:GO:0051015	P:cell adhesion; F:actin filament binding
SFG3957336	ANCCAN_06211transcript=ANCCAN_06211 gene=ANCCAN_06211	47	3	1.92463e-27	97.87	G3DSA:3.20.20.240 (GENE3D); IPR006099 (PFAM); PTHR42710 (PANTHER); IPR016176 (SUPERFAMILY)	F:GO:0003824; F:GO:0016866; F:GO:0031419	F:catalytic activity; F:intramolecular transferase activity; F:cobalamin binding
SFG6336949	ANCCAN_06315transcript=ANCCAN_06315 gene=ANCCAN_06315	43	2	1.71607e-20	97.44	G3DSA:1.20.1050.10 (GENE3D); mobidb-lite (MOBIDB_LITE); mobidb-lite (MOBIDB_LITE)	no GO terms	no GO terms
SFG1850775	ANCCAN_27942transcript=ANCCAN_27942 gene=ANCCAN_27942	34	3	6.10859e-12	96.59	G3DSA:3.40.50.720 (GENE3D); IPR001236 (PFAM)	F:GO:0016491; P:GO:0055114	F:oxidoreductase activity; P:oxidation-reduction process
SFG9845494	ANCDUO_27019transcript=ANCDUO_27019 gene=ANCDUO_27019	55	20	1.61667e-33	96.27	G3DSA:3.30.420.40 (GENE3D); IPR004000 (PFAM); IPR004000 (PANTHER); PTHR11937:SF193 (PANTHER); SSF53067 (SUPERFAMILY)	no GO terms	no GO terms
SFG11633155	ANCCAN_15633transcript=ANCCAN_15633 gene=ANCCAN_15633	48	3	1.00111e-17	94.59	IPR036179 (SUPERFAMILY)	no GO terms	no GO terms
SFG11832068	ANCCAN_19795transcript=ANCCAN_19795 gene=ANCCAN_19795	33	1	3.03307e-16	93.94	no IPS match	no IPS match	no IPS match
SFG8251638	ANCDUO_23562transcript=ANCDUO_23562 gene=ANCDUO_23562	43	5	4.99545e-18	93.77	IPR000533 (PFAM); SSF57997 (SUPERFAMILY)	no GO terms	no GO terms
SFG12748447	maker-ANCCEYDFT_Contig963-pred_gff_fgenesh-gene-0.2-mRNA-1transcript=maker-ANCCEYDFT_Contig963-pred_gff_fgenesh-gene-0.2-mRNA-1 gene=maker-ANCCEYDFT_Contig963-pred_gff_fgenesh-gene-0.2	34	20	6.61777e-14	89.78	G3DSA:2.30.39.10 (GENE3D); IPR023796 (PFAM); IPR036186 (SUPERFAMILY)	no GO terms	no GO terms
SFG7055143	maker-ANCCEYDFT_Contig869-augustus-gene-0.22-mRNA-1transcript=maker-ANCCEYDFT_Contig869-augustus-gene-0.22-mRNA-1 gene=maker-ANCCEYDFT_Contig869-augustus-gene-0.22	69	3	5.9269e-14	89.28	no IPS match	no IPS match	no IPS match
SFG9501986	ANCDUO_20070transcript=ANCDUO_20070 gene=ANCDUO_20070	89	3	1.52139e-22	89.12	no IPS match	no IPS match	no IPS match
SFG7200548	ANCDUO_04973transcript=ANCDUO_04973 gene=ANCDUO_04973	277	1	5.88208e-115	88.28	mobidb-lite (MOBIDB_LITE); PTHR24121:SF5 (PANTHER); PTHR24121 (PANTHER)	no GO terms	no GO terms
SFG11056719	ANCDUO_07324transcript=ANCDUO_07324 gene=ANCDUO_07324	35	4	2.46954e-07	88	no IPS match	no IPS match	no IPS match
SFG1397065	ANCCAN_20534transcript=ANCCAN_20534 gene=ANCCAN_20534	94	4	4.86483e-33	84.82	no IPS match	no IPS match	no IPS match
SFG10424922	ANCDUO_22166transcript=ANCDUO_22166 gene=ANCDUO_22166	104	5	3.77767e-48	84.09	IPR036465 (SUPERFAMILY)	no GO terms	no GO terms
SFG8543136	maker-ANCCEYDFT_Contig87-pred_gff_fgenesh-gene-3.1-mRNA-1transcript=maker-ANCCEYDFT_Contig87-pred_gff_fgenesh-gene-3.1-mRNA-1 gene=maker-ANCCEYDFT_Contig87-pred_gff_fgenesh-gene-3.1	72	15	6.73708e-09	84.03	no IPS match	no IPS match	no IPS match
SFG11670818	ANCDUO_01733transcript=ANCDUO_01733 gene=ANCDUO_01733	43	6	1.16748e-24	83.7	G3DSA:3.40.50.1100 (GENE3D); PTHR10314 (PANTHER); PTHR10314:SF8 (PANTHER); IPR036052 (SUPERFAMILY)	no GO terms	no GO terms
SFG3115096	maker-ANCCEYDFT_Contig4-pred_gff_snap-gene-3.16-mRNA-1transcript=maker-ANCCEYDFT_Contig4-pred_gff_snap-gene-3.16-mRNA-1 gene=maker-ANCCEYDFT_Contig4-pred_gff_snap-gene-3.16	77	5	7.58e-26	80.72	no IPS match	no IPS match	no IPS match
SFG11646070	augustus-ANCCEYDFT_Contig21-processed-gene-3.1-mRNA-1transcript=augustus-ANCCEYDFT_Contig21-processed-gene-3.1-mRNA-1 gene=augustus-ANCCEYDFT_Contig21-processed-gene-3.1	209	8	3.19401e-120	80.26	IPR015816 (G3DSA:2.30.230.GENE3D); IPR001747 (PFAM); PTHR23345 (PANTHER); PTHR23345:SF8 (PANTHER); IPR015819 (SUPERFAMILY)	F:GO:0005319; P:GO:0006869	F:lipid transporter activity; P:lipid transport
SFG9049559	ANCDUO_10237transcript=ANCDUO_10237 gene=ANCDUO_10237	36	3	7.18015e-09	80	no IPS match	no IPS match	no IPS match
SFG1958087	ANCCAN_13550transcript=ANCCAN_13550 gene=ANCCAN_13550	90	20	1.8429e-32	78.76	IPR033121 (PFAM); IPR021109 (G3DSA:2.40.70.GENE3D); IPR001461 (PANTHER); PTHR13683:SF236 (PANTHER); IPR021109 (SUPERFAMILY)	F:GO:0004190; P:GO:0006508	F:aspartic-type endopeptidase activity; P:proteolysis
SFG791673	maker-ANCCEYDFT_Contig2-pred_gff_fgenesh-gene-6.1-mRNA-1transcript=maker-ANCCEYDFT_Contig2-pred_gff_fgenesh-gene-6.1-mRNA-1 gene=maker-ANCCEYDFT_Contig2-pred_gff_fgenesh-gene-6.1	315	20	0	78.56	IPR013126 (PRINTS); IPR029047 (G3DSA:2.60.34.GENE3D); IPR013126 (PFAM); G3DSA:3.30.420.40 (GENE3D); G3DSA:3.30.420.40 (GENE3D); G3DSA:3.30.420.40 (GENE3D); PTHR19375:SF157 (PANTHER); IPR013126 (PANTHER); SSF53067 (SUPERFAMILY); SSF53067 (SUPERFAMILY); IPR029047 (SUPERFAMILY)	no GO terms	no GO terms
SFG9998331	ANCCAN_13504transcript=ANCCAN_13504 gene=ANCCAN_13504	69	1	1.69045e-07	75	no IPS match	no IPS match	no IPS match
SFG9516322	ANCDUO_03322transcript=ANCDUO_03322 gene=ANCDUO_03322	367	14	0	74.35	IPR020575 (PRINTS); IPR001404 (PFAM); G3DSA:3.30.230.80 (GENE3D); IPR036890 (G3DSA:3.30.565.GENE3D); mobidb-lite (MOBIDB_LITE); PTHR11528:SF97 (PANTHER); IPR001404 (PANTHER); IPR020568 (SUPERFAMILY); IPR036890 (SUPERFAMILY)	F:GO:0005524; P:GO:0006457; F:GO:0051082	F:ATP binding; P:protein folding; F:unfolded protein binding
SFG1424336	ANCCAN_18855transcript=ANCCAN_18855 gene=ANCCAN_18855	40	20	2.72454e-08	73.79	no IPS match	no IPS match	no IPS match
SFG2549219	maker-ANCCEYDFT_Contig282-augustus-gene-2.41-mRNA-1transcript=maker-ANCCEYDFT_Contig282-augustus-gene-2.41-mRNA-1 gene=maker-ANCCEYDFT_Contig282-augustus-gene-2.41	90	3	1.7079e-32	73.33	G3DSA:3.20.20.240 (GENE3D); IPR006099 (PFAM); PTHR42710 (PANTHER); IPR016176 (SUPERFAMILY)	F:GO:0003824; F:GO:0016866; F:GO:0031419	F:catalytic activity; F:intramolecular transferase activity; F:cobalamin binding
SFG8889936	maker-ANCCEYDFT_Contig575-pred_gff_snap-gene-0.11-mRNA-1transcript=maker-ANCCEYDFT_Contig575-pred_gff_snap-gene-0.11-mRNA-1 gene=maker-ANCCEYDFT_Contig575-pred_gff_snap-gene-0.11	54	10	2.97029e-16	72.53	no IPS match	no IPS match	no IPS match
SFG508492	maker-ANCCEYDFT_Contig64-pred_gff_snap-gene-6.35-mRNA-1transcript=maker-ANCCEYDFT_Contig64-pred_gff_snap-gene-6.35-mRNA-1 gene=maker-ANCCEYDFT_Contig64-pred_gff_snap-gene-6.35	87	20	2.50968e-17	72.43	G3DSA:1.10.390.60 (GENE3D); IPR014782 (PFAM); PTHR11533:SF262 (PANTHER); PTHR11533 (PANTHER); SSF55486 (SUPERFAMILY)	F:GO:0008237; F:GO:0008270	F:metallopeptidase activity; F:zinc ion binding
SFG6532935	ANCDUO_02221transcript=ANCDUO_02221 gene=ANCDUO_02221	86	20	1.43934e-49	71.97	IPR000719 (PFAM); G3DSA:1.10.510.10 (GENE3D); PTHR24347:SF393 (PANTHER); PTHR24347 (PANTHER); IPR000719 (PROSITE_PROFILES); IPR011009 (SUPERFAMILY)	F:GO:0004672; F:GO:0005524; P:GO:0006468	F:protein kinase activity; F:ATP binding; P:protein phosphorylation
SFG12143961	maker-ANCCEYDFT_Contig227-pred_gff_snap-gene-3.32-mRNA-1transcript=maker-ANCCEYDFT_Contig227-pred_gff_snap-gene-3.32-mRNA-1 gene=maker-ANCCEYDFT_Contig227-pred_gff_snap-gene-3.32	58	20	8.87765e-10	71.6	IPR035940 (G3DSA:3.40.33.GENE3D); IPR035940 (SUPERFAMILY)	no GO terms	no GO terms
SFG4991951	maker-ANCCEYDFT_Contig42-augustus-gene-2.27-mRNA-1transcript=maker-ANCCEYDFT_Contig42-augustus-gene-2.27-mRNA-1 gene=maker-ANCCEYDFT_Contig42-augustus-gene-2.27	40	20	5.98609e-15	71.42	mobidb-lite (MOBIDB_LITE)	no GO terms	no GO terms
SFG12516561	ANCCAN_01598transcript=ANCCAN_01598 gene=ANCCAN_01598	33	20	5.91151e-08	71.04	IPR035940 (G3DSA:3.40.33.GENE3D); IPR035940 (SUPERFAMILY)	no GO terms	no GO terms
SFG8486399	ANCDUO_17157transcript=ANCDUO_17157 gene=ANCDUO_17157	128	6	5.93087e-60	70.85	IPR036465 (G3DSA:3.40.50.GENE3D); IPR002035 (PFAM); IPR036465 (SUPERFAMILY)	no GO terms	no GO terms
SFG8266549	ANCDUO_11248transcript=ANCDUO_11248 gene=ANCDUO_11248	87	5	1.59199e-24	69.66	IPR002049 (SMART); IPR002049 (PFAM); G3DSA:2.170.300.10 (GENE3D); cd00055 (CDD)	no GO terms	no GO terms
SFG10239220	maker-ANCCEYDFT_Contig318-augustus-gene-1.22-mRNA-1transcript=maker-ANCCEYDFT_Contig318-augustus-gene-1.22-mRNA-1 gene=maker-ANCCEYDFT_Contig318-augustus-gene-1.22	61	20	2.2773e-20	68.96	IPR021109 (G3DSA:2.40.70.GENE3D); IPR033121 (PFAM); mobidb-lite (MOBIDB_LITE); mobidb-lite (MOBIDB_LITE); IPR021109 (SUPERFAMILY)	no GO terms	no GO terms
SFG11187766	ANCDUO_16407transcript=ANCDUO_16407 gene=ANCDUO_16407	60	1	0.000244578	68.75	no IPS match	no IPS match	no IPS match
SFG6939116	ANCDUO_10389transcript=ANCDUO_10389 gene=ANCDUO_10389	57	7	1.90044e-10	66.84	no IPS match	no IPS match	no IPS match
SFG1344936	ANCDUO_23214transcript=ANCDUO_23214 gene=ANCDUO_23214	91	20	1.19925e-31	65.84	PTHR10127:SF820 (PANTHER); PTHR10127 (PANTHER); PTHR10127 (PANTHER)	no GO terms	no GO terms
SFG10806532	ANCDUO_00920transcript=ANCDUO_00920 gene=ANCDUO_00920	53	3	5.98359e-29	63.62	IPR013783 (G3DSA:2.60.40.GENE3D); cd00096 (CDD); IPR036179 (SUPERFAMILY)	no GO terms	no GO terms
SFG10190427	ANCCAN_00858transcript=ANCCAN_00858 gene=ANCCAN_00858	81	20	1.02991e-14	63.53	IPR033121 (PFAM); IPR021109 (SUPERFAMILY)	no GO terms	no GO terms
SFG11770121	maker-ANCCEYDFT_Contig244-augustus-gene-0.17-mRNA-1transcript=maker-ANCCEYDFT_Contig244-augustus-gene-0.17-mRNA-1 gene=maker-ANCCEYDFT_Contig244-augustus-gene-0.17	130	20	7.43355e-44	62.69	IPR012292 (G3DSA:1.10.490.GENE3D); IPR000971 (PFAM); cd01040 (CDD); IPR009050 (SUPERFAMILY)	F:GO:0019825; F:GO:0020037	F:oxygen binding; F:heme binding
SFG14027628	ANCCAN_14724transcript=ANCCAN_14724 gene=ANCCAN_14724	140	20	5.02117e-69	59.82	IPR002347 (PRINTS); IPR002347 (PFAM); G3DSA:3.40.50.720 (GENE3D); PTHR43975 (PANTHER); PTHR43975:SF3 (PANTHER); IPR036291 (SUPERFAMILY)	no GO terms	no GO terms
SFG4177540	ANCCAN_12954transcript=ANCCAN_12954 gene=ANCCAN_12954	96	5	7.19848e-06	58.84	no IPS match	no IPS match	no IPS match
SFG4857358	ANCDUO_13046transcript=ANCDUO_13046 gene=ANCDUO_13046	64	6	5.84898e-08	57.37	no IPS match	no IPS match	no IPS match
SFG6223634	ANCDUO_15997transcript=ANCDUO_15997 gene=ANCDUO_15997	49	1	0.000323261	56.25	no IPS match	no IPS match	no IPS match
SFG13724101	ANCCAN_20783transcript=ANCCAN_20783 gene=ANCCAN_20783	70	12	2.45065e-06	54.89	IPR035940 (G3DSA:3.40.33.GENE3D)	no GO terms	no GO terms
SFG7912550	ANCCAN_12705transcript=ANCCAN_12705 gene=ANCCAN_12705	95	6	6.31473e-06	52.87	G3DSA:2.40.10.10 (GENE3D); IPR001254 (PFAM); IPR009003 (SUPERFAMILY)	F:GO:0004252; P:GO:0006508	F:serine-type endopeptidase activity; P:proteolysis
SFG6421178	maker-ANCCEYDFT_Contig36-pred_gff_fgenesh-gene-7.5-mRNA-1transcript=maker-ANCCEYDFT_Contig36-pred_gff_fgenesh-gene-7.5-mRNA-1 gene=maker-ANCCEYDFT_Contig36-pred_gff_fgenesh-gene-7.5	382	20	0	49.24	IPR003598 (SMART); IPR003599 (SMART); IPR013098 (PFAM); IPR013783 (G3DSA:2.60.40.GENE3D); IPR013783 (G3DSA:2.60.40.GENE3D); IPR013783 (G3DSA:2.60.40.GENE3D); PTHR45080:SF8 (PANTHER); PTHR45080 (PANTHER); PTHR45080 (PANTHER); PTHR45080:SF8 (PANTHER); IPR007110 (PROSITE_PROFILES); IPR007110 (PROSITE_PROFILES); cd00096 (CDD); cd00096 (CDD); IPR036179 (SUPERFAMILY); IPR036179 (SUPERFAMILY); IPR036179…	no GO terms	no GO terms
SFG7250345	---NA---	33				no IPS match	no IPS match	no IPS match
SFG5348161	---NA---	50				no IPS match	no IPS match	no IPS match
SFG10561524	---NA---	50				no IPS match	no IPS match	no IPS match
SFG10745077	---NA---	78				G3DSA:3.30.420.470 (GENE3D)	no GO terms	no GO terms
SFG9528501	---NA---	51				no IPS match	no IPS match	no IPS match
SFG8595197	---NA---	115				no IPS match	no IPS match	no IPS match
SFG4254063	---NA---	57				no IPS match	no IPS match	no IPS match
