# Supplementary material for: Comprehensive analysis of the secreted proteome of adult Necator americanus hookworms
Source: PLoS Negl Trop Dis. 2020 May 26;14(5):e0008237. doi: 10.1371/journal.pntd.0008237 (PMC7274458; doi:10.1371/journal.pntd.0008237)
Supplement: S6 Table — (XLSX) [file pntd.0008237.s006.xlsx]

## Sheet: 0
Main Accession	Description	Coverage [%]	Spectrum Counting	Number of Peptides	Probability	Database
A0A1U7Q643	Transthyretin (A0A1U7Q643_MESAU)	17.69	843.308	2	1	M. auratus proteins
A0A1U7RF88	Hemopexin (A0A1U7RF88_MESAU)	4.34	149.157	2	1
A0A1U8BEB6	alpha-1-inhibitor 3-like (A0A1U8BEB6_MESAU)	17.13	328.508	20	1
A0A1U8BSW4	serotransferrin (A0A1U8BSW4_MESAU)	4.62	113.578	3	1
A0A1U8CUG0	pregnancy zone protein-like (A0A1U8CUG0_MESAU)	3.24	36.4776	3	1
A0A3Q0CFL1	keratin, type II cytoskeletal 6A (A0A3Q0CFL1_MESAU)	6.17	370.115	3	1
A0A3Q0D994	complement C3 (A0A3Q0D994_MESAU)	2.47	31.2342	4	1
ALBU_BOVIN	Serum albumin (BSA) (allergen Bos d 6)	13.34	460.447	6	1	Contaminants
BGAL_ECOLI	Beta-galactosidase (Beta-gal) (EC 3.2.1.23) (Lactase)	5.76	42.917	6	1
CAS1_BOVIN	Alpha-S1-casein (allergen Bos d 8) [Cleaved into: Antioxidant peptide]	10.28	532.361	2	1
CAS2_BOVIN	Alpha-S2-casein [Cleaved into: Casocidin-1 (Casocidin-I)]	8.56	234.785	2	1
K1C10_HUMAN	Keratin, type I cytoskeletal 10 (Cytokeratin-10) (CK-10) (Keratin-10) (K10)	10.79	1059.52	4	1
K1C9_HUMAN	Keratin, type I cytoskeletal 9 (Cytokeratin-9) (CK-9) (Keratin-9) (K9)	8.51	567.79	8	1
K22E_HUMAN	Keratin, type II cytoskeletal 2 epidermal (Cytokeratin-2e) (CK-2e) (Epithelial keratin-2e) (Keratin-2 epidermis) (Keratin-2e) (K2e) (Type-II keratin Kb2)	13.33	648.727	6	1
K2C1_HUMAN	Keratin, type II cytoskeletal 1 (67 kDa cytokeratin) (Cytokeratin-1) (CK-1) (Hair alpha protein) (Keratin-1) (K1) (Type-II keratin Kb1)	22.08	1661.53	7	1
REF_HEVBR	Rubber elongation factor protein (HbREF) (allergen Hev b 1)	33.33	920.424	4	1
TRYP_PIG	Trypsin (EC 3.4.21.4)	27.27	6139.12	6	1
