# Supplementary material for: Comprehensive analysis of the secreted proteome of adult Necator americanus hookworms
Source: PLoS Negl Trop Dis. 2020 May 26;14(5):e0008237. doi: 10.1371/journal.pntd.0008237 (PMC7274458; doi:10.1371/journal.pntd.0008237)
Supplement: S7 Table — (XLSX) [file pntd.0008237.s007.xlsx]

## Sheet: Sheet1
Xtandem+Comet																				Mascot
Entry No.	Group Probability	Protein	Protein Probability	Percent Coverage	Num Unique Peps	Tot Num Peps	Description	Weight	Precursor Ion Charge	Peptide Sequence	Nsp Adjusted Probability	Initial Probability	Number Tolerable Termini	Estimated Num Sibling Peptides	Num Instances	Peptide Group Designator	Unique	Is Contributing Evidence		Accession	Score	Percent coverage	Mass	Num. of matches	Num. of significant matches	Num. of sequences	Num. of significant sequences	emPAI	Description
2	1	NAME_00320	1	5.6	2	17		1	L	LGLVEPVFTVYLK	0.9959	0.999	2	0.9989	15		Y	Y		NAME_00299	836	17	91876	79	21	12	3	0.15	NAME_00299
6	1	NAME_00536	1	5.7	2	17		1	L	IMSC[160]PANLVFDKR	0.9961	0.999	2	0.999	6		Y	Y		NAME_00318	596	37	39489	24	14	8	2	0.24	NAME_00318
106	1	NAME_00934	0.9995	10	2	48		1	S	SLGYPSILFGK	0.9961	0.999	2	0.9682	47		Y	Y		NAME_00320	187	12	50334	108	14	5	3	0.29	NAME_00320
107	1	NAME_01031	0.9995	12	2	8		1	G	GPGTAFEFGLK	0.9785	0.9945	2	0.9942	4		Y	Y		NAME_00330	4388	44	47484	197	142	18	9	1.23	NAME_00330
111	1	NAME_05079,NAME_05080	0.9989	8.9	2	3		1	F	FLDIFDGPHR	0.9885	0.9971	2	0.9737	2		Y	Y		NAME_00331	2057	24	46811	50	42	7	3	0.31	NAME_00331
108	1	NAME_05092	0.9992	1.5	2	6		1	T	TEMHFSPASTLVR	0.9928	0.9982	2	0.9715	5		Y	Y		NAME_00332	458	25	48485	29	14	9	2	0.19	NAME_00332
84	1	NAME_05313	0.9998	25	2	3		1	A	ATDVGLYSSPDQKPMVTK	0.9971	0.999	2	0.9756	2		Y	Y		NAME_00421	1773	24	54538	68	38	10	3	0.26	NAME_00421
20	1	NAME_05590,NAME_05592	1	12	2	69		1	Q	QIVDLHNQLR	0.9972	0.999	2	0.999	59		Y	Y		NAME_00535	5449	27	339219	674	231	77	33	0.53	NAME_00535
102	1	NAME_05981	0.9997	2.8	2	7		1	S	SSSAHNSIEDLVAALSAAK	0.9936	0.9984	2	0.9894	3		Y	Y		NAME_00536	1523	19	61418	53	38	6	4	0.32	NAME_00536
117	1	NAME_06213	0.9974	1.7	2	4		1	L	IQGVAQIFDGKR	0.9721	0.9928	2	0.9743	2		Y	Y		NAME_00856	2754	31	54752	223	163	17	10	1.17	NAME_00856
105	1	NAME_06299	0.9996	22	2	3		1	P	PVFQLSTNVSQSK	0.996	0.999	2	0.971	2		Y	Y		NAME_00885	3333	20	98707	166	144	16	9	0.54	NAME_00885
79	1	NAME_06944	0.9988	5.4	2	3		1	L	ILVVSNTQPEEVLTK	0.99	0.9975	2	0.9676	2		N	Y		NAME_00886	13907	43	99311	486	426	36	24	2.32	NAME_00886
38	1	NAME_07774	1	29	2	21		1	G	GPMEMIAQMQC[160]R	0.9955	0.9989	2	0.9976	20		Y	Y		NAME_00934	107	19	20436	7	5	2	2	0.51	NAME_00934
173	0.96	NAME_07938	0.9646	9.9	2	1		0.5	K	KTFDIGVLNL	0.996	0.999	1	0.9916	43		N	N		NAME_00935	4968	35	122057	328	162	32	12	0.69	NAME_00935
29	1	NAME_08345	1	2.5	2	18		1	A	AVSWAYGYTSGPK	0.9971	0.999	2	0.9943	7		Y	Y		NAME_00952	577	21	16641	22	16	3	2	0.65	NAME_00952
110	1	NAME_09341	0.999	9.1	2	6		1	K	KHDIMPSDVNFR	0.9738	0.9932	2	0.9905	5		Y	Y		NAME_01031	394	33	19615	21	12	7	3	0.89	NAME_01031
78	1	NAME_09799	0.9984	21	2	5		1	Y	YIFEIIYGESTC[160]KK	0.965	0.9909	2	0.9876	4		N	Y		NAME_01066	61	31	50171	31	3	13	2	0.18	NAME_01066
115	1	NAME_10543	0.9977	4.3	2	5		1	K	KEC[160]GLPEGC[160]EPLC[160]TPVK	0.9735	0.9932	2	0.9765	4		Y	Y		NAME_01067	193	37	51401	14	3	10	2	0.18	NAME_01067
49	1	NAME_11133	1	9.5	2	17		1	V	VTLVVADGADDKTK	0.996	0.999	2	0.9986	2		Y	Y		NAME_01068	3265	39	54079	211	126	24	11	1.37	NAME_01068
82	1	NAME_11964	0.9999	13	2	13		1	G	GLLGGGWAEDKISTYAPLAK	0.9921	0.998	2	0.9974	7		Y	Y		NAME_01069	11201	37	51473	456	379	16	12	4.63	NAME_01069
55	1	NAME_11994	1	22	2	9		1	V	VNVVIGQLTR	0.996	0.999	2	0.9989	3		Y	Y		NAME_01070	8933	29	49403	395	264	13	10	2.05	NAME_01070
56	1	NAME_12247	1	14	2	3		1	T	TIGIIDLTQIGTLVK	0.9961	0.999	2	0.9984	2		Y	Y		NAME_01240	1523	32	38167	62	44	12	4	0.56	NAME_01240
100	1	NAME_13058	0.9998	2.2	2	7		1	F	FLDVHNQLR	0.9925	0.9981	2	0.9914	6		Y	Y		NAME_01250	380	33	79528	119	15	21	4	0.31	NAME_01250
74	1	NAME_13146	0.9981	1.5	2	13		0.52	C	C[160]EMGGFPHPR	0.9961	0.999	2	0.999	11		N	Y		NAME_01620	225	13	85896	85	6	12	2	0.1	NAME_01620
62	1	NAME_13379	0.9985	26	2	38		1	K	KGNEEN[115]KPTEEFVTELGK	0.9971	0.999	2	0.999	14		Y	Y		NAME_01818	687	38	43660	62	38	9	2	0.21	NAME_01818
101	1	NAME_13488	0.9998	9.9	2	4		1	R	RLSVSDETLR	0.9961	0.999	2	0.9896	1		Y	Y		NAME_01848	648	36	26265	80	10	7	2	0.62	NAME_01848
157	0.99	NAME_13843	0.9859	10	2	2		1	Q	QWYQPVLYYGLR	0.9164	0.9774	2	0.9511	1		Y	Y		NAME_02055	12548	28	188989	707	440	51	24	0.84	NAME_02055
121	1	NAME_14220	0.9957	3.1	2	9		1	V	VPTTLGLPLIFK	0.9957	0.999	2	0.4992	9		Y	Y		NAME_02072	241	15	54771	45	5	8	2	0.17	NAME_02072
77	1	NAME_00952,NAME_00953	0.9979	19	3	54		0.5	K	KTFDIGVLNL	0.996	0.999	1	1.947	43		N	Y		NAME_02076	1635	19	77533	163	61	9	3	0.25	NAME_02076
20	1	NAME_02989	1	8.2	3	9		1	A	APNENQHVGVNIIR	0.9903	0.9975	2	1.967	6		Y	Y		NAME_02090	12638	40	54476	532	427	18	14	5.47	NAME_02090
97	1	NAME_03255,NAME_08978	0.9999	7.5	3	7		1	Y	YYITIIDAPGHR	0.9706	0.9924	2	1.964	1		Y	Y		NAME_02128	179	18	42978	42	13	9	2	0.22	NAME_02128
109	1	NAME_03894	0.999	8.2	3	7		0.17	L	IGC[160]ADITC[160]R	0.9961	0.999	2	1.966	106		N	N		NAME_02346	1178	49	42867	120	51	22	7	1	NAME_02346
17	1	NAME_04157	1	33	3	12		1	T	TGPTLHGIIGR	0.9974	0.999	2	1.988	8		Y	Y		NAME_02362	149	22	53933	25	4	9	2	0.17	NAME_02362
67	1	NAME_04603	1	9.1	3	14		1	L	IHWFDVPVVVGASGLPR	0.9971	0.9989	2	1.992	3		N	Y		NAME_02393	287	35	87292	93	13	25	2	0.16	NAME_02393
21	1	NAME_04603,NAME_08648	1	8.6	3	24		1	L	IHWFDVPVVVGASGLPR	0.9961	0.999	2	1.996	7		Y	Y		NAME_02469	637	26	108637	62	22	22	7	0.32	NAME_02469
27	1	NAME_07503	1	19	3	18		1	Y	YKNEEEFLAALK	0.9974	0.999	2	1.977	8		Y	Y		NAME_02523	24957	57	190170	1288	796	110	63	3.3	NAME_02523
76	1	NAME_10972	0.9982	5.5	3	24		0.33	G	GLFVTSSGVYAR	0.9961	0.999	2	1.994	15		N	N		NAME_02547	213	48	18202	26	9	6	4	1.5	NAME_02547
59	1	NAME_13132	1	25	3	40		1	A	ASASNDPHMSDFLESK	0.9938	0.9984	2	1.996	14		Y	Y		NAME_02548	1473	53	17984	58	44	8	6	3.03	NAME_02548
74	1	NAME_13447	0.959	5.4	3	15		0.48	C	C[160]EMGGFPHPR	0.9961	0.999	2	1.944	11		N	N		NAME_02555	340	22	36472	18	12	5	3	0.41	NAME_02555
98	1	NAME_13561	0.9999	23	3	137		1	E	EMPSVVPPLDSSTR	0.9961	0.999	2	1.919	135		Y	Y		NAME_02556	3619	30	29802	114	96	7	4	1.34	NAME_02556
71	1	NAME_13562	1	12	3	121		1	L	LFGC[160]NYMYK	0.9961	0.999	2	1.637	40		Y	Y		NAME_02766	1472	44	41197	284	36	16	6	1.27	NAME_02766
175	0.96	NAME_14379	0.9585	15	3	1		0.32	C	C[160]SPLGGLC[160]VA	0.9756	0.9937	2	1.038	3		N	N		NAME_02907	6095	66	45201	284	209	28	22	7.63	NAME_02907
1	1	NAME_00299	1	5.3	4	17		1	N	NVIIWGNHSSTQFPDAK	0.9975	0.999	2	2.931	12		Y	Y		NAME_02908	3076	44	88510	227	129	31	15	1.16	NAME_02908
13	1	NAME_01240	1	14	4	12		1	W	WPHC[160]ASIGLIR	0.9966	0.9986	2	2.951	8		Y	Y		NAME_02989	717	32	55591	73	24	15	5	0.58	NAME_02989
80	1	NAME_02547	0.9996	30	4	55		0.33	S	SVHILANTYDNEEVFR	0.9976	0.999	1	2.988	44		N	N		NAME_03015	240	21	42947	15	6	6	3	0.34	NAME_03015
19	1	NAME_02766	1	9.5	4	31		1	L	LNTQC[160]FVEGAVHQATR	0.9966	0.9986	2	2.965	17		Y	Y		NAME_03255	299	22	50571	57	11	9	3	0.29	NAME_03255
22	1	NAME_04727	1	12	4	16		1	D	DADLPLHFSIR	0.9974	0.9989	2	2.975	11		Y	Y		NAME_03392	410	35	20238	25	20	6	4	1.29	NAME_03392
104	1	NAME_04817	0.9996	17	4	6		0.17	L	IGC[160]ADITC[160]R	0.9961	0.999	2	2.232	106		N	N		NAME_03894	1810	26	42737	184	113	13	3	0.35	NAME_03894
28	1	NAME_05374	1	20	4	30		1	C	C[160]SGYLQDHMK	0.9976	0.999	1	2.996	5		Y	Y		NAME_04067	307	26	76603	52	5	13	2	0.12	NAME_04067
81	1	NAME_06212	1	6.9	4	30		1	T	TGAPAIFWPK	0.9976	0.999	2	2.964	23		Y	Y		NAME_04087	198	38	17964	22	10	5	2	0.59	NAME_04087
24	1	NAME_06563	1	16	4	40		1	F	FGGVSLLR	0.9974	0.999	2	2.95	25		Y	Y		NAME_04157	471	49	12376	48	14	6	3	1.73	NAME_04157
88	1	NAME_06929	1	21	4	39		1	K	KTPTIFDGFPEIK	0.9976	0.999	2	2.965	29		N	Y		NAME_04603	1435	28	63863	75	46	13	4	0.39	NAME_04603
35	1	NAME_06931	1	16	4	68		1	L	LPFGQVPVLEVDGK	0.9976	0.999	2	2.969	51		Y	Y		NAME_04727	855	46	37503	50	30	17	5	0.76	NAME_04727
36	1	NAME_07362	1	14	4	9		1	A	AAVPSGASTGVHEALELR	0.9971	0.9988	2	2.98	2		Y	Y		NAME_04817	2038	42	27405	168	129	14	7	2.41	NAME_04817
43	1	NAME_09551	1	20	4	7		1	L	LEYDC[160]SLEEK	0.9952	0.998	2	2.983	1		Y	Y		NAME_04929	321	27	23164	36	8	5	2	0.44	NAME_04929
46	1	NAME_10606	1	7.8	4	8		1	M	MVNHFVAEFK	0.9962	0.9984	2	2.977	3		Y	Y		NAME_04983	4612	39	47636	118	95	18	8	1.04	NAME_04983
93	1	NAME_10752	1	23	4	47		1	A	AGPYKN[115]TEESIAALKK	0.9976	0.999	2	2.995	24		Y	Y		NAME_05029	10819	18	106354	493	407	23	9	0.55	NAME_05029
70	1	NAME_12116	1	12	4	35		1	S	SSGTNIAAAIALANK	0.9975	0.999	2	2.996	15		N	Y		NAME_05079	209	8	15871	15	12	2	2	0.69	NAME_05079
155	0.99	NAME_12976	0.9871	16	4	2		1	E	ELADVGLGEDTKYK	0.9871	0.9967	2	1.483	2		Y	Y		NAME_05081	2314	36	48217	90	51	10	7	0.85	NAME_05081
63	1	NAME_14483	1	7.2	4	28		0.5	G	GLTAYDLLLR	0.9968	0.9987	2	2.967	9		N	Y		NAME_05092	335	24	184664	218	10	31	4	0.1	NAME_05092
84	1	NAME_02556	1	17	5	100		1	A	AGLGSEVFMKPQPR	0.9976	0.999	2	3.986	14		N	Y		NAME_05145	3363	29	47937	113	98	11	7	1.03	NAME_05145
86	1	NAME_05592	1	38	5	122		1	Q	Q[111]IVDLHNQLR	0.9976	0.999	2	3.969	40		N	Y		NAME_05268	1091	26	61012	104	30	16	4	0.32	NAME_05268
32	1	NAME_05669	1	4.1	5	34		1	A	AVYFPIVPTEIGMVK	0.9976	0.999	2	3.932	25		Y	Y		NAME_05313	508	28	12673	25	17	3	2	0.92	NAME_05313
33	1	NAME_05794	1	30	5	49		1	E	ELMDSLPDDVRR	0.9975	0.999	2	3.982	27		Y	Y		NAME_05374	1220	15	17232	66	46	6	5	3.28	NAME_05374
39	1	NAME_07775	1	17	5	131		0.17	L	IGC[160]ADITC[160]R	0.9976	0.999	1	3.492	106		N	N		NAME_05396	5930	33	23114	229	192	8	8	4.13	NAME_05396
45	1	NAME_10282	1	17	5	59		1	A	AAYQVAVLPK	0.9976	0.999	2	3.994	30		Y	Y		NAME_05590	1082	13	9496	79	64	2	2	2.61	NAME_05590
81	1	NAME_10374	1	9.6	5	30		1	H	HISSDHVVNTTLGQIR	0.9959	0.9983	2	3.957	15		Y	Y		NAME_05592	4150	40	13366	134	119	6	4	11.02	NAME_05592
96	1	NAME_11218	1	21	5	149		0.5	F	FSHNLYR	0.9976	0.999	2	3.972	25		N	N		NAME_05595	23369	44	22810	1223	796	14	10	26.61	NAME_05595
103	1	NAME_11418	0.9997	15	5	8		1	A	ANIAFDGATK	0.996	0.999	1	1.524	7		Y	Y		NAME_05596	15287	88	7759	550	509	12	11	308.05	NAME_05596
52	1	NAME_11468	1	3.4	5	12		1	L	LILTVGEPLHVK	0.9975	0.999	2	3.952	4		Y	Y		NAME_05647	185	14	83832	33	14	9	5	0.36	NAME_05647
73	1	NAME_12483	0.9999	11	5	136		0.25	A	ANC[160]LVFF	0.9976	0.999	1	3.959	107		N	N		NAME_05649	307	29	11365	18	13	2	2	1.07	NAME_05649
57	1	NAME_12893	1	25	5	25		1	A	ANIAFLKDILDK	0.9975	0.999	2	3.963	8		Y	Y		NAME_05669	920	17	172641	203	38	22	6	0.16	NAME_05669
16	1	NAME_02346	1	17	6	50		1	K	KFEHTVTVESALK	0.9976	0.999	2	4.973	27		Y	Y		NAME_05794	2271	54	22952	107	79	13	9	5.21	NAME_05794
167	0.97	NAME_04391	0.9721	6	6	3		0.49	Q	QGAIVVDC[160]R	0.9976	0.999	2	2.963	13		N	N		NAME_05865	5667	75	19402	286	199	17	10	9.67	NAME_05865
41	1	NAME_09182	1	20	6	159		1	L	LVYFIPC[160]SF	0.9976	0.999	1	3.442	147		Y	Y		NAME_05869	557	33	18329	36	19	7	5	2.13	NAME_05869
54	1	NAME_11935	1	20	6	40		1	L	LEMQAQNAADQC[160]SENVK	0.9976	0.999	1	4.923	6		Y	Y		NAME_05981	385	17	119568	49	14	14	3	0.11	NAME_05981
73	1	NAME_12484	1	4.1	6	140		0.25	A	ANC[160]LVFF	0.9976	0.999	1	4.968	107		N	N		NAME_06051	182	38	46402	25	12	12	4	0.44	NAME_06051
58	1	NAME_13076	1	21	6	39		1	N	NAVIDVHNSYR	0.9976	0.999	2	4.984	11		Y	Y		NAME_06213	473	24	134999	230	12	24	2	0.07	NAME_06213
60	1	NAME_13352	1	15	6	81		1	A	AFVVHDLPDDLGK	0.9976	0.999	2	4.989	10		Y	Y		NAME_06299	964	31	12316	81	40	5	3	1.73	NAME_06299
144	0.99	NAME_13850	0.9933	22	6	5		0.17	L	IGC[160]ADITC[160]R	0.9961	0.999	2	2.739	106		N	N		NAME_06563	730	69	23798	89	24	8	3	1.03	NAME_06563
4	1	NAME_00331	1	15	7	85		1	L	IGGSGDDRLTIPGC[160]K	0.999	0.999	2	5.986	14		Y	Y		NAME_06662	280	28	67878	56	16	18	7	0.55	NAME_06662
17	1	NAME_02469	1	8.1	7	24		1	Y	YGGIGVVAGHELIH	0.9989	0.9989	1	5.972	2		Y	Y		NAME_06667	3846	21	295189	254	104	48	13	0.22	NAME_06667
25	1	NAME_05081	1	12	7	55		1	F	FPSLSIHGIEGAFSGSGAK	0.999	0.999	2	5.953	15		Y	Y		NAME_06735	150	11	49772	10	5	5	2	0.19	NAME_06735
26	1	NAME_05145	1	13	7	146		1	L	LGLVEPIFT	0.999	0.999	1	5.988	23		Y	Y		NAME_06878	4111	46	47533	210	121	21	9	1.67	NAME_06878
27	1	NAME_05268	1	18	7	33		1	G	GGIGPQWILGDPFIR	0.999	0.999	1	5.959	6		Y	Y		NAME_06929	1166	46	23581	88	55	12	7	2.49	NAME_06929
38	1	NAME_10751	1	22	7	77		1	G	GGPYKNEEEAIAELK	0.9974	0.999	2	5.97	34		Y	Y		NAME_06931	3039	29	51991	95	70	13	4	0.5	NAME_06931
94	1	NAME_10941	1	39	7	146		1	L	IFLNGHNDLR	0.999	0.999	2	5.975	32		N	Y		NAME_06938	62	14	54848	24	2	6	2	0.17	NAME_06938
61	1	NAME_13475	1	18	7	119		0.2	M	MIELQYDK	0.999	0.999	2	5.994	33		N	N		NAME_06944	1351	29	59102	49	36	12	5	0.54	NAME_06944
112	1	NAME_14617	1	30	7	124		0.2	M	MIELQYDK	0.9976	0.999	2	3.519	33		N	N		NAME_07060	1194	46	82418	149	33	32	9	0.67	NAME_07060
64	1	NAME_14897	1	25	7	137		0.5	F	FSHNLYR	0.999	0.999	2	5.935	25		N	Y		NAME_07362	823	49	47219	55	19	18	4	0.43	NAME_07362
113	1	NAME_15231	1	68	7	20		1	E	ELADVGLGEDTTYK	0.9966	0.9986	2	4.438	5		N	Y		NAME_07503	645	33	20692	37	26	7	4	1.25	NAME_07503
80	1	NAME_02548	1	47	8	82		1	H	HAVASLGVVPVGK	0.999	0.999	2	6.927	11		Y	Y		NAME_07647	13636	47	43114	449	379	17	13	3.37	NAME_07647
51	1	NAME_11335	1	39	8	78		1	A	AIAVATELEKPGSPC[160]GIC[160]R	0.999	0.999	2	6.925	24		Y	Y		NAME_07734	774	44	14262	45	30	7	2	0.79	NAME_07734
1	1	NAME_00318	1	24	9	181		1	A	AFLVNAVYFK	0.9993	0.999	2	7.988	34		Y	Y		NAME_07774	693	35	8845	25	19	3	2	2.96	NAME_07774
87	1	NAME_06878	1	21	9	76		1	F	FGVGPSNILTTELWNR	0.999	0.999	2	7.919	15		Y	Y		NAME_07775	274	20	37783	29	16	6	2	0.4	NAME_07775
89	1	NAME_07060	1	14	9	30		1	H	HMELLELPVK	0.999	0.999	2	7.942	4		N	Y		NAME_07794	39596	57	26990	1540	1318	23	22	199.86	NAME_07794
42	1	NAME_09443	1	2.8	9	35		1	L	IVIDDPNKLTHR	0.999	0.999	2	7.916	3		Y	Y		NAME_07822	136	24	48946	41	5	11	2	0.19	NAME_07822
44	1	NAME_09716	1	6.3	9	63		1	C	C[160]NVRPEVQYGIR	0.999	0.999	2	7.968	18		Y	Y		NAME_07942	4469	74	18982	187	119	11	8	6.25	NAME_07942
37	1	NAME_10748	1	49	9	61		1	D	DFLTGLSDADK	0.9993	0.999	2	7.948	20		Y	Y		NAME_07954	89	16	83768	18	5	8	2	0.16	NAME_07954
23	1	NAME_04983	1	22	10	83		1	D	DATGFAC[160]TYDK	0.999	0.999	2	8.86	1		Y	Y		NAME_08041	282	29	23632	25	12	6	2	0.43	NAME_08041
3	1	NAME_00330	1	31	11	159		1	E	ENFVSAFEQAYKR	0.999	0.999	2	9.945	21		Y	Y		NAME_08345	847	20	112081	82	25	15	3	0.12	NAME_08345
34	1	NAME_06667	1	8.2	11	101		1	D	DFIKPEGGPVYIR	0.999	0.999	2	9.952	15		Y	Y		NAME_08474	325	18	54865	31	7	7	2	0.17	NAME_08474
75	1	NAME_12707	1	25	11	48		1	A	AELIYDLDHWR	0.9999	0.999	2	9.888	7		N	Y		NAME_09098	47379	68	43669	1369	1173	32	25	31.87	NAME_09098
116	1	NAME_13661	0.9976	14	11	43		0.2	M	MIELQYDK	0.9976	0.999	2	3.695	33		N	N		NAME_09180	623	33	11870	23	19	2	2	1	NAME_09180
96	1	NAME_13724	1	66	11	875		1	C	C[160]EMYVVC[160]IFDK	0.999	0.999	1	9.972	46		N	Y		NAME_09181	68153	43	163830	2734	2129	68	50	4.43	NAME_09181
90	1	NAME_07942	1	53	12	160		1	H	HVGDLGNVEAGSDGVAR	0.999	0.999	2	10.89	63		N	Y		NAME_09182	610	29	32939	27	15	6	3	0.47	NAME_09182
92	1	NAME_09309	1	11	13	177		1	A	AFQELSEGGVAPPIIR	0.999	0.999	1	11.88	63		Y	Y		NAME_09221	86	34	75459	59	6	17	2	0.12	NAME_09221
48	1	NAME_10772	1	11	13	220		1	A	AGRDELTAVFR	0.999	0.999	2	11.9	21		Y	Y		NAME_09309	1421	18	135664	123	68	12	5	0.21	NAME_09309
65	1	NAME_14901	1	27	13	372		1	G	GILELVNGFR	0.999	0.999	2	10.43	138		Y	Y		NAME_09341	132	31	31718	34	7	7	2	0.3	NAME_09341
83	1	NAME_01068	1	30	14	197		1	G	GEVEAESGKLPGSESLFK	0.999	0.999	2	12.92	26		Y	Y		NAME_09437	174	32	20826	8	7	2	2	0.49	NAME_09437
8	1	NAME_00885	1	13	15	114		1	D	DFYVLPQHTK	0.9996	0.999	2	13.82	14		Y	Y		NAME_09443	900	14	445081	350	32	51	6	0.06	NAME_09443
99	1	NAME_12806	1	25	15	402		0.5	C	C[160]QNSLISDQWR	0.999	0.9989	2	10.46	31		N	Y		NAME_09551	679	48	25908	68	28	12	7	2.12	NAME_09551
24	1	NAME_05029	1	5.1	16	474		1	A	AILKPLYDAMEK	0.9996	0.999	2	14.93	195		Y	Y		NAME_09716	2022	30	201560	384	68	53	11	0.29	NAME_09716
29	1	NAME_05396	1	52	16	218		1	A	AIFLEAHNELR	0.9996	0.999	2	14.92	96		Y	Y		NAME_09799	537	29	15633	15	14	4	3	1.22	NAME_09799
80	1	NAME_05865	1	58	16	410		1	A	AAWEALGTMFNEEC[160]QSHLAK	0.9996	0.999	2	14.92	38		Y	Y		NAME_10282	3463	72	26589	128	88	14	4	1.2	NAME_10282
30	1	NAME_05595	1	36	17	264		0.5	E	EFAVSDDAITKK	0.999	0.9989	2	10.09	1		N	N		NAME_10294	11684	52	26334	404	293	14	9	4.8	NAME_10294
62	1	NAME_14329	1	68	17	372		0.51	Q	QGAIVVDC[160]R	0.9996	0.999	2	14.01	13		N	Y		NAME_10342	408	12	112127	39	14	11	4	0.16	NAME_10342
7	1	NAME_00856	1	29	18	209		1	A	AKLDATVHGDVASK	0.9996	0.999	1	16.84	27		Y	Y		NAME_10345	102	9	40774	19	6	3	2	0.23	NAME_10345
66	1	NAME_15197	1	72	18	905		1	C	C[160]GTTGTN[115]PSC[160]SPLGGLC[160]VK	0.999	0.999	2	11.31	98		Y	Y		NAME_10374	930	22	66924	52	32	12	4	0.37	NAME_10374
76	1	NAME_10294	1	52	19	338		0.5	C	C[160]STFTNVVC[160]HFTPR	0.9996	0.999	2	17.76	138		N	N		NAME_10543	276	20	102718	76	10	18	2	0.09	NAME_10543
76	1	NAME_13809	1	53	19	387		0.5	C	C[160]STFTNVVC[160]HFTPR	0.9996	0.999	2	17.8	138		N	N		NAME_10606	487	30	70355	60	16	18	5	0.35	NAME_10606
12	1	NAME_01070	1	27	20	272		1	A	AC[160]AYSSSPVVGEPLYWPSK	0.9996	0.999	1	18.87	19		Y	Y		NAME_10702	45947	26	151761	1562	1343	36	19	1.02	NAME_10702
85	1	NAME_02908	1	24	20	173		0.5	A	AVVDVPFGGAK	0.9997	0.999	1	18.94	32		N	N		NAME_10748	1026	52	19694	64	43	13	6	2.58	NAME_10748
10	1	NAME_00935	1	14	21	172		1	C	C[160]PSGVSC[160]SSGLC[160]VV	0.9997	0.999	2	19.84	13		Y	Y		NAME_10751	291	33	30848	12	7	6	2	0.31	NAME_10751
11	1	NAME_01069	1	37	21	416		0.5	G	GNIIGQYIYNVGANC[160]R	0.9996	0.9989	2	13.87	2		N	Y		NAME_10752	3051	59	19351	98	68	13	8	4.65	NAME_10752
15	1	NAME_02090	1	40	24	449		1	A	AYANTC[160]ALTK	0.9996	0.999	1	16.33	1		Y	Y		NAME_10772	4266	20	164580	256	217	25	10	0.36	NAME_10772
37	1	NAME_07647	1	42	24	407		1	A	ALADHHVYLEGTLLKP	0.9997	0.999	1	22.84	11		Y	Y		NAME_10941	3870	44	12821	211	183	11	8	33.23	NAME_10941
31	1	NAME_05596	1	82	26	1862		0.5	D	DEFGLC[160]DLSK	0.9997	0.9989	1	19.15	20		N	Y		NAME_10950	103	18	50702	5	2	5	2	0.18	NAME_10950
14	1	NAME_02055	1	19	31	439		1	A	ASFGLASQADSIYDQVK	0.9997	0.999	2	29.77	28		Y	Y		NAME_10951	273	32	31529	20	9	6	3	0.49	NAME_10951
85	1	NAME_02907	1	59	33	232		0.5	A	AVVDVPFGGAK	0.9997	0.999	1	31.83	32		N	Y		NAME_10972	1005	27	51128	106	26	14	3	0.28	NAME_10972
47	1	NAME_10702	1	12	35	1327		1	A	ADITTVVTGWAETR	0.9997	0.999	2	33.78	299		Y	Y		NAME_11133	966	29	28291	84	31	6	3	0.81	NAME_11133
50	1	NAME_11145	1	38	41	997		1	A	AFAQLAHDEVSA	0.9997	0.999	1	23.56	29		Y	Y		NAME_11145	25558	44	48720	1353	1091	33	22	16.62	NAME_11145
9	1	NAME_00886	1	31	44	619		1	C	C[160]TWYDC[160]GWMDKR	0.9997	0.999	2	42.78	7		Y	Y		NAME_11146	29296	64	46705	1607	1092	37	27	22.85	NAME_11146
40	1	NAME_07794	1	59	45	1810		1	A	AFALLDK	0.9997	0.999	2	32.02	64		Y	Y		NAME_11211	880	55	18501	24	17	6	3	1.46	NAME_11211
5	1	NAME_00535	1	16	46	280		1	A	AIGWAGQEPYLK	0.9997	0.999	2	44.65	20		Y	Y		NAME_11218	7146	30	29026	223	197	6	3	1.07	NAME_11218
95	1	NAME_11146	1	61	49	1276		1	A	AEAQAAAENC[160]LSSPK	0.9997	0.999	1	36.92	7		Y	Y		NAME_11285	443	21	98758	80	14	12	2	0.09	NAME_11285
91	1	NAME_09098	1	65	60	1669		0.5	A	AC[160]MLYPK	0.9997	0.999	1	57.91	58		N	Y		NAME_11335	3658	53	15368	68	62	5	5	2.88	NAME_11335
18	1	NAME_02523	1	36	64	707		1	A	ALHEAGNDDEIHTLLK	0.9997	0.999	2	62.77	13		Y	Y		NAME_11418	857	56	16198	68	46	7	4	2.61	NAME_11418
53	1	NAME_11917	1	68	76	2111		0.5	A	AC[160]MLYPK	0.9997	0.999	1	74.07	58		N	Y		NAME_11468	458	18	226844	89	28	26	7	0.14	NAME_11468
73	1	NAME_09181	1	43	106	3102		1	A	AIEAINEMHDGKNR	0.9997	0.999	2	102.9	10		Y	Y		NAME_11519	51	42	26756	6	2	4	2	0.37	NAME_11519
																				NAME_11917	43195	68	48002	1956	1440	44	31	68.4	NAME_11917
																				NAME_11935	2475	43	47719	206	82	15	6	0.86	NAME_11935
																				NAME_11964	992	40	28409	33	23	8	5	1.1	NAME_11964
																				NAME_11965	147	37	38723	61	10	8	2	0.24	NAME_11965
																				NAME_11968	323	27	21140	18	9	4	2	0.81	NAME_11968
																				NAME_11994	709	48	11149	28	18	5	2	2.04	NAME_11994
																				NAME_12098	89	16	27425	42	5	8	2	0.36	NAME_12098
																				NAME_12100	332	22	26089	149	14	6	2	0.38	NAME_12100
																				NAME_12116	1622	44	44785	75	41	14	5	0.61	NAME_12116
																				NAME_12182	284	20	61078	21	10	9	2	0.15	NAME_12182
																				NAME_12247	1312	30	18663	40	33	4	2	0.96	NAME_12247
																				NAME_12424	646	16	49121	34	12	5	2	0.19	NAME_12424
																				NAME_12483	1716	31	48113	49	34	13	4	0.42	NAME_12483
																				NAME_12484	2473	20	173889	201	46	33	6	0.16	NAME_12484
																				NAME_12492	330	39	19614	20	7	5	3	0.89	NAME_12492
																				NAME_12603	141	36	34804	32	4	11	2	0.27	NAME_12603
																				NAME_12707	1169	35	42176	76	53	11	9	1.46	NAME_12707
																				NAME_12806	8066	26	34921	480	387	12	8	4.42	NAME_12806
																				NAME_12893	1595	35	29094	85	67	11	7	2.19	NAME_12893
																				NAME_12976	990	38	33306	50	26	13	4	0.88	NAME_12976
																				NAME_13058	746	25	55649	56	23	11	3	0.26	NAME_13058
																				NAME_13076	2612	36	36347	98	60	12	5	0.79	NAME_13076
																				NAME_13132	2833	66	19730	78	73	10	8	7.31	NAME_13132
																				NAME_13146	485	17	180805	147	21	29	3	0.07	NAME_13146
																				NAME_13209	45	26	38446	27	3	10	2	0.25	NAME_13209
																				NAME_13352	2991	38	38351	121	79	13	7	1.16	NAME_13352
																				NAME_13379	1089	43	11975	186	91	6	4	6.89	NAME_13379
																				NAME_13447	1019	37	62753	77	35	16	7	0.61	NAME_13447
																				NAME_13475	2297	26	40849	218	104	11	8	1.54	NAME_13475
																				NAME_13488	515	52	29078	46	27	9	6	1.38	NAME_13488
																				NAME_13562	7654	51	16235	582	448	6	4	5.04	NAME_13562
																				NAME_13724	23099	82	13836	697	605	9	7	64.55	NAME_13724
																				NAME_13742	622	33	10752	28	19	3	2	1.15	NAME_13742
																				NAME_13809	14385	55	26095	426	334	11	9	5.92	NAME_13809
																				NAME_13843	595	26	24926	40	19	6	2	0.4	NAME_13843
																				NAME_13850	4006	37	26961	422	268	12	8	3.07	NAME_13850
																				NAME_14100	136	44	17483	42	13	7	3	1.04	NAME_14100
																				NAME_14329	15142	86	19894	840	334	20	15	43.25	NAME_14329
																				NAME_14379	344	36	15794	58	16	8	2	0.7	NAME_14379
																				NAME_14483	1229	37	52323	62	40	16	5	0.5	NAME_14483
																				NAME_14617	4712	45	18427	201	141	9	3	1.48	NAME_14617
																				NAME_14678	480	61	11900	105	45	10	3	3.01	NAME_14678
																				NAME_14901	3977	27	24579	449	309	11	5	2.93	NAME_14901
																				NAME_15177	66	29	10505	6	4	2	2	1.18	NAME_15177
																				NAME_15197	12866	81	10407	344	310	9	7	50.11	NAME_15197
																				NAME_15231	1844	74	12221	72	55	6	6	9.66	NAME_15231
