# Supplementary material for: Comprehensive analysis of the secreted proteome of adult Necator americanus hookworms
Source: PLoS Negl Trop Dis. 2020 May 26;14(5):e0008237. doi: 10.1371/journal.pntd.0008237 (PMC7274458; doi:10.1371/journal.pntd.0008237)
Supplement: S8 Table — (XLSX) [file pntd.0008237.s008.xlsx]

## Sheet: Pfam
# target name	accession	tlen	query name	accession	qlen	E-value	score	bias	#	of	c-Evalue	i-Evalue	score	bias	from	to	from	to	from	to	acc	description of target
Abhydrolase_1	PF00561.19	256	NAME_00299	-	825	9e-19	68	0	1	1	6e-22	2e-18	66.9	0	2	104	146	252	146	345	0.95	alpha/beta hydrolase fold
Abhydrolase_6	PF12697.6	212	NAME_00299	-	825	0.00091	19.8	0	1	2	2.3	7600	-2.8	0	68	114	15	67	8	106	0.5	Alpha/beta hydrolase family
Abhydrolase_6	PF12697.6	212	NAME_00299	-	825	0.00091	19.8	0	2	2	1.2e-06	0.004	17.7	0	1	111	147	275	147	446	0.46	Alpha/beta hydrolase family
EHN	PF06441.11	104	NAME_00299	-	825	1.2e-30	105.9	0.6	1	1	7.8e-34	2.6e-30	104.8	0.6	1	104	51	160	51	160	0.9	Epoxide hydrolase N terminus
Ldh_1_C	PF02866.17	167	NAME_00299	-	825	7.3e-33	113.7	0	1	1	3.8e-36	1.3e-32	113	0	1	165	644	818	644	820	0.95	lactate/malate dehydrogenase
Ldh_1_N	PF00056.22	141	NAME_00299	-	825	3.4e-34	117.8	0.1	1	1	1.9e-37	6.3e-34	117	0.1	2	139	493	639	492	641	0.94	lactate/malate dehydrogenase
Helicase_C_3	PF13625.5	127	NAME_00318	-	353	0.13	12.4	0.1	1	2	0.0001	0.57	10.3	0.1	43	80	20	63	16	71	0.82	Helicase conserved C-terminal domain
Helicase_C_3	PF13625.5	127	NAME_00318	-	353	0.13	12.4	0.1	2	2	0.91	5100	-2.5	0	54	70	227	243	225	254	0.72	Helicase conserved C-terminal domain
Serpin	PF00079.19	370	NAME_00318	-	353	2.6e-83	280.3	0.1	1	1	5.1e-87	2.8e-83	280.2	0.1	4	367	2	352	1	353	0.93	Serpin (serine protease inhibitor)
SHD1	PF03983.11	67	NAME_00318	-	353	0.094	12.5	0.1	1	2	0.005	28	4.5	0	36	63	63	90	60	93	0.89	SLA1 homology domain 1
SHD1	PF03983.11	67	NAME_00318	-	353	0.094	12.5	0.1	2	2	0.0022	12	5.7	0.1	17	42	94	119	89	127	0.9	SLA1 homology domain 1
Asp	PF00026.22	315	NAME_00320	-	444	2.1e-62	211.3	0	1	1	4.1e-66	3.5e-62	210.6	0	2	314	90	440	89	441	0.93	Eukaryotic aspartyl protease
TAXi_N	PF14543.5	179	NAME_00320	-	444	3.1e-08	33.9	0.5	1	2	1.5e-11	1.2e-07	32	0.1	2	146	91	246	90	280	0.75	Xylanase inhibitor N-terminal
TAXi_N	PF14543.5	179	NAME_00320	-	444	3.1e-08	33.9	0.5	2	2	0.43	3600	-2.1	0	5	25	319	339	317	344	0.78	Xylanase inhibitor N-terminal
Asp	PF00026.22	315	NAME_00330	-	423	3.2e-48	164.7	0	1	1	1.3e-51	7.1e-48	163.5	0	2	314	75	419	74	420	0.91	Eukaryotic aspartyl protease
TAXi_C	PF14541.5	161	NAME_00330	-	423	0.034	13.8	0	1	1	1.1e-05	0.064	13	0	95	160	351	418	346	419	0.89	Xylanase inhibitor C-terminal
TAXi_N	PF14543.5	179	NAME_00330	-	423	1.9e-14	54.2	0.1	1	1	5.1e-18	2.9e-14	53.6	0.1	4	179	78	267	75	267	0.71	Xylanase inhibitor N-terminal
Asp	PF00026.22	315	NAME_00331	-	425	7.9e-65	219.2	0	1	1	1.7e-68	1.4e-64	218.4	0	1	315	73	423	73	423	0.95	Eukaryotic aspartyl protease
TAXi_N	PF14543.5	179	NAME_00331	-	425	4.5e-12	46.5	0.3	1	1	8.2e-16	6.9e-12	45.9	0.3	1	178	74	271	74	272	0.74	Xylanase inhibitor N-terminal
Asp	PF00026.22	315	NAME_00332	-	433	8.8e-64	215.8	2.5	1	1	1.6e-67	1.3e-63	215.2	2.5	1	314	77	429	77	430	0.93	Eukaryotic aspartyl protease
TAXi_N	PF14543.5	179	NAME_00332	-	433	5e-08	33.3	2.2	1	1	1.6e-11	1.4e-07	31.9	2.2	1	143	78	232	78	240	0.73	Xylanase inhibitor N-terminal
Cytochrom_B561	PF03188.15	137	NAME_00421	-	491	1.3e-10	41.5	2.7	1	2	3.9e-14	1.3e-10	41.5	2.7	1	130	245	387	245	394	0.84	Eukaryotic cytochrome b561
Cytochrom_B561	PF03188.15	137	NAME_00421	-	491	1.3e-10	41.5	2.7	2	2	0.34	1100	-0.5	0.6	74	94	398	418	386	438	0.71	Eukaryotic cytochrome b561
DOMON	PF03351.16	125	NAME_00421	-	491	3.1e-13	49.9	0.1	1	1	1.3e-16	4.4e-13	49.4	0.1	6	125	46	169	41	169	0.76	DOMON domain
DUF4051	PF13260.5	53	NAME_00421	-	491	0.83	9.4	0	1	3	2.2	7300	-3.2	0.7	7	15	4	12	3	20	0.65	Protein of unknown function (DUF4051)
DUF4051	PF13260.5	53	NAME_00421	-	491	0.83	9.4	0	2	3	0.47	1600	-1.1	1.2	1	15	248	262	248	267	0.74	Protein of unknown function (DUF4051)
DUF4051	PF13260.5	53	NAME_00421	-	491	0.83	9.4	0	3	3	0.00025	0.83	9.4	0	4	49	398	448	397	452	0.77	Protein of unknown function (DUF4051)
Ferric_reduct	PF01794.18	125	NAME_00421	-	491	0.084	12.9	20.6	1	2	4.2e-05	0.14	12.2	2.2	77	122	244	295	220	300	0.8	Ferric reductase like transmembrane component
Ferric_reduct	PF01794.18	125	NAME_00421	-	491	0.084	12.9	20.6	2	2	0.088	290	1.4	11.7	36	124	331	413	294	487	0.72	Ferric reductase like transmembrane component
MRAP	PF15183.5	89	NAME_00421	-	491	0.038	13.8	0.3	1	2	0.4	1300	-0.7	0	51	84	302	335	291	338	0.74	Melanocortin-2 receptor accessory protein family
MRAP	PF15183.5	89	NAME_00421	-	491	0.038	13.8	0.3	2	2	0.00015	0.49	10.3	0.1	37	70	401	439	395	453	0.73	Melanocortin-2 receptor accessory protein family
ERAP1_C	PF11838.7	315	NAME_00535	-	2960	1.1e-34	120.4	13.3	1	6	1.6e-13	6.5e-10	39	0.1	72	293	378	610	358	630	0.8	ERAP1-like C-terminal domain
ERAP1_C	PF11838.7	315	NAME_00535	-	2960	1.1e-34	120.4	13.3	2	6	0.00016	0.69	9.3	0.5	5	47	1078	1119	1076	1125	0.92	ERAP1-like C-terminal domain
ERAP1_C	PF11838.7	315	NAME_00535	-	2960	1.1e-34	120.4	13.3	3	6	5.6e-09	2.3e-05	24	0	130	297	1127	1301	1122	1320	0.74	ERAP1-like C-terminal domain
ERAP1_C	PF11838.7	315	NAME_00535	-	2960	1.1e-34	120.4	13.3	4	6	6.1e-10	2.5e-06	27.2	0.1	11	156	1990	2145	1985	2217	0.84	ERAP1-like C-terminal domain
ERAP1_C	PF11838.7	315	NAME_00535	-	2960	1.1e-34	120.4	13.3	5	6	5e-08	0.00021	20.9	0.2	5	91	2787	2872	2785	2881	0.92	ERAP1-like C-terminal domain
ERAP1_C	PF11838.7	315	NAME_00535	-	2960	1.1e-34	120.4	13.3	6	6	0.0077	32	3.8	0.1	259	311	2879	2930	2874	2933	0.74	ERAP1-like C-terminal domain
HupH_C	PF04809.12	118	NAME_00535	-	2960	0.12	12	0	1	1	7.8e-05	0.33	10.6	0	20	85	1517	1581	1504	1585	0.86	HupH hydrogenase expression protein
Peptidase_M1	PF01433.19	236	NAME_00535	-	2960	7.4e-137	454.2	4.5	1	7	4.6e-16	1.9e-12	46.9	0	2	79	266	343	265	350	0.93	Peptidase family M1 domain
Peptidase_M1	PF01433.19	236	NAME_00535	-	2960	7.4e-137	454.2	4.5	2	7	1.9	8000	-4.2	0.4	186	230	594	638	589	640	0.79	Peptidase family M1 domain
Peptidase_M1	PF01433.19	236	NAME_00535	-	2960	7.4e-137	454.2	4.5	3	7	0.35	1500	-1.8	0	27	44	874	891	870	894	0.86	Peptidase family M1 domain
Peptidase_M1	PF01433.19	236	NAME_00535	-	2960	7.4e-137	454.2	4.5	4	7	3.4e-30	1.4e-26	93.2	0.1	67	185	894	1007	889	1016	0.91	Peptidase family M1 domain
Peptidase_M1	PF01433.19	236	NAME_00535	-	2960	7.4e-137	454.2	4.5	5	7	2.3e-61	9.4e-58	195.3	0	3	235	1670	1908	1668	1909	0.9	Peptidase family M1 domain
Peptidase_M1	PF01433.19	236	NAME_00535	-	2960	7.4e-137	454.2	4.5	6	7	3.5e-23	1.4e-19	70.3	0	2	96	2514	2609	2513	2612	0.96	Peptidase family M1 domain
Peptidase_M1	PF01433.19	236	NAME_00535	-	2960	7.4e-137	454.2	4.5	7	7	4.2e-15	1.8e-11	43.8	0	165	236	2634	2716	2610	2716	0.81	Peptidase family M1 domain
SprT-like	PF10263.8	115	NAME_00535	-	2960	0.0083	15.9	0	1	2	0.084	350	1	0	61	74	912	925	898	928	0.87	SprT-like family
SprT-like	PF10263.8	115	NAME_00535	-	2960	0.0083	15.9	0	2	2	8e-05	0.33	10.8	0	28	74	1687	1765	1665	1772	0.72	SprT-like family
CBM_14	PF01607.23	53	NAME_00536	-	578	5e-53	177	47.6	1	6	6.1e-07	0.01	15.9	1.2	1	53	25	77	25	77	0.9	Chitin binding Peritrophin-A domain
CBM_14	PF01607.23	53	NAME_00536	-	578	5e-53	177	47.6	2	6	6.3e-13	1e-08	35.1	1.4	1	53	99	151	99	151	0.97	Chitin binding Peritrophin-A domain
CBM_14	PF01607.23	53	NAME_00536	-	578	5e-53	177	47.6	3	6	6e-15	1e-10	41.5	0.4	1	53	183	235	183	235	0.97	Chitin binding Peritrophin-A domain
CBM_14	PF01607.23	53	NAME_00536	-	578	5e-53	177	47.6	4	6	1.5e-15	2.5e-11	43.5	4.3	1	53	247	297	247	297	0.96	Chitin binding Peritrophin-A domain
CBM_14	PF01607.23	53	NAME_00536	-	578	5e-53	177	47.6	5	6	3.9e-14	6.5e-10	39	1.2	1	53	459	509	459	509	0.98	Chitin binding Peritrophin-A domain
CBM_14	PF01607.23	53	NAME_00536	-	578	5e-53	177	47.6	6	6	3.4e-11	5.7e-07	29.5	3.8	1	53	520	570	520	570	0.97	Chitin binding Peritrophin-A domain
AhpC-TSA	PF00578.20	124	NAME_00856	-	493	7.8e-06	25.7	2.1	1	4	0.00012	0.17	11.7	0	24	62	38	76	16	91	0.82	AhpC/TSA family
AhpC-TSA	PF00578.20	124	NAME_00856	-	493	7.8e-06	25.7	2.1	2	4	1.2	1700	-1.2	0	21	67	110	158	86	196	0.56	AhpC/TSA family
AhpC-TSA	PF00578.20	124	NAME_00856	-	493	7.8e-06	25.7	2.1	3	4	2.1	3000	-2	0	42	56	265	279	253	300	0.5	AhpC/TSA family
AhpC-TSA	PF00578.20	124	NAME_00856	-	493	7.8e-06	25.7	2.1	4	4	0.00017	0.23	11.3	0	12	64	370	419	361	438	0.74	AhpC/TSA family
ERp29_N	PF07912.12	126	NAME_00856	-	493	0.0059	16.6	2.6	1	4	0.046	64	3.6	0	69	118	85	128	23	132	0.55	ERp29
ERp29_N	PF07912.12	126	NAME_00856	-	493	0.0059	16.6	2.6	2	4	1	1400	-0.7	0	99	118	211	228	162	233	0.71	ERp29
ERp29_N	PF07912.12	126	NAME_00856	-	493	0.0059	16.6	2.6	3	4	0.029	41	4.3	0.1	68	116	292	340	257	344	0.76	ERp29
ERp29_N	PF07912.12	126	NAME_00856	-	493	0.0059	16.6	2.6	4	4	0.014	20	5.3	0	79	116	431	466	408	470	0.85	ERp29
Glutaredoxin	PF00462.23	60	NAME_00856	-	493	0.01	15.9	0.1	1	2	0.17	240	2	0	6	14	49	57	29	59	0.87	Glutaredoxin
Glutaredoxin	PF00462.23	60	NAME_00856	-	493	0.01	15.9	0.1	2	2	0.00033	0.46	10.6	0	6	53	390	439	381	441	0.88	Glutaredoxin
OST3_OST6	PF04756.12	293	NAME_00856	-	493	1.8e-11	43.8	0.3	1	3	1e-06	0.0014	17.9	0	9	143	21	136	13	158	0.78	OST3 / OST6 family
OST3_OST6	PF04756.12	293	NAME_00856	-	493	1.8e-11	43.8	0.3	2	3	0.00079	1.1	8.4	0.2	54	137	262	343	257	361	0.77	OST3 / OST6 family
OST3_OST6	PF04756.12	293	NAME_00856	-	493	1.8e-11	43.8	0.3	3	3	2e-05	0.027	13.7	0	46	113	393	448	377	471	0.81	OST3 / OST6 family
Redoxin	PF08534.9	148	NAME_00856	-	493	0.00013	21.6	2.4	1	4	0.011	15	5.1	0	27	63	38	74	22	78	0.76	Redoxin
Redoxin	PF08534.9	148	NAME_00856	-	493	0.00013	21.6	2.4	2	4	0.59	820	-0.5	0	35	69	123	174	110	242	0.5	Redoxin
Redoxin	PF08534.9	148	NAME_00856	-	493	0.00013	21.6	2.4	3	4	3.2	4500	-2.9	0	52	73	272	292	257	318	0.58	Redoxin
Redoxin	PF08534.9	148	NAME_00856	-	493	0.00013	21.6	2.4	4	4	1.8e-05	0.026	14.1	0.1	26	81	379	433	361	460	0.77	Redoxin
Thioredoxin	PF00085.19	104	NAME_00856	-	493	6.5e-67	221.9	0.5	1	3	4.2e-35	5.8e-32	109.6	0	2	103	25	127	24	128	0.97	Thioredoxin
Thioredoxin	PF00085.19	104	NAME_00856	-	493	6.5e-67	221.9	0.5	2	3	0.0089	12	5.8	0	35	63	266	294	254	339	0.77	Thioredoxin
Thioredoxin	PF00085.19	104	NAME_00856	-	493	6.5e-67	221.9	0.5	3	3	5e-33	7e-30	102.9	0.1	2	102	365	466	364	468	0.94	Thioredoxin
Thioredoxin_2	PF13098.5	109	NAME_00856	-	493	4.7e-12	46.2	0.2	1	2	3.7e-06	0.0052	17.1	0	5	109	40	125	36	125	0.76	Thioredoxin-like domain
Thioredoxin_2	PF13098.5	109	NAME_00856	-	493	4.7e-12	46.2	0.2	2	2	1.6e-08	2.3e-05	24.7	0	2	109	378	465	377	465	0.85	Thioredoxin-like domain
Thioredoxin_4	PF13462.5	166	NAME_00856	-	493	0.0029	17.7	1.6	1	3	0.097	130	2.5	0	16	46	43	73	40	86	0.83	Thioredoxin
Thioredoxin_4	PF13462.5	166	NAME_00856	-	493	0.0029	17.7	1.6	2	3	0.55	770	0	0	110	152	209	251	182	270	0.73	Thioredoxin
Thioredoxin_4	PF13462.5	166	NAME_00856	-	493	0.0029	17.7	1.6	3	3	0.00019	0.26	11.3	0.1	12	49	380	417	378	487	0.88	Thioredoxin
Thioredoxin_6	PF13848.5	184	NAME_00856	-	493	8.2e-47	159.4	8	1	4	0.26	360	0.9	0.1	76	103	22	48	12	72	0.76	Thioredoxin-like domain
Thioredoxin_6	PF13848.5	184	NAME_00856	-	493	8.2e-47	159.4	8	2	4	4.2e-06	0.0059	16.5	0	11	102	61	157	53	163	0.75	Thioredoxin-like domain
Thioredoxin_6	PF13848.5	184	NAME_00856	-	493	8.2e-47	159.4	8	3	4	2.6e-42	3.6e-39	134.6	4.3	1	183	157	340	157	341	0.96	Thioredoxin-like domain
Thioredoxin_6	PF13848.5	184	NAME_00856	-	493	8.2e-47	159.4	8	4	4	0.0031	4.4	7.1	0	32	72	426	466	363	469	0.56	Thioredoxin-like domain
Thioredoxin_7	PF13899.5	82	NAME_00856	-	493	1.5e-07	31.4	0.1	1	3	0.0019	2.6	8.2	0	20	37	43	60	38	104	0.83	Thioredoxin-like
Thioredoxin_7	PF13899.5	82	NAME_00856	-	493	1.5e-07	31.4	0.1	2	3	1.5	2100	-1.2	0	45	64	275	294	264	314	0.64	Thioredoxin-like
Thioredoxin_7	PF13899.5	82	NAME_00856	-	493	1.5e-07	31.4	0.1	3	3	6.6e-07	0.00092	19.3	0.1	11	37	375	401	373	444	0.65	Thioredoxin-like
Thioredoxin_8	PF13905.5	95	NAME_00856	-	493	3.3e-09	36.8	0.9	1	4	0.0022	3.1	8.1	0	7	32	46	71	40	81	0.84	Thioredoxin-like
Thioredoxin_8	PF13905.5	95	NAME_00856	-	493	3.3e-09	36.8	0.9	2	4	2.1	2900	-1.4	0	72	88	87	103	71	107	0.81	Thioredoxin-like
Thioredoxin_8	PF13905.5	95	NAME_00856	-	493	3.3e-09	36.8	0.9	3	4	0.0063	8.8	6.6	0.1	6	56	254	303	250	327	0.78	Thioredoxin-like
Thioredoxin_8	PF13905.5	95	NAME_00856	-	493	3.3e-09	36.8	0.9	4	4	2.5e-06	0.0035	17.5	0	2	53	382	431	380	449	0.89	Thioredoxin-like
TraF	PF13728.5	224	NAME_00856	-	493	0.028	14.2	0	1	2	0.058	80	2.9	0	129	200	40	105	36	142	0.71	F plasmid transfer operon protein
TraF	PF13728.5	224	NAME_00856	-	493	0.028	14.2	0	2	2	0.001	1.4	8.6	0	129	159	381	411	370	450	0.69	F plasmid transfer operon protein
MGC-24	PF05283.10	140	NAME_00885	-	871	3.9	7.8	14.4	1	2	0.038	160	2.6	5.7	65	95	65	97	13	119	0.51	Multi-glycosylated core protein 24 (MGC-24)
MGC-24	PF05283.10	140	NAME_00885	-	871	3.9	7.8	14.4	2	2	0.00023	0.94	9.8	1.4	17	64	707	754	698	770	0.77	Multi-glycosylated core protein 24 (MGC-24)
Peptidase_M13	PF01431.20	205	NAME_00885	-	871	8.1e-81	270.4	1.5	1	3	0.71	3000	-2.5	0	63	84	551	572	532	577	0.87	Peptidase family M13
Peptidase_M13	PF01431.20	205	NAME_00885	-	871	8.1e-81	270.4	1.5	2	3	0.58	2400	-2.2	0	58	91	596	629	590	636	0.83	Peptidase family M13
Peptidase_M13	PF01431.20	205	NAME_00885	-	871	8.1e-81	270.4	1.5	3	3	3.4e-84	1.4e-80	269.6	0.1	1	205	648	865	648	865	0.98	Peptidase family M13
Peptidase_M13_N	PF05649.12	378	NAME_00885	-	871	1.2e-61	209.5	0.2	1	2	2.9e-65	1.2e-61	209.5	0.2	1	378	153	575	153	575	0.8	Peptidase family M13
Peptidase_M13_N	PF05649.12	378	NAME_00885	-	871	1.2e-61	209.5	0.2	2	2	0.96	4000	-2.9	0.1	61	103	576	633	576	674	0.52	Peptidase family M13
SIT	PF15330.5	115	NAME_00885	-	871	0.056	13.8	0	1	1	3.2e-05	0.13	12.5	0	3	40	11	48	9	107	0.78	SHP2-interacting transmembrane adaptor protein
Peptidase_M13	PF01431.20	205	NAME_00886	-	872	1.8e-77	259.5	0.1	1	2	0.11	950	-0.9	0	62	84	547	572	528	577	0.83	Peptidase family M13
Peptidase_M13	PF01431.20	205	NAME_00886	-	872	1.8e-77	259.5	0.1	2	2	9.6e-81	8e-77	257.4	0	2	205	650	866	649	866	0.98	Peptidase family M13
Peptidase_M13_N	PF05649.12	378	NAME_00886	-	872	9.2e-60	203.2	0.1	1	1	1.5e-63	1.3e-59	202.8	0.1	1	378	152	575	152	575	0.82	Peptidase family M13
Kunitz_BPTI	PF00014.22	53	NAME_00934	-	182	5.6e-14	52	1.1	1	2	3.4e-18	5.6e-14	52	1.1	2	52	23	76	22	77	0.94	Kunitz/Bovine pancreatic trypsin inhibitor domain
Kunitz_BPTI	PF00014.22	53	NAME_00934	-	182	5.6e-14	52	1.1	2	2	0.16	2600	-1.4	1.1	2	26	112	137	111	140	0.6	Kunitz/Bovine pancreatic trypsin inhibitor domain
Ank	PF00023.29	32	NAME_00935	-	1116	6.8e-11	42	1.5	1	4	5.2	11000	-2.9	0.1	20	26	63	69	62	72	0.77	Ankyrin repeat
Ank	PF00023.29	32	NAME_00935	-	1116	6.8e-11	42	1.5	2	4	1.2e-08	2.6e-05	24.4	0.5	3	31	468	497	466	498	0.92	Ankyrin repeat
Ank	PF00023.29	32	NAME_00935	-	1116	6.8e-11	42	1.5	3	4	0.00017	0.36	11.3	0	2	31	566	596	565	597	0.85	Ankyrin repeat
Ank	PF00023.29	32	NAME_00935	-	1116	6.8e-11	42	1.5	4	4	0.2	420	1.6	0	2	21	599	618	598	669	0.62	Ankyrin repeat
Ank_2	PF12796.6	84	NAME_00935	-	1116	4.2e-19	68.8	0.4	1	2	1.3e-10	2.8e-07	30.9	0	22	75	458	521	440	530	0.7	Ankyrin repeats (3 copies)
Ank_2	PF12796.6	84	NAME_00935	-	1116	4.2e-19	68.8	0.4	2	2	6.1e-12	1.3e-08	35.2	0	1	73	537	618	537	626	0.75	Ankyrin repeats (3 copies)
Ank_3	PF13606.5	31	NAME_00935	-	1116	1.4e-11	43.4	0.3	1	4	2.9e-08	6e-05	23.1	0.2	2	31	467	495	466	495	0.92	Ankyrin repeat
Ank_3	PF13606.5	31	NAME_00935	-	1116	1.4e-11	43.4	0.3	2	4	2	4200	-1.1	0	4	21	502	519	501	528	0.77	Ankyrin repeat
Ank_3	PF13606.5	31	NAME_00935	-	1116	1.4e-11	43.4	0.3	3	4	1.5e-05	0.031	14.7	0	2	30	566	593	565	594	0.93	Ankyrin repeat
Ank_3	PF13606.5	31	NAME_00935	-	1116	1.4e-11	43.4	0.3	4	4	2.5	5200	-1.3	0	4	15	1075	1086	1074	1088	0.86	Ankyrin repeat
Ank_4	PF13637.5	55	NAME_00935	-	1116	3e-15	56.3	0.3	1	3	6.3e-09	1.3e-05	25.5	0.1	2	52	468	517	467	518	0.95	Ankyrin repeats (many copies)
Ank_4	PF13637.5	55	NAME_00935	-	1116	3e-15	56.3	0.3	2	3	0.00021	0.45	11.1	0	6	45	538	576	536	581	0.91	Ankyrin repeats (many copies)
Ank_4	PF13637.5	55	NAME_00935	-	1116	3e-15	56.3	0.3	3	3	3.9e-09	8.2e-06	26.2	0	2	39	567	603	566	618	0.91	Ankyrin repeats (many copies)
Ank_5	PF13857.5	56	NAME_00935	-	1116	1.8e-13	50.3	0.3	1	2	6.2e-08	0.00013	22.1	0.1	8	41	461	492	455	516	0.78	Ankyrin repeats (many copies)
Ank_5	PF13857.5	56	NAME_00935	-	1116	1.8e-13	50.3	0.3	2	2	8.3e-09	1.7e-05	24.9	0	13	56	563	606	553	606	0.87	Ankyrin repeats (many copies)
Asparaginase	PF00710.19	191	NAME_00935	-	1116	3.8e-24	85.2	0	1	2	1.3e-05	0.027	13.9	0	1	50	200	242	200	266	0.8	Asparaginase
Asparaginase	PF00710.19	191	NAME_00935	-	1116	3.8e-24	85.2	0	2	2	2e-22	4.1e-19	68.8	0	113	189	270	344	259	346	0.95	Asparaginase
ASPRs	PF17641.1	119	NAME_00935	-	1116	9.4e-05	22.6	8.2	1	2	9.9e-05	0.21	11.8	2.2	24	117	672	782	663	784	0.57	Ancylostoma-associated secreted protein related genes
ASPRs	PF17641.1	119	NAME_00935	-	1116	9.4e-05	22.6	8.2	2	2	3.2e-05	0.067	13.4	0.4	8	106	947	1046	941	1081	0.78	Ancylostoma-associated secreted protein related genes
CAP	PF00188.25	126	NAME_00935	-	1116	9.7e-28	97.4	7.3	1	2	9.1e-08	0.00019	22.2	0.1	17	118	682	779	677	784	0.81	Cysteine-rich secretory protein family
CAP	PF00188.25	126	NAME_00935	-	1116	9.7e-28	97.4	7.3	2	2	1.5e-24	3.2e-21	76.4	3.5	1	126	942	1083	942	1083	0.92	Cysteine-rich secretory protein family
MG1	PF11974.7	103	NAME_00952	-	151	0.12	12.3	0	1	1	2e-05	0.17	11.8	0	4	61	10	72	7	93	0.82	Alpha-2-macroglobulin MG1 domain
TTR-52	PF01060.22	79	NAME_00952	-	151	1.1e-26	93.2	0	1	1	1.7e-30	1.4e-26	92.8	0	1	79	24	103	24	103	0.99	Transthyretin-like family
MG1	PF11974.7	103	NAME_00953	-	152	0.043	13.7	0	1	1	7.3e-06	0.061	13.2	0	4	61	10	72	7	95	0.86	Alpha-2-macroglobulin MG1 domain
TTR-52	PF01060.22	79	NAME_00953	-	152	7.6e-27	93.7	0	1	1	1.2e-30	1e-26	93.3	0	1	79	24	103	24	103	0.99	Transthyretin-like family
DJ-1_PfpI	PF01965.23	165	NAME_01031	-	186	2.4e-47	160.7	0.1	1	1	4.9e-51	2.7e-47	160.5	0.1	1	164	4	167	4	168	0.98	DJ-1/PfpI family
GATase_3	PF07685.13	196	NAME_01031	-	186	0.00079	19	0	1	1	2.1e-07	0.0011	18.4	0	27	84	53	107	45	119	0.8	CobB/CobQ-like glutamine amidotransferase domain
ThiJ_like	PF17124.4	196	NAME_01031	-	186	0.081	12.5	0	1	2	0.05	280	1	0	5	36	13	45	10	65	0.75	ThiJ/PfpI family-like
ThiJ_like	PF17124.4	196	NAME_01031	-	186	0.081	12.5	0	2	2	0.00013	0.7	9.5	0	83	143	64	116	60	143	0.82	ThiJ/PfpI family-like
CAP	PF00188.25	126	NAME_01066	-	455	9.8e-22	78	2.5	1	2	8.4e-11	1.4e-06	29	0	2	126	38	178	37	178	0.81	Cysteine-rich secretory protein family
CAP	PF00188.25	126	NAME_01066	-	455	9.8e-22	78	2.5	2	2	8.2e-17	1.4e-12	48.5	0.6	4	126	278	421	275	421	0.83	Cysteine-rich secretory protein family
ASPRs	PF17641.1	119	NAME_01067	-	463	0.00025	21.2	4.8	1	2	0.0012	3.4	7.9	0.7	30	48	65	83	38	178	0.69	Ancylostoma-associated secreted protein related genes
ASPRs	PF17641.1	119	NAME_01067	-	463	0.00025	21.2	4.8	2	2	1.5e-05	0.043	14	0.2	8	64	255	315	250	395	0.72	Ancylostoma-associated secreted protein related genes
CAP	PF00188.25	126	NAME_01067	-	463	1.5e-20	74.2	3.8	1	2	5.1e-11	1.4e-07	32.3	0.1	2	125	38	177	37	180	0.75	Cysteine-rich secretory protein family
CAP	PF00188.25	126	NAME_01067	-	463	1.5e-20	74.2	3.8	2	2	4.3e-14	1.2e-10	42.2	0.7	1	125	254	394	254	396	0.87	Cysteine-rich secretory protein family
DUF4496	PF14908.5	145	NAME_01067	-	463	0.18	11.8	0	1	2	0.0044	12	5.8	0	65	108	132	178	127	182	0.81	Domain of unknown function (DUF4496)
DUF4496	PF14908.5	145	NAME_01067	-	463	0.18	11.8	0	2	2	0.026	73	3.3	0	78	112	365	399	344	409	0.73	Domain of unknown function (DUF4496)
DUF930	PF06059.11	99	NAME_01067	-	463	0.0064	16.9	0.1	1	2	0.00041	1.1	9.7	0	26	76	29	79	6	83	0.78	Domain of Unknown Function (DUF930)
DUF930	PF06059.11	99	NAME_01067	-	463	0.0064	16.9	0.1	2	2	0.014	40	4.8	0	42	78	262	298	226	300	0.76	Domain of Unknown Function (DUF930)
Meth_synt_2	PF01717.17	324	NAME_01067	-	463	0.095	11.9	0	1	2	0.012	33	3.5	0	237	266	133	162	113	169	0.88	Cobalamin-independent synthase
Meth_synt_2	PF01717.17	324	NAME_01067	-	463	0.095	11.9	0	2	2	0.0023	6.4	5.8	0	239	268	352	381	345	386	0.89	Cobalamin-independent synthase
MethyTransf_Reg	PF10119.8	84	NAME_01067	-	463	0.087	13.5	0.1	1	2	0.05	140	3.2	0	25	64	51	90	43	93	0.9	Predicted methyltransferase regulatory domain
MethyTransf_Reg	PF10119.8	84	NAME_01067	-	463	0.087	13.5	0.1	2	2	0.0026	7.2	7.3	0	26	64	269	307	257	310	0.88	Predicted methyltransferase regulatory domain
CAP	PF00188.25	126	NAME_01068	-	494	3.5e-24	85.9	6.1	1	2	7.4e-12	6.2e-08	33.4	0.3	1	124	38	183	38	185	0.8	Cysteine-rich secretory protein family
CAP	PF00188.25	126	NAME_01068	-	494	3.5e-24	85.9	6.1	2	2	1.4e-18	1.2e-14	55.1	1.1	1	126	317	459	317	459	0.95	Cysteine-rich secretory protein family
DUF1387	PF07139.10	309	NAME_01068	-	494	0.83	9.2	5.2	1	1	0.00016	1.3	8.5	5.2	36	119	223	308	199	388	0.72	Protein of unknown function (DUF1387)
Apc15p	PF05841.10	124	NAME_01069	-	487	0.61	10.8	4.1	1	1	0.00048	1.3	9.7	4.1	19	91	241	316	223	324	0.62	Apc15p protein
CAP	PF00188.25	126	NAME_01069	-	487	3.1e-20	73.2	11	1	3	9.6e-08	0.00027	21.7	0	2	117	41	165	40	172	0.84	Cysteine-rich secretory protein family
CAP	PF00188.25	126	NAME_01069	-	487	3.1e-20	73.2	11	2	3	0.57	1600	-0.2	1.2	14	60	219	273	217	306	0.52	Cysteine-rich secretory protein family
CAP	PF00188.25	126	NAME_01069	-	487	3.1e-20	73.2	11	3	3	2e-18	5.5e-15	56.2	0.9	2	126	308	453	307	453	0.86	Cysteine-rich secretory protein family
CCDC53	PF10152.8	155	NAME_01069	-	487	1.5	9.1	7.4	1	1	0.001	2.9	8.2	7.4	34	113	210	286	205	314	0.53	Subunit CCDC53 of WASH complex
DUF3740	PF12548.7	147	NAME_01069	-	487	0.18	12.2	0.9	1	1	0.00012	0.34	11.3	0.9	30	108	236	397	216	402	0.71	Sulfatase protein
DUF515	PF04415.11	449	NAME_01069	-	487	7.1	4.8	13.8	1	1	0.0041	12	4.1	13.8	295	366	216	285	203	313	0.64	Protein of unknown function (DUF515)
RAP1	PF07218.10	782	NAME_01069	-	487	1.8	6.6	5.2	1	1	0.00088	2.4	6.2	5.2	115	250	225	357	190	369	0.53	Rhoptry-associated protein 1 (RAP-1)
CAP	PF00188.25	126	NAME_01070	-	460	9e-24	84.6	5	1	2	3.6e-13	6e-09	36.7	0.5	3	125	42	183	40	186	0.84	Cysteine-rich secretory protein family
CAP	PF00188.25	126	NAME_01070	-	460	9e-24	84.6	5	2	2	3.1e-17	5.3e-13	49.8	0.4	2	126	280	425	279	425	0.87	Cysteine-rich secretory protein family
Peptidase_C1	PF00112.22	219	NAME_01240	-	339	1.7e-56	191.7	3.7	1	1	1.6e-60	2.6e-56	191.1	3.7	1	217	88	334	88	336	0.89	Papain family cysteine protease
CAP	PF00188.25	126	NAME_01250	-	723	0.003	18.3	0	1	2	1.6e-05	0.044	14.5	0	91	124	142	187	46	189	0.73	Cysteine-rich secretory protein family
CAP	PF00188.25	126	NAME_01250	-	723	0.003	18.3	0	2	2	2.9	8100	-2.5	0	55	80	513	549	485	573	0.65	Cysteine-rich secretory protein family
LAGLIDADG_WhiA	PF14527.5	93	NAME_01250	-	723	0.061	13.3	0	1	1	6.7e-05	0.19	11.8	0	9	79	95	166	92	176	0.93	WhiA LAGLIDADG-like domain
P_proprotein	PF01483.19	86	NAME_01250	-	723	6.3e-18	64.5	0	1	1	4.5e-21	1.3e-17	63.6	0	1	81	619	703	619	708	0.87	Proprotein convertase P-domain
Peptidase_S8	PF00082.21	298	NAME_01250	-	723	3.3e-25	88.9	1.4	1	1	1.4e-28	3.9e-25	88.6	1.4	51	298	311	560	138	560	0.83	Subtilase family
PgaPase_1	PF06162.11	166	NAME_01250	-	723	0.11	12.1	0.2	1	1	7.1e-05	0.2	11.3	0.2	46	106	252	314	241	328	0.76	Putative pyroglutamyl peptidase PgaPase_1
S8_pro-domain	PF16470.4	79	NAME_01250	-	723	0.0037	18	0.2	1	2	5.7e-06	0.016	15.9	0.1	2	51	230	279	229	298	0.82	Peptidase S8 pro-domain
S8_pro-domain	PF16470.4	79	NAME_01250	-	723	0.0037	18	0.2	2	2	1.6	4300	-1.5	0	49	70	524	547	516	554	0.66	Peptidase S8 pro-domain
DUF3987	PF13148.5	365	NAME_01620	-	775	9.2e-05	21.5	0.5	1	2	4e-07	0.0013	17.7	0.9	61	131	605	674	600	687	0.83	Protein of unknown function (DUF3987)
DUF3987	PF13148.5	365	NAME_01620	-	775	9.2e-05	21.5	0.5	2	2	0.054	180	0.8	0	72	125	702	771	691	773	0.7	Protein of unknown function (DUF3987)
Golgin_A5	PF09787.8	306	NAME_01620	-	775	0.16	11.3	2	1	1	8.4e-05	0.28	10.5	2	116	168	605	657	599	659	0.83	Golgin subfamily A member 5
KapB	PF08810.9	112	NAME_01620	-	775	0.0057	16.7	2.3	1	2	5.3e-06	0.018	15.2	0.4	54	94	602	642	597	657	0.83	Kinase associated protein B
KapB	PF08810.9	112	NAME_01620	-	775	0.0057	16.7	2.3	2	2	0.18	610	0.5	0.1	61	90	702	731	694	740	0.82	Kinase associated protein B
MFS_1	PF07690.15	353	NAME_01620	-	775	3.8e-36	124.6	33	1	3	3.1e-07	0.001	18	1.2	15	69	87	186	68	188	0.61	Major Facilitator Superfamily
MFS_1	PF07690.15	353	NAME_01620	-	775	3.8e-36	124.6	33	2	3	1.1e-32	3.8e-29	101.6	8.4	100	301	190	401	186	407	0.85	Major Facilitator Superfamily
MFS_1	PF07690.15	353	NAME_01620	-	775	3.8e-36	124.6	33	3	3	6.6e-06	0.022	13.6	12.1	68	189	393	526	388	591	0.7	Major Facilitator Superfamily
Pepsin-I3	PF06394.12	74	NAME_01620	-	775	7.6e-49	163.7	1.5	1	2	3.2e-24	1.1e-20	73.5	0.2	9	71	573	636	564	639	0.86	Pepsin inhibitor-3-like repeated domain
Pepsin-I3	PF06394.12	74	NAME_01620	-	775	7.6e-49	163.7	1.5	2	2	4.3e-29	1.4e-25	89.1	0.1	1	74	659	732	659	732	0.99	Pepsin inhibitor-3-like repeated domain
ASPRs	PF17641.1	119	NAME_01818	-	410	0.04	14.1	4.4	1	2	0.079	330	1.5	0.3	75	119	127	174	62	174	0.72	Ancylostoma-associated secreted protein related genes
ASPRs	PF17641.1	119	NAME_01818	-	410	0.04	14.1	4.4	2	2	1.5e-05	0.065	13.4	0.5	24	94	257	327	250	372	0.86	Ancylostoma-associated secreted protein related genes
CAP	PF00188.25	126	NAME_01818	-	410	4.9e-21	75.8	10.4	1	2	1.7e-13	7.1e-10	39.7	2.9	1	124	40	172	40	174	0.81	Cysteine-rich secretory protein family
CAP	PF00188.25	126	NAME_01818	-	410	4.9e-21	75.8	10.4	2	2	1.1e-13	4.5e-10	40.3	0.8	1	120	231	371	231	377	0.93	Cysteine-rich secretory protein family
c-SKI_SMAD_bind	PF08782.9	94	NAME_01818	-	410	0.33	11.1	3.4	1	2	2.2	9300	-3.1	0	24	38	78	92	74	121	0.61	c-SKI Smad4 binding domain
c-SKI_SMAD_bind	PF08782.9	94	NAME_01818	-	410	0.33	11.1	3.4	2	2	7.6e-05	0.32	11.2	1.5	8	43	172	206	167	257	0.88	c-SKI Smad4 binding domain
OrfB_Zn_ribbon	PF07282.10	69	NAME_01818	-	410	0.16	11.8	9.5	1	3	0.004	17	5.4	0.1	22	37	206	222	204	232	0.81	Putative transposase DNA-binding domain
OrfB_Zn_ribbon	PF07282.10	69	NAME_01818	-	410	0.16	11.8	9.5	2	3	2.4	9900	-3.5	0	11	33	354	362	346	369	0.54	Putative transposase DNA-binding domain
OrfB_Zn_ribbon	PF07282.10	69	NAME_01818	-	410	0.16	11.8	9.5	3	3	0.00018	0.76	9.6	2.5	18	40	380	402	373	409	0.82	Putative transposase DNA-binding domain
TIL	PF01826.16	55	NAME_01848	-	237	1.8e-07	31.2	16.7	1	4	0.00072	12	6.1	2.6	30	55	20	44	14	44	0.9	Trypsin Inhibitor like cysteine rich domain
TIL	PF01826.16	55	NAME_01848	-	237	1.8e-07	31.2	16.7	2	4	0.0039	65	3.8	8.5	27	55	74	105	54	105	0.71	Trypsin Inhibitor like cysteine rich domain
TIL	PF01826.16	55	NAME_01848	-	237	1.8e-07	31.2	16.7	3	4	0.22	3700	-1.8	0.2	37	55	116	134	113	137	0.65	Trypsin Inhibitor like cysteine rich domain
TIL	PF01826.16	55	NAME_01848	-	237	1.8e-07	31.2	16.7	4	4	1.1e-11	1.8e-07	31.2	16.7	1	55	155	216	155	216	0.89	Trypsin Inhibitor like cysteine rich domain
Asp	PF00026.22	315	NAME_02055	-	1716	1.6e-183	609.2	0.1	1	4	5.7e-52	1.9e-48	165.4	0.5	4	315	69	380	66	380	0.93	Eukaryotic aspartyl protease
Asp	PF00026.22	315	NAME_02055	-	1716	1.6e-183	609.2	0.1	2	4	2.3e-49	7.6e-46	156.9	0	2	314	524	840	523	841	0.93	Eukaryotic aspartyl protease
Asp	PF00026.22	315	NAME_02055	-	1716	1.6e-183	609.2	0.1	3	4	1.1e-47	3.8e-44	151.3	0	1	314	942	1260	942	1261	0.92	Eukaryotic aspartyl protease
Asp	PF00026.22	315	NAME_02055	-	1716	1.6e-183	609.2	0.1	4	4	3.2e-41	1.1e-37	130.1	0	67	315	1425	1677	1419	1677	0.92	Eukaryotic aspartyl protease
DUF1794	PF08768.10	149	NAME_02055	-	1716	0.13	12.2	0	1	3	0.2	660	0.1	0	22	51	61	90	56	134	0.85	Domain of unknown function (DUF1794)
DUF1794	PF08768.10	149	NAME_02055	-	1716	0.13	12.2	0	2	3	0.01	34	4.3	0	22	49	518	545	513	567	0.9	Domain of unknown function (DUF1794)
DUF1794	PF08768.10	149	NAME_02055	-	1716	0.13	12.2	0	3	3	0.033	110	2.7	0	25	48	940	963	931	977	0.84	Domain of unknown function (DUF1794)
DUF4968	PF16338.4	94	NAME_02055	-	1716	0.014	15.6	0	1	4	0.058	190	2.3	0	38	76	301	338	287	346	0.82	Domain of unknown function (DUF4968)
DUF4968	PF16338.4	94	NAME_02055	-	1716	0.014	15.6	0	2	4	0.0018	5.9	7.2	0	51	82	771	802	742	811	0.88	Domain of unknown function (DUF4968)
DUF4968	PF16338.4	94	NAME_02055	-	1716	0.014	15.6	0	3	4	0.72	2400	-1.2	0	52	75	1191	1214	1181	1222	0.8	Domain of unknown function (DUF4968)
DUF4968	PF16338.4	94	NAME_02055	-	1716	0.014	15.6	0	4	4	0.59	2000	-0.9	0	53	76	1609	1632	1587	1644	0.75	Domain of unknown function (DUF4968)
TAXi_C	PF14541.5	161	NAME_02055	-	1716	5.1e-16	58.8	0	1	4	1.5e-07	0.00049	19.9	0	87	160	307	378	272	379	0.89	Xylanase inhibitor C-terminal
TAXi_C	PF14541.5	161	NAME_02055	-	1716	5.1e-16	58.8	0	2	4	6.9e-05	0.23	11.2	0	96	160	772	839	766	840	0.85	Xylanase inhibitor C-terminal
TAXi_C	PF14541.5	161	NAME_02055	-	1716	5.1e-16	58.8	0	3	4	5.6e-05	0.19	11.4	0	93	160	1190	1259	1184	1260	0.78	Xylanase inhibitor C-terminal
TAXi_C	PF14541.5	161	NAME_02055	-	1716	5.1e-16	58.8	0	4	4	0.00011	0.36	10.5	0	87	160	1601	1675	1581	1676	0.84	Xylanase inhibitor C-terminal
TAXi_N	PF14543.5	179	NAME_02055	-	1716	7.2e-20	71.9	18.5	1	5	7.9e-06	0.027	14.6	1.7	5	142	71	183	67	187	0.76	Xylanase inhibitor N-terminal
TAXi_N	PF14543.5	179	NAME_02055	-	1716	7.2e-20	71.9	18.5	2	5	1.3e-06	0.0044	17.2	1.4	3	123	526	621	524	685	0.67	Xylanase inhibitor N-terminal
TAXi_N	PF14543.5	179	NAME_02055	-	1716	7.2e-20	71.9	18.5	3	5	1.7e-06	0.0058	16.8	0.1	3	55	945	997	943	1002	0.92	Xylanase inhibitor N-terminal
TAXi_N	PF14543.5	179	NAME_02055	-	1716	7.2e-20	71.9	18.5	4	5	0.01	35	4.5	0.1	92	142	1008	1060	999	1063	0.79	Xylanase inhibitor N-terminal
TAXi_N	PF14543.5	179	NAME_02055	-	1716	7.2e-20	71.9	18.5	5	5	3.5e-05	0.12	12.5	0	86	141	1419	1477	1381	1518	0.79	Xylanase inhibitor N-terminal
EBP50_C	PF09007.10	130	NAME_02072	-	494	0.8	10.6	8.2	1	1	0.0025	14	6.6	8.2	19	129	356	493	257	494	0.8	EBP50
PDZ	PF00595.23	82	NAME_02072	-	494	9.3e-20	70.7	0.1	1	2	1.8e-12	1e-08	35.3	0	6	72	18	81	14	90	0.9	PDZ domain (Also known as DHR or GLGF)
PDZ	PF00595.23	82	NAME_02072	-	494	9.3e-20	70.7	0.1	2	2	1e-11	5.6e-08	32.9	0	3	81	169	245	167	246	0.88	PDZ domain (Also known as DHR or GLGF)
PDZ_2	PF13180.5	82	NAME_02072	-	494	3.4e-08	33.6	0	1	2	1.5e-08	8.4e-05	22.7	0	13	55	34	78	20	84	0.8	PDZ domain
PDZ_2	PF13180.5	82	NAME_02072	-	494	3.4e-08	33.6	0	2	2	0.0005	2.8	8.2	0	8	46	184	221	177	238	0.83	PDZ domain
DUF1548	PF07579.10	135	NAME_02076	-	686	1.7e-05	25.1	1.8	1	2	1.3e-05	0.11	12.7	0.3	26	103	22	99	14	105	0.86	Domain of Unknown Function (DUF1548)
DUF1548	PF07579.10	135	NAME_02076	-	686	1.7e-05	25.1	1.8	2	2	4.3e-05	0.36	11.1	0.1	36	103	337	397	317	403	0.78	Domain of Unknown Function (DUF1548)
Peptidase_C1	PF00112.22	219	NAME_02076	-	686	2.5e-104	348	20.1	1	2	5e-54	4.2e-50	170.8	5.5	1	196	96	324	96	330	0.89	Papain family cysteine protease
Peptidase_C1	PF00112.22	219	NAME_02076	-	686	2.5e-104	348	20.1	2	2	1.1e-57	8.8e-54	182.8	6.6	1	217	394	677	394	679	0.87	Papain family cysteine protease
Apt1	PF10351.8	478	NAME_02090	-	517	0.73	8.5	5.4	1	1	0.00056	0.93	8.2	5.4	322	405	242	335	209	397	0.54	Golgi-body localisation protein domain
CAP	PF00188.25	126	NAME_02090	-	517	3.9e-24	85.8	11.4	1	3	1.7e-11	2.9e-08	34.5	0	2	124	41	182	40	184	0.82	Cysteine-rich secretory protein family
CAP	PF00188.25	126	NAME_02090	-	517	3.9e-24	85.8	11.4	2	3	1.2	2000	-0.5	1.5	24	63	260	297	230	334	0.49	Cysteine-rich secretory protein family
CAP	PF00188.25	126	NAME_02090	-	517	3.9e-24	85.8	11.4	3	3	2.5e-18	4.1e-15	56.6	1.2	2	126	338	483	337	483	0.88	Cysteine-rich secretory protein family
CCDC53	PF10152.8	155	NAME_02090	-	517	0.48	10.7	7.1	1	1	0.00061	1	9.6	7.1	33	107	221	301	214	350	0.54	Subunit CCDC53 of WASH complex
DUF1387	PF07139.10	309	NAME_02090	-	517	5.2	6.5	9.1	1	1	0.0054	9	5.8	9.1	65	175	235	345	197	348	0.43	Protein of unknown function (DUF1387)
DUF5427	PF10310.8	465	NAME_02090	-	517	9.8	4.9	16.4	1	2	0.02	34	3.1	11.8	73	153	242	320	204	342	0.47	Family of unknown function (DUF5427)
DUF5427	PF10310.8	465	NAME_02090	-	517	9.8	4.9	16.4	2	2	0.01	17	4.1	0.1	104	152	391	439	366	457	0.65	Family of unknown function (DUF5427)
Hamartin	PF04388.11	725	NAME_02090	-	517	1.6	7.2	8.9	1	1	0.0012	2	6.9	8.9	365	511	240	424	168	464	0.47	Hamartin protein
Macoilin	PF09726.8	671	NAME_02090	-	517	3.9	5.8	7.5	1	1	0.003	5	5.5	7.5	307	379	241	313	202	438	0.52	Macoilin family
Med13_C	PF06333.11	459	NAME_02090	-	517	0.0021	16.8	8.1	1	1	1.5e-06	0.0026	16.6	8.1	232	351	220	347	125	429	0.66	Mediator complex subunit 13 C-terminal
SRP-alpha_N	PF04086.12	291	NAME_02090	-	517	2.9	7.6	8.2	1	1	0.0033	5.5	6.7	8.2	104	255	254	446	229	471	0.4	Signal recognition particle
TFIIA	PF03153.12	415	NAME_02090	-	517	6.1	6.6	14.4	1	1	0.0053	8.8	6.1	14.4	57	179	250	356	233	456	0.44	Transcription factor IIA
Glyco_transf_11	PF01531.15	298	NAME_02128	-	377	1e-25	90.5	0.1	1	2	0.00095	16	4.5	0	39	67	80	108	53	207	0.84	Glycosyl transferase family 11
Glyco_transf_11	PF01531.15	298	NAME_02128	-	377	1e-25	90.5	0.1	2	2	5.3e-28	8.9e-24	84.1	0	164	273	235	347	221	374	0.85	Glycosyl transferase family 11
CAP	PF00188.25	126	NAME_02346	-	386	2.3e-23	83.3	9.3	1	2	7e-13	1.2e-08	35.8	1.4	1	126	46	182	46	182	0.81	Cysteine-rich secretory protein family
CAP	PF00188.25	126	NAME_02346	-	386	2.3e-23	83.3	9.3	2	2	7.8e-18	1.3e-13	51.8	1.3	2	126	218	354	217	354	0.88	Cysteine-rich secretory protein family
Peptidase_C1	PF00112.22	219	NAME_02362	-	477	9.7e-59	199	0	1	2	4	17000	-5.8	3.5	57	107	91	139	90	162	0.49	Papain family cysteine protease
Peptidase_C1	PF00112.22	219	NAME_02362	-	477	9.7e-59	199	0	2	2	2.3e-62	9.7e-59	199	0	1	216	209	452	209	455	0.89	Papain family cysteine protease
Peptidase_C1_2	PF03051.14	438	NAME_02362	-	477	0.15	10.7	0.1	1	2	0.17	700	-1.4	0	135	159	277	301	271	308	0.84	Peptidase C1-like family
Peptidase_C1_2	PF03051.14	438	NAME_02362	-	477	0.15	10.7	0.1	2	2	0.00013	0.56	8.8	0.1	345	396	387	437	371	443	0.74	Peptidase C1-like family
Somatomedin_B	PF01033.16	41	NAME_02362	-	477	0.027	14.8	17.4	1	2	6.5e-06	0.027	14.8	17.4	1	40	57	102	49	103	0.8	Somatomedin B domain
Somatomedin_B	PF01033.16	41	NAME_02362	-	477	0.027	14.8	17.4	2	2	2.3	9600	-3	2.6	16	22	133	139	119	150	0.68	Somatomedin B domain
VWC	PF00093.17	57	NAME_02362	-	477	0.0013	18.9	6	1	2	4	17000	-12.3	12.2	39	39	80	80	50	108	0.52	von Willebrand factor type C domain
VWC	PF00093.17	57	NAME_02362	-	477	0.0013	18.9	6	2	2	3.1e-07	0.0013	18.9	6	1	36	115	149	115	158	0.96	von Willebrand factor type C domain
ERM	PF00769.18	247	NAME_02393	-	737	1.5e-50	172.3	49.2	1	3	1.9	6200	-3.4	8.8	57	88	255	286	242	288	0.73	Ezrin/radixin/moesin family
ERM	PF00769.18	247	NAME_02393	-	737	1.5e-50	172.3	49.2	2	3	4.4e-54	1.5e-50	172.3	49.2	1	246	286	523	286	524	0.94	Ezrin/radixin/moesin family
ERM	PF00769.18	247	NAME_02393	-	737	1.5e-50	172.3	49.2	3	3	0.16	550	0.1	14.7	16	61	647	690	603	703	0.43	Ezrin/radixin/moesin family
FERM_C	PF09380.9	94	NAME_02393	-	737	9e-27	93.2	0	1	2	2.7	9000	-2.9	0	58	80	13	35	3	39	0.73	FERM C-terminal PH-like domain
FERM_C	PF09380.9	94	NAME_02393	-	737	9e-27	93.2	0	2	2	1.5e-29	4.9e-26	90.9	0	1	93	165	253	165	254	0.95	FERM C-terminal PH-like domain
FERM_M	PF00373.17	118	NAME_02393	-	737	0.003	17.8	0	1	2	9.1e-07	0.003	17.8	0	94	118	137	161	113	161	0.84	FERM central domain
FERM_M	PF00373.17	118	NAME_02393	-	737	0.003	17.8	0	2	2	5	17000	-18	21.3	102	102	600	600	251	695	0.53	FERM central domain
FERM_N	PF09379.9	65	NAME_02393	-	737	4.9e-14	51.9	0.2	1	2	1.2e-16	4e-13	49	0.1	2	64	11	71	10	72	0.92	FERM N-terminal domain
FERM_N	PF09379.9	65	NAME_02393	-	737	4.9e-14	51.9	0.2	2	2	0.76	2600	-1.6	0	20	35	610	625	609	626	0.9	FERM N-terminal domain
Ribosomal_S15	PF00312.21	81	NAME_02393	-	737	4.9e-06	26.6	0.5	1	4	3.4	11000	-3.4	0.2	44	60	308	324	294	331	0.66	Ribosomal protein S15
Ribosomal_S15	PF00312.21	81	NAME_02393	-	737	4.9e-06	26.6	0.5	2	4	0.68	2300	-1.2	0.7	30	65	345	381	341	394	0.7	Ribosomal protein S15
Ribosomal_S15	PF00312.21	81	NAME_02393	-	737	4.9e-06	26.6	0.5	3	4	1.5e-09	4.9e-06	26.6	0.5	1	80	538	622	538	623	0.88	Ribosomal protein S15
Ribosomal_S15	PF00312.21	81	NAME_02393	-	737	4.9e-06	26.6	0.5	4	4	3.7	12000	-3.6	1	29	56	664	692	659	697	0.53	Ribosomal protein S15
Gluconate_2-dh3	PF13618.5	130	NAME_02469	-	947	0.12	12.6	0.3	1	2	0.24	1400	-0.5	0.1	67	112	257	307	214	313	0.66	Gluconate 2-dehydrogenase subunit 3
Gluconate_2-dh3	PF13618.5	130	NAME_02469	-	947	0.12	12.6	0.3	2	2	0.00012	0.68	10.1	0	38	105	591	690	496	695	0.8	Gluconate 2-dehydrogenase subunit 3
Peptidase_M13	PF01431.20	205	NAME_02469	-	947	1.8e-126	419.5	0	1	2	2.3e-54	1.3e-50	171.8	0	41	205	12	185	9	185	0.94	Peptidase family M13
Peptidase_M13	PF01431.20	205	NAME_02469	-	947	1.8e-126	419.5	0	2	2	9.1e-77	5.1e-73	244.9	0	1	205	720	940	720	940	0.96	Peptidase family M13
Peptidase_M13_N	PF05649.12	378	NAME_02469	-	947	3.8e-56	191.3	10.7	1	1	9.8e-60	5.4e-56	190.8	10.7	1	378	239	658	239	658	0.77	Peptidase family M13
Cas6	PF09559.9	191	NAME_02523	-	1636	3.2e-05	23.9	3.5	1	7	0.3	450	0.6	0	15	51	692	728	685	735	0.85	Cas6 Crispr
Cas6	PF09559.9	191	NAME_02523	-	1636	3.2e-05	23.9	3.5	2	7	0.12	180	1.9	0	11	50	820	860	815	868	0.83	Cas6 Crispr
Cas6	PF09559.9	191	NAME_02523	-	1636	3.2e-05	23.9	3.5	3	7	0.22	340	1	0	14	42	959	987	956	998	0.89	Cas6 Crispr
Cas6	PF09559.9	191	NAME_02523	-	1636	3.2e-05	23.9	3.5	4	7	0.0015	2.2	8.1	0	14	49	1095	1130	1083	1139	0.87	Cas6 Crispr
Cas6	PF09559.9	191	NAME_02523	-	1636	3.2e-05	23.9	3.5	5	7	0.14	210	1.7	0	14	41	1230	1257	1226	1264	0.89	Cas6 Crispr
Cas6	PF09559.9	191	NAME_02523	-	1636	3.2e-05	23.9	3.5	6	7	0.089	140	2.3	0	10	37	1358	1385	1356	1394	0.87	Cas6 Crispr
Cas6	PF09559.9	191	NAME_02523	-	1636	3.2e-05	23.9	3.5	7	7	1.5	2300	-1.7	0	16	49	1497	1530	1494	1536	0.85	Cas6 Crispr
GA	PF01468.16	60	NAME_02523	-	1636	0.0084	16.3	8.6	1	8	0.81	1200	-0.3	0	31	42	42	53	39	54	0.89	GA module
GA	PF01468.16	60	NAME_02523	-	1636	0.0084	16.3	8.6	2	8	0.026	40	4.5	0	9	41	421	454	417	471	0.85	GA module
GA	PF01468.16	60	NAME_02523	-	1636	0.0084	16.3	8.6	3	8	5.4	8100	-2.9	0.1	29	40	529	540	513	541	0.7	GA module
GA	PF01468.16	60	NAME_02523	-	1636	0.0084	16.3	8.6	4	8	2.9	4400	-2.1	0	28	41	574	587	572	588	0.86	GA module
GA	PF01468.16	60	NAME_02523	-	1636	0.0084	16.3	8.6	5	8	0.13	190	2.3	0	28	41	705	718	703	719	0.88	GA module
GA	PF01468.16	60	NAME_02523	-	1636	0.0084	16.3	8.6	6	8	0.2	300	1.7	0	28	52	1109	1132	1107	1137	0.79	GA module
GA	PF01468.16	60	NAME_02523	-	1636	0.0084	16.3	8.6	7	8	1.7	2600	-1.3	0	28	42	1376	1390	1374	1399	0.81	GA module
GA	PF01468.16	60	NAME_02523	-	1636	0.0084	16.3	8.6	8	8	0.093	140	2.7	0.2	28	41	1509	1522	1503	1524	0.89	GA module
HTH_38	PF13936.5	44	NAME_02523	-	1636	0.064	12.9	14.4	1	10	0.12	180	1.9	0	5	25	176	196	173	197	0.89	Helix-turn-helix domain
HTH_38	PF13936.5	44	NAME_02523	-	1636	0.064	12.9	14.4	2	10	0.0034	5.2	6.8	0	5	26	303	324	301	328	0.93	Helix-turn-helix domain
HTH_38	PF13936.5	44	NAME_02523	-	1636	0.064	12.9	14.4	3	10	0.37	570	0.3	0	15	29	773	787	770	789	0.86	Helix-turn-helix domain
HTH_38	PF13936.5	44	NAME_02523	-	1636	0.064	12.9	14.4	4	10	0.63	960	-0.4	0	11	29	902	920	899	921	0.89	Helix-turn-helix domain
HTH_38	PF13936.5	44	NAME_02523	-	1636	0.064	12.9	14.4	5	10	2.8	4200	-2.5	0	11	29	1173	1191	1171	1192	0.89	Helix-turn-helix domain
HTH_38	PF13936.5	44	NAME_02523	-	1636	0.064	12.9	14.4	6	10	0.26	400	0.8	0.1	11	30	1308	1327	1302	1328	0.89	Helix-turn-helix domain
HTH_38	PF13936.5	44	NAME_02523	-	1636	0.064	12.9	14.4	7	10	4.4	6700	-3.1	0.1	25	34	1355	1364	1346	1364	0.81	Helix-turn-helix domain
HTH_38	PF13936.5	44	NAME_02523	-	1636	0.064	12.9	14.4	8	10	0.044	67	3.3	0.2	12	31	1441	1460	1437	1472	0.83	Helix-turn-helix domain
HTH_38	PF13936.5	44	NAME_02523	-	1636	0.064	12.9	14.4	9	10	6.5	9900	-3.7	0	5	20	1512	1527	1512	1528	0.89	Helix-turn-helix domain
HTH_38	PF13936.5	44	NAME_02523	-	1636	0.064	12.9	14.4	10	10	3.3	5000	-2.7	0	14	30	1576	1592	1574	1593	0.82	Helix-turn-helix domain
HTH_Tnp_Tc3_1	PF11427.7	50	NAME_02523	-	1636	0.0014	18.4	15.3	1	7	3.6	5500	-2.8	0.1	27	41	427	441	425	442	0.85	Tc3 transposase
HTH_Tnp_Tc3_1	PF11427.7	50	NAME_02523	-	1636	0.0014	18.4	15.3	2	7	7.3e-05	0.11	12.2	0	5	31	763	789	762	797	0.85	Tc3 transposase
HTH_Tnp_Tc3_1	PF11427.7	50	NAME_02523	-	1636	0.0014	18.4	15.3	3	7	0.084	130	2.4	0.1	11	30	902	921	896	925	0.84	Tc3 transposase
HTH_Tnp_Tc3_1	PF11427.7	50	NAME_02523	-	1636	0.0014	18.4	15.3	4	7	0.55	830	-0.2	0	12	30	1038	1056	1033	1059	0.83	Tc3 transposase
HTH_Tnp_Tc3_1	PF11427.7	50	NAME_02523	-	1636	0.0014	18.4	15.3	5	7	0.1	160	2.2	0.1	12	31	1309	1328	1304	1330	0.89	Tc3 transposase
HTH_Tnp_Tc3_1	PF11427.7	50	NAME_02523	-	1636	0.0014	18.4	15.3	6	7	0.89	1300	-0.8	0.1	6	35	1335	1365	1332	1369	0.8	Tc3 transposase
HTH_Tnp_Tc3_1	PF11427.7	50	NAME_02523	-	1636	0.0014	18.4	15.3	7	7	0.019	28	4.6	0	12	31	1574	1593	1568	1600	0.86	Tc3 transposase
INTS5_N	PF14837.5	210	NAME_02523	-	1636	6.5	6.2	25.2	1	7	0.032	49	3.4	0	40	104	70	221	43	262	0.61	Integrator complex subunit 5 N-terminus
INTS5_N	PF14837.5	210	NAME_02523	-	1636	6.5	6.2	25.2	2	7	0.15	230	1.2	0.4	48	90	485	533	441	605	0.81	Integrator complex subunit 5 N-terminus
INTS5_N	PF14837.5	210	NAME_02523	-	1636	6.5	6.2	25.2	3	7	0.43	650	-0.3	0.1	54	87	754	798	745	814	0.7	Integrator complex subunit 5 N-terminus
INTS5_N	PF14837.5	210	NAME_02523	-	1636	6.5	6.2	25.2	4	7	0.041	63	3	0.9	52	117	885	954	824	989	0.66	Integrator complex subunit 5 N-terminus
INTS5_N	PF14837.5	210	NAME_02523	-	1636	6.5	6.2	25.2	5	7	0.047	71	2.8	0.3	52	139	1020	1109	999	1113	0.67	Integrator complex subunit 5 N-terminus
INTS5_N	PF14837.5	210	NAME_02523	-	1636	6.5	6.2	25.2	6	7	0.03	45	3.5	0.3	48	107	1291	1350	1270	1387	0.73	Integrator complex subunit 5 N-terminus
INTS5_N	PF14837.5	210	NAME_02523	-	1636	6.5	6.2	25.2	7	7	1.5	2200	-2	0.1	54	86	1558	1601	1503	1612	0.62	Integrator complex subunit 5 N-terminus
LTXXQ	PF07813.11	104	NAME_02523	-	1636	0.27	11.9	0	1	15	0.0095	14	6.3	0.3	68	102	18	52	10	53	0.82	LTXXQ motif family protein
LTXXQ	PF07813.11	104	NAME_02523	-	1636	0.27	11.9	0	2	15	0.12	180	2.8	0.1	84	103	168	187	155	219	0.78	LTXXQ motif family protein
LTXXQ	PF07813.11	104	NAME_02523	-	1636	0.27	11.9	0	3	15	1.2	1900	-0.5	0.6	15	37	303	325	256	385	0.67	LTXXQ motif family protein
LTXXQ	PF07813.11	104	NAME_02523	-	1636	0.27	11.9	0	4	15	0.00018	0.27	11.9	0	75	102	427	454	414	456	0.81	LTXXQ motif family protein
LTXXQ	PF07813.11	104	NAME_02523	-	1636	0.27	11.9	0	5	15	0.13	200	2.7	0	72	102	456	486	453	488	0.86	LTXXQ motif family protein
LTXXQ	PF07813.11	104	NAME_02523	-	1636	0.27	11.9	0	6	15	0.023	35	5.1	0.5	59	100	500	539	489	542	0.83	LTXXQ motif family protein
LTXXQ	PF07813.11	104	NAME_02523	-	1636	0.27	11.9	0	7	15	0.13	190	2.7	0.2	80	101	565	586	552	624	0.65	LTXXQ motif family protein
LTXXQ	PF07813.11	104	NAME_02523	-	1636	0.27	11.9	0	8	15	0.0045	6.8	7.4	1	25	103	641	719	630	720	0.61	LTXXQ motif family protein
LTXXQ	PF07813.11	104	NAME_02523	-	1636	0.27	11.9	0	9	15	0.3	460	1.5	1.4	15	34	841	860	825	930	0.63	LTXXQ motif family protein
LTXXQ	PF07813.11	104	NAME_02523	-	1636	0.27	11.9	0	10	15	0.046	70	4.1	1.5	66	101	950	985	875	987	0.73	LTXXQ motif family protein
LTXXQ	PF07813.11	104	NAME_02523	-	1636	0.27	11.9	0	11	15	0.0085	13	6.5	2.7	15	102	1031	1122	1017	1124	0.74	LTXXQ motif family protein
LTXXQ	PF07813.11	104	NAME_02523	-	1636	0.27	11.9	0	12	15	0.2	300	2.1	0.4	65	103	1220	1258	1163	1259	0.68	LTXXQ motif family protein
LTXXQ	PF07813.11	104	NAME_02523	-	1636	0.27	11.9	0	13	15	0.13	190	2.7	0.6	73	102	1360	1389	1300	1391	0.61	LTXXQ motif family protein
LTXXQ	PF07813.11	104	NAME_02523	-	1636	0.27	11.9	0	14	15	0.89	1400	0	0.1	72	103	1492	1523	1436	1524	0.73	LTXXQ motif family protein
LTXXQ	PF07813.11	104	NAME_02523	-	1636	0.27	11.9	0	15	15	1.3	2000	-0.6	5.2	15	88	1512	1599	1495	1618	0.62	LTXXQ motif family protein
NPA	PF16469.4	123	NAME_02523	-	1636	0	1163.1	219.6	1	12	1.2e-20	1.8e-17	64.1	14.5	10	123	37	154	30	154	0.89	Nematode polyprotein allergen ABA-1
NPA	PF16469.4	123	NAME_02523	-	1636	0	1163.1	219.6	2	12	2.2e-30	3.4e-27	95.5	10	1	123	162	282	162	282	0.94	Nematode polyprotein allergen ABA-1
NPA	PF16469.4	123	NAME_02523	-	1636	0	1163.1	219.6	3	12	9.7e-32	1.5e-28	99.9	5	1	123	289	408	289	408	0.97	Nematode polyprotein allergen ABA-1
NPA	PF16469.4	123	NAME_02523	-	1636	0	1163.1	219.6	4	12	2.6e-33	4e-30	104.9	7.5	2	123	431	550	430	550	0.95	Nematode polyprotein allergen ABA-1
NPA	PF16469.4	123	NAME_02523	-	1636	0	1163.1	219.6	5	12	1.4e-28	2.1e-25	89.7	12.8	1	123	563	683	563	683	0.98	Nematode polyprotein allergen ABA-1
NPA	PF16469.4	123	NAME_02523	-	1636	0	1163.1	219.6	6	12	1.7e-38	2.6e-35	121.7	9.2	2	123	695	815	694	815	0.99	Nematode polyprotein allergen ABA-1
NPA	PF16469.4	123	NAME_02523	-	1636	0	1163.1	219.6	7	12	5.6e-36	8.4e-33	113.6	13.1	1	123	827	948	827	948	0.99	Nematode polyprotein allergen ABA-1
NPA	PF16469.4	123	NAME_02523	-	1636	0	1163.1	219.6	8	12	2.2e-36	3.3e-33	114.9	14.2	1	123	962	1083	962	1083	0.96	Nematode polyprotein allergen ABA-1
NPA	PF16469.4	123	NAME_02523	-	1636	0	1163.1	219.6	9	12	3e-33	4.6e-30	104.7	14.8	1	123	1098	1219	1098	1219	0.99	Nematode polyprotein allergen ABA-1
NPA	PF16469.4	123	NAME_02523	-	1636	0	1163.1	219.6	10	12	9.2e-34	1.4e-30	106.4	10.8	1	123	1233	1354	1233	1354	0.97	Nematode polyprotein allergen ABA-1
NPA	PF16469.4	123	NAME_02523	-	1636	0	1163.1	219.6	11	12	1e-31	1.5e-28	99.8	6.2	2	123	1366	1486	1365	1486	0.99	Nematode polyprotein allergen ABA-1
NPA	PF16469.4	123	NAME_02523	-	1636	0	1163.1	219.6	12	12	9.8e-38	1.5e-34	119.2	13.6	3	123	1500	1619	1498	1619	0.99	Nematode polyprotein allergen ABA-1
Phage_int_SAM_3	PF14659.5	58	NAME_02523	-	1636	3.5	7.9	19.1	1	5	0.28	430	1.2	0.1	24	43	723	746	696	763	0.65	Phage integrase
Phage_int_SAM_3	PF14659.5	58	NAME_02523	-	1636	3.5	7.9	19.1	2	5	0.12	190	2.4	0.1	7	39	1001	1033	997	1042	0.88	Phage integrase
Phage_int_SAM_3	PF14659.5	58	NAME_02523	-	1636	3.5	7.9	19.1	3	5	0.68	1000	0	0.1	8	38	1110	1141	1100	1148	0.65	Phage integrase
Phage_int_SAM_3	PF14659.5	58	NAME_02523	-	1636	3.5	7.9	19.1	4	5	0.014	21	5.4	0.1	8	46	1273	1311	1270	1314	0.92	Phage integrase
Phage_int_SAM_3	PF14659.5	58	NAME_02523	-	1636	3.5	7.9	19.1	5	5	0.005	7.7	6.8	0	8	45	1538	1575	1534	1579	0.9	Phage integrase
Trp_repressor	PF01371.18	88	NAME_02523	-	1636	0.0031	17.5	3.1	1	4	0.0065	9.8	6.3	0.1	14	36	219	241	213	245	0.86	Trp repressor protein
Trp_repressor	PF01371.18	88	NAME_02523	-	1636	0.0031	17.5	3.1	2	4	0.0082	12	6	0	12	36	344	368	340	371	0.9	Trp repressor protein
Trp_repressor	PF01371.18	88	NAME_02523	-	1636	0.0031	17.5	3.1	3	4	0.39	590	0.6	0	13	37	486	510	481	513	0.85	Trp repressor protein
Trp_repressor	PF01371.18	88	NAME_02523	-	1636	0.0031	17.5	3.1	4	4	5.5	8400	-3.1	0	43	67	1040	1064	1039	1067	0.86	Trp repressor protein
Ubiq_cyt_C_chap	PF03981.11	141	NAME_02523	-	1636	1.8	8.5	6.8	1	4	0.0025	3.8	7.5	0.1	43	94	166	218	163	242	0.89	Ubiquinol-cytochrome C chaperone
Ubiq_cyt_C_chap	PF03981.11	141	NAME_02523	-	1636	1.8	8.5	6.8	2	4	4.9	7400	-3.2	0	6	27	267	311	263	332	0.61	Ubiquinol-cytochrome C chaperone
Ubiq_cyt_C_chap	PF03981.11	141	NAME_02523	-	1636	1.8	8.5	6.8	3	4	0.26	390	1	0.3	35	72	624	662	584	664	0.85	Ubiquinol-cytochrome C chaperone
Ubiq_cyt_C_chap	PF03981.11	141	NAME_02523	-	1636	1.8	8.5	6.8	4	4	1.8	2700	-1.8	0.1	39	87	694	741	680	757	0.77	Ubiquinol-cytochrome C chaperone
VP9	PF09625.9	79	NAME_02523	-	1636	0.073	13.1	1.6	1	3	0.11	170	2.4	0	38	79	280	320	273	320	0.82	VP9 protein
VP9	PF09625.9	79	NAME_02523	-	1636	0.073	13.1	1.6	2	3	0.007	11	6.2	0.1	10	27	855	872	846	883	0.87	VP9 protein
VP9	PF09625.9	79	NAME_02523	-	1636	0.073	13.1	1.6	3	3	4.4	6700	-2.8	0.1	11	27	1527	1543	1526	1564	0.8	VP9 protein
Globin	PF00042.21	110	NAME_02547	-	159	1.7e-25	89.6	0.8	1	1	1.9e-29	3.1e-25	88.8	0.8	16	109	26	117	5	118	0.93	Globin
Globin	PF00042.21	110	NAME_02548	-	159	2.4e-25	89.2	0.2	1	1	2.3e-29	3.9e-25	88.5	0.2	15	108	25	116	6	118	0.92	Globin
Pyrophosphatase	PF00719.18	160	NAME_02766	-	370	1.2e-55	187.6	0.4	1	1	9e-60	1.5e-55	187.3	0.4	1	160	132	314	132	314	0.97	Inorganic pyrophosphatase
ELFV_dehydrog	PF00208.20	243	NAME_02907	-	406	2.1e-13	50.5	1.6	1	3	1e-09	5.8e-06	26.1	0.1	1	52	220	278	220	281	0.84	Glutamate/Leucine/Phenylalanine/Valine dehydrogenase
ELFV_dehydrog	PF00208.20	243	NAME_02907	-	406	2.1e-13	50.5	1.6	2	3	9.8e-07	0.0055	16.4	0	172	200	282	310	279	350	0.66	Glutamate/Leucine/Phenylalanine/Valine dehydrogenase
ELFV_dehydrog	PF00208.20	243	NAME_02907	-	406	2.1e-13	50.5	1.6	3	3	0.0012	6.7	6.3	0	194	240	351	399	340	402	0.86	Glutamate/Leucine/Phenylalanine/Valine dehydrogenase
ELFV_dehydrog_N	PF02812.17	130	NAME_02907	-	406	1.5e-55	186.5	0	1	1	4.6e-59	2.6e-55	185.7	0	2	129	70	198	69	199	0.98	Glu/Leu/Phe/Val dehydrogenase
Hph	PF13694.5	186	NAME_02907	-	406	0.086	13	0.2	1	1	2.6e-05	0.14	12.3	0.2	101	121	47	68	7	73	0.86	Sec63/Sec62 complex-interacting family
2-Hacid_dh_C	PF02826.18	178	NAME_02908	-	792	0.0026	17	0	1	1	1.7e-06	0.0057	15.9	0	19	69	519	568	508	588	0.8	D-isomer specific 2-hydroxyacid dehydrogenase
AdoHcyase_NAD	PF00670.20	162	NAME_02908	-	792	0.017	15.1	0	1	1	1.1e-05	0.036	14	0	21	79	533	589	522	661	0.86	S-adenosyl-L-homocysteine hydrolase
ELFV_dehydrog	PF00208.20	243	NAME_02908	-	792	2e-49	168.4	0	1	2	1.2e-50	4e-47	160.9	0	1	194	497	690	497	721	0.89	Glutamate/Leucine/Phenylalanine/Valine dehydrogenase
ELFV_dehydrog	PF00208.20	243	NAME_02908	-	792	2e-49	168.4	0	2	2	0.004	13	5.3	0	194	240	737	785	725	788	0.86	Glutamate/Leucine/Phenylalanine/Valine dehydrogenase
ELFV_dehydrog_N	PF02812.17	130	NAME_02908	-	792	4.6e-56	188.2	0	1	1	2.8e-59	9.2e-56	187.2	0	3	129	348	475	346	476	0.98	Glu/Leu/Phe/Val dehydrogenase
NAD_binding_7	PF13241.5	104	NAME_02908	-	792	0.044	14.1	0	1	2	2.7	9100	-3	0	25	43	274	290	264	336	0.62	Putative NAD(P)-binding
NAD_binding_7	PF13241.5	104	NAME_02908	-	792	0.044	14.1	0	2	2	4.4e-05	0.15	12.4	0	5	66	533	616	529	646	0.62	Putative NAD(P)-binding
Cpn60_TCP1	PF00118.23	491	NAME_02989	-	522	1e-79	268.3	15.4	1	2	1.6e-39	2.7e-35	121.9	3.8	1	158	38	194	38	207	0.9	TCP-1/cpn60 chaperonin family
Cpn60_TCP1	PF00118.23	491	NAME_02989	-	522	1e-79	268.3	15.4	2	2	9.8e-49	1.6e-44	152.2	4.2	245	488	208	495	198	498	0.88	TCP-1/cpn60 chaperonin family
Actin	PF00022.18	407	NAME_03015	-	384	1e-144	482.1	0	1	1	2.1e-148	3.5e-144	480.3	0	2	407	3	384	2	384	0.97	Actin
Dynamin_N	PF00350.22	168	NAME_03255	-	464	0.11	12.5	0	1	2	0.0077	16	5.4	0.1	1	13	10	22	10	30	0.87	Dynamin family
Dynamin_N	PF00350.22	168	NAME_03255	-	464	0.11	12.5	0	2	2	0.015	32	4.4	0	80	113	64	97	32	123	0.64	Dynamin family
GTP_EFTU	PF00009.26	194	NAME_03255	-	464	2.7e-56	190.1	0	1	1	2e-59	4.1e-56	189.5	0	1	193	5	237	5	238	0.94	Elongation factor Tu GTP binding domain
GTP_EFTU_D2	PF03144.24	74	NAME_03255	-	464	3e-16	59.5	1.2	1	2	1.7	3600	-1.6	0.1	36	51	37	52	9	73	0.53	Elongation factor Tu domain 2
GTP_EFTU_D2	PF03144.24	74	NAME_03255	-	464	3e-16	59.5	1.2	2	2	3.4e-19	7.1e-16	58.3	0.2	1	73	260	326	260	327	0.96	Elongation factor Tu domain 2
GTP_EFTU_D3	PF03143.16	111	NAME_03255	-	464	4.6e-41	139.5	0	1	1	5.8e-44	1.2e-40	138.2	0	1	110	333	441	333	442	0.98	Elongation factor Tu C-terminal domain
GTP_EFTU_D4	PF14578.5	86	NAME_03255	-	464	0.0028	17.5	1	1	2	2	4200	-2.3	0	65	86	7	29	3	32	0.74	Elongation factor Tu domain 4
GTP_EFTU_D4	PF14578.5	86	NAME_03255	-	464	0.0028	17.5	1	2	2	3.5e-06	0.0073	16.2	0.2	21	73	264	315	258	326	0.87	Elongation factor Tu domain 4
MMR_HSR1	PF01926.22	114	NAME_03255	-	464	7.7e-05	22.7	0.2	1	1	9.4e-07	0.002	18.1	0.2	2	88	10	130	9	154	0.63	50S ribosome-binding GTPase
NIF3	PF01784.17	245	NAME_03255	-	464	0.011	15.3	0	1	1	1.1e-05	0.023	14.2	0	16	62	303	350	294	360	0.89	NIF3 (NGG1p interacting factor 3)
Semialdhyde_dhC	PF02774.17	184	NAME_03255	-	464	0.012	15.6	0.1	1	2	1	2200	-1.5	0	155	175	259	278	246	287	0.7	Semialdehyde dehydrogenase
Semialdhyde_dhC	PF02774.17	184	NAME_03255	-	464	0.012	15.6	0.1	2	2	1.8e-05	0.037	14	0.1	43	171	296	432	277	442	0.68	Semialdehyde dehydrogenase
Globin	PF00042.21	110	NAME_03392	-	179	4.3e-21	75.4	0.3	1	1	4.3e-25	7.1e-21	74.7	0.3	5	108	36	137	25	139	0.92	Globin
ASPRs	PF17641.1	119	NAME_03894	-	379	0.012	15.8	0.3	1	1	3.2e-06	0.027	14.6	0.3	31	97	113	176	104	230	0.83	Ancylostoma-associated secreted protein related genes
CAP	PF00188.25	126	NAME_03894	-	379	4.9e-07	30.5	0.2	1	1	8.8e-11	7.4e-07	30	0.2	3	124	79	228	77	230	0.84	Cysteine-rich secretory protein family
2OG-FeII_Oxy_3	PF13640.5	96	NAME_04067	-	662	1.5e-17	64.1	0.1	1	2	5.9e-14	1.2e-10	42	0	2	96	197	301	196	301	0.82	2OG-Fe(II) oxygenase superfamily
2OG-FeII_Oxy_3	PF13640.5	96	NAME_04067	-	662	1.5e-17	64.1	0.1	2	2	4.4e-07	0.00092	20	0	3	93	525	625	523	628	0.74	2OG-Fe(II) oxygenase superfamily
Ac76	PF05814.10	83	NAME_04067	-	662	0.011	15.6	1.3	1	1	1.7e-05	0.035	14	1.3	29	70	2	43	1	48	0.92	Orf76 (Ac76)
Connexin	PF00029.18	226	NAME_04067	-	662	0.35	10.5	2.5	1	2	0.00024	0.5	10	0.9	91	141	8	60	2	104	0.48	Connexin
Connexin	PF00029.18	226	NAME_04067	-	662	0.35	10.5	2.5	2	2	1.1	2400	-2	0	131	159	135	163	111	178	0.62	Connexin
Conotoxin	PF02950.16	75	NAME_04067	-	662	0.012	16.5	2.6	1	3	5.9e-06	0.012	16.5	2.6	1	54	1	52	1	63	0.64	Conotoxin
Conotoxin	PF02950.16	75	NAME_04067	-	662	0.012	16.5	2.6	2	3	5.1	11000	-2.5	0.1	30	42	134	146	130	166	0.55	Conotoxin
Conotoxin	PF02950.16	75	NAME_04067	-	662	0.012	16.5	2.6	3	3	8	17000	-4.3	0.2	27	35	356	364	349	369	0.35	Conotoxin
Di19_C	PF14571.5	102	NAME_04067	-	662	4.3	7.9	8.4	1	2	0.0018	3.8	8.1	3.5	44	93	13	64	3	68	0.76	Stress-induced protein Di19
Di19_C	PF14571.5	102	NAME_04067	-	662	4.3	7.9	8.4	2	2	0.23	490	1.3	0.2	71	94	348	371	342	374	0.83	Stress-induced protein Di19
DUF1510	PF07423.10	217	NAME_04067	-	662	0.82	9	11.1	1	2	1.7e-05	0.036	13.4	5.2	23	82	5	60	1	78	0.41	Protein of unknown function (DUF1510)
DUF1510	PF07423.10	217	NAME_04067	-	662	0.82	9	11.1	2	2	2.8	5800	-3.6	0.3	62	66	139	143	131	164	0.53	Protein of unknown function (DUF1510)
LYRIC	PF15686.4	412	NAME_04067	-	662	8.2	5.8	15.2	1	2	5.2e-05	0.11	11.9	7.6	55	111	3	61	1	75	0.61	Lysine-rich CEACAM1 co-isolated protein family
LYRIC	PF15686.4	412	NAME_04067	-	662	8.2	5.8	15.2	2	2	2.5	5300	-3.5	0.8	193	206	133	146	131	169	0.72	Lysine-rich CEACAM1 co-isolated protein family
MAP17	PF15807.4	126	NAME_04067	-	662	4.6	7.4	9.1	1	2	0.00021	0.44	10.7	3.8	42	100	6	61	3	79	0.53	Membrane-associated protein 117 kDa
MAP17	PF15807.4	126	NAME_04067	-	662	4.6	7.4	9.1	2	2	2.4	5000	-2.4	0.2	87	96	138	147	128	171	0.44	Membrane-associated protein 117 kDa
Biotin_lipoyl	PF00364.21	73	NAME_04087	-	163	0.023	14.4	0.2	1	1	1.1e-05	0.037	13.8	0.2	22	55	76	109	62	121	0.92	Biotin-requiring enzyme
GCV_H	PF01597.18	122	NAME_04087	-	163	9.4e-49	164.3	0.9	1	1	3.4e-52	1.1e-48	164	0.9	1	121	38	157	38	158	0.99	Glycine cleavage H-protein
Integrin_b_cyt	PF08725.10	45	NAME_04087	-	163	0.06	12.9	1.9	1	1	2.8e-05	0.093	12.3	1.9	3	22	142	161	140	163	0.88	Integrin beta cytoplasmic domain
RNaseH_C	PF09293.9	124	NAME_04087	-	163	0.29	11.4	1.4	1	1	0.0017	5.8	7.2	1.4	11	71	81	155	74	161	0.56	T4 RNase H
RnfC_N	PF13375.5	101	NAME_04087	-	163	0.11	12.3	0.1	1	1	5.6e-05	0.19	11.6	0.1	47	79	76	109	70	123	0.82	RnfC Barrel sandwich hybrid domain
Cytochrom_C	PF00034.20	92	NAME_04157	-	111	1.6e-10	41.9	0	1	1	5.9e-14	2.5e-10	41.3	0	2	89	10	104	9	106	0.83	Cytochrome c
Cytochrom_C550	PF14495.5	136	NAME_04157	-	111	0.00014	21.5	0.4	1	1	1.2e-07	0.00051	19.7	0.4	24	50	7	35	2	107	0.82	Cytochrome c-550 domain
Cytochrome_CBB3	PF13442.5	67	NAME_04157	-	111	8.8e-06	25.9	0.1	1	1	7e-09	2.9e-05	24.2	0.1	2	67	8	103	7	103	0.7	Cytochrome C oxidase
Cytochrome-c551	PF10643.8	207	NAME_04157	-	111	0.14	11.6	0.1	1	1	5.5e-05	0.23	10.9	0.1	138	165	6	32	1	49	0.84	Photosystem P840 reaction-centre cytochrome c-551
CAP	PF00188.25	126	NAME_04391	-	770	2.9e-09	37.7	8.5	1	2	3.1e-06	0.01	16.5	1.5	23	126	523	617	518	617	0.77	Cysteine-rich secretory protein family
CAP	PF00188.25	126	NAME_04391	-	770	2.9e-09	37.7	8.5	2	2	8.7e-09	2.9e-05	24.8	0.8	40	122	650	733	623	737	0.83	Cysteine-rich secretory protein family
cEGF	PF12662.6	24	NAME_04391	-	770	0.003	17.4	23.8	1	3	8.9e-05	0.3	11	1.4	4	21	250	265	249	265	0.9	Complement Clr-like EGF-like
cEGF	PF12662.6	24	NAME_04391	-	770	0.003	17.4	23.8	2	3	0.032	110	2.8	4.7	3	20	290	307	290	309	0.86	Complement Clr-like EGF-like
cEGF	PF12662.6	24	NAME_04391	-	770	0.003	17.4	23.8	3	3	3.1e-05	0.1	12.4	2.8	3	21	344	360	343	360	0.96	Complement Clr-like EGF-like
MFS_1	PF07690.15	353	NAME_04391	-	770	2.3e-10	39.8	1.2	1	1	1e-13	3.3e-10	39.3	1.2	13	188	16	184	4	211	0.72	Major Facilitator Superfamily
Sugar_tr	PF00083.23	452	NAME_04391	-	770	6.2e-08	31.8	7	1	1	1.3e-10	4.5e-07	29	6.1	57	441	42	173	15	178	0.47	Sugar (and other) transporter
TIL	PF01826.16	55	NAME_04391	-	770	3e-10	40.1	31.7	1	8	1.7e-07	0.00056	20	6.6	24	55	238	269	231	269	0.87	Trypsin Inhibitor like cysteine rich domain
TIL	PF01826.16	55	NAME_04391	-	770	3e-10	40.1	31.7	2	8	0.049	160	2.5	4.3	18	51	269	308	267	311	0.61	Trypsin Inhibitor like cysteine rich domain
TIL	PF01826.16	55	NAME_04391	-	770	3e-10	40.1	31.7	3	8	4.1e-12	1.4e-08	34.8	17.1	1	55	312	364	312	364	0.99	Trypsin Inhibitor like cysteine rich domain
TIL	PF01826.16	55	NAME_04391	-	770	3e-10	40.1	31.7	4	8	0.71	2400	-1.2	0.6	31	52	403	421	388	423	0.54	Trypsin Inhibitor like cysteine rich domain
TIL	PF01826.16	55	NAME_04391	-	770	3e-10	40.1	31.7	5	8	5	17000	-11.2	12.5	15	33	438	459	409	476	0.53	Trypsin Inhibitor like cysteine rich domain
TIL	PF01826.16	55	NAME_04391	-	770	3e-10	40.1	31.7	6	8	0.00026	0.87	9.8	2.3	1	19	481	498	481	503	0.91	Trypsin Inhibitor like cysteine rich domain
TIL	PF01826.16	55	NAME_04391	-	770	3e-10	40.1	31.7	7	8	5	17000	-3.9	1.2	27	35	637	642	627	653	0.52	Trypsin Inhibitor like cysteine rich domain
TIL	PF01826.16	55	NAME_04391	-	770	3e-10	40.1	31.7	8	8	5	17000	-4.7	3.4	25	32	750	756	725	769	0.54	Trypsin Inhibitor like cysteine rich domain
CPG4	PF15481.5	95	NAME_04603	-	582	3.7e-14	53.1	8.2	1	2	2.2e-18	3.7e-14	53.1	8.2	2	94	43	135	42	136	0.98	Chondroitin proteoglycan 4
CPG4	PF15481.5	95	NAME_04603	-	582	3.7e-14	53.1	8.2	2	2	0.11	1800	-0.4	0.1	24	47	163	188	145	198	0.71	Chondroitin proteoglycan 4
Alginate_lyase2	PF08787.10	236	NAME_04727	-	328	0.00081	19.2	0.6	1	2	6.4e-05	0.36	10.6	0.1	103	186	62	162	29	178	0.74	Alginate lyase
Alginate_lyase2	PF08787.10	236	NAME_04727	-	328	0.00081	19.2	0.6	2	2	0.0008	4.5	7	0.1	133	188	233	296	220	306	0.8	Alginate lyase
Gal-bind_lectin	PF00337.21	134	NAME_04727	-	328	1.4e-53	179.9	0.7	1	2	2.7e-26	1.5e-22	79.5	0.1	1	128	56	184	56	190	0.96	Galactoside-binding lectin
Gal-bind_lectin	PF00337.21	134	NAME_04727	-	328	1.4e-53	179.9	0.7	2	2	2.3e-32	1.3e-28	99.1	0	9	133	205	321	200	322	0.97	Galactoside-binding lectin
OLF	PF02191.15	247	NAME_04727	-	328	0.071	12.6	0	1	1	2.1e-05	0.12	11.9	0	168	218	57	107	37	118	0.89	Olfactomedin-like domain
ASPRs	PF17641.1	119	NAME_04817	-	243	0.005	17	0.1	1	1	1.5e-06	0.012	15.8	0.1	30	97	81	146	69	200	0.8	Ancylostoma-associated secreted protein related genes
CAP	PF00188.25	126	NAME_04817	-	243	4.2e-08	34	0.4	1	1	7e-12	5.8e-08	33.5	0.4	3	118	48	191	46	200	0.82	Cysteine-rich secretory protein family
1-cysPrx_C	PF10417.8	40	NAME_04929	-	207	9.9e-14	50.8	0.1	1	1	3.9e-17	2.2e-13	49.7	0.1	1	40	170	205	170	205	0.95	C-terminal domain of 1-Cys peroxiredoxin
AhpC-TSA	PF00578.20	124	NAME_04929	-	207	1.6e-41	141	0	1	1	4.8e-45	2.7e-41	140.3	0	1	123	17	149	17	150	0.99	AhpC/TSA family
Redoxin	PF08534.9	148	NAME_04929	-	207	3.9e-18	65.4	0	1	1	1e-21	5.7e-18	64.9	0	3	138	18	158	3	166	0.86	Redoxin
CAP	PF00188.25	126	NAME_04983	-	441	1.1e-16	61.7	0	1	3	1.2e-10	1.9e-06	28.6	0	3	126	44	179	42	179	0.8	Cysteine-rich secretory protein family
CAP	PF00188.25	126	NAME_04983	-	441	1.1e-16	61.7	0	2	3	6.8e-10	1.1e-05	26.1	0	1	126	252	406	252	406	0.92	Cysteine-rich secretory protein family
CAP	PF00188.25	126	NAME_04983	-	441	1.1e-16	61.7	0	3	3	0.079	1300	0.1	0.9	103	122	421	438	415	441	0.77	Cysteine-rich secretory protein family
BUD22	PF09073.9	432	NAME_05029	-	941	0.85	8.8	18	1	2	0.00053	1.3	8.2	7.8	224	264	242	289	170	368	0.58	BUD22
BUD22	PF09073.9	432	NAME_05029	-	941	0.85	8.8	18	2	2	0.0035	8.2	5.5	2.5	187	264	814	888	763	915	0.54	BUD22
C1_1	PF00130.21	53	NAME_05029	-	941	2.9e-05	23.8	0.6	1	7	7	17000	-5.2	2.5	13	19	156	162	149	174	0.72	Phorbol esters/diacylglycerol binding domain (C1 domain)
C1_1	PF00130.21	53	NAME_05029	-	941	2.9e-05	23.8	0.6	2	7	1.9	4500	-2.5	0.2	37	50	199	212	198	214	0.79	Phorbol esters/diacylglycerol binding domain (C1 domain)
C1_1	PF00130.21	53	NAME_05029	-	941	2.9e-05	23.8	0.6	3	7	1.2e-08	2.9e-05	23.8	0.6	9	50	313	355	308	358	0.89	Phorbol esters/diacylglycerol binding domain (C1 domain)
C1_1	PF00130.21	53	NAME_05029	-	941	2.9e-05	23.8	0.6	4	7	0.91	2200	-1.5	0.3	8	19	378	389	366	399	0.79	Phorbol esters/diacylglycerol binding domain (C1 domain)
C1_1	PF00130.21	53	NAME_05029	-	941	2.9e-05	23.8	0.6	5	7	0.00014	0.32	10.8	1.8	5	45	433	474	428	480	0.85	Phorbol esters/diacylglycerol binding domain (C1 domain)
C1_1	PF00130.21	53	NAME_05029	-	941	2.9e-05	23.8	0.6	6	7	0.0016	3.8	7.4	7.2	12	43	760	789	753	803	0.86	Phorbol esters/diacylglycerol binding domain (C1 domain)
C1_1	PF00130.21	53	NAME_05029	-	941	2.9e-05	23.8	0.6	7	7	5.1	12000	-3.9	3	29	35	804	810	793	816	0.61	Phorbol esters/diacylglycerol binding domain (C1 domain)
DUF4440	PF14534.5	107	NAME_05029	-	941	1.7e-05	25	0	1	1	1.6e-08	3.8e-05	23.9	0	4	107	89	192	83	192	0.79	Domain of unknown function (DUF4440)
PHD	PF00628.28	52	NAME_05029	-	941	2.7e-10	39.9	30.7	1	5	7	17000	-9.6	6.2	4	21	159	163	153	166	0.54	PHD-finger
PHD	PF00628.28	52	NAME_05029	-	941	2.7e-10	39.9	30.7	2	5	1.2e-09	2.8e-06	27	5.4	2	50	318	375	317	377	0.8	PHD-finger
PHD	PF00628.28	52	NAME_05029	-	941	2.7e-10	39.9	30.7	3	5	0.7	1700	-1.1	0.1	21	30	400	409	383	413	0.6	PHD-finger
PHD	PF00628.28	52	NAME_05029	-	941	2.7e-10	39.9	30.7	4	5	0.018	44	4	2.8	2	31	441	473	440	476	0.79	PHD-finger
PHD	PF00628.28	52	NAME_05029	-	941	2.7e-10	39.9	30.7	5	5	6.4e-10	1.5e-06	27.9	17.4	2	51	762	811	761	812	0.91	PHD-finger
SnoaL_3	PF13474.5	121	NAME_05029	-	941	9.6e-06	25.8	0.3	1	2	9.5e-09	2.3e-05	24.6	0	4	113	89	194	85	197	0.91	SnoaL-like domain
SnoaL_3	PF13474.5	121	NAME_05029	-	941	9.6e-06	25.8	0.3	2	2	6.5	15000	-4	0.1	75	103	805	836	799	840	0.55	SnoaL-like domain
zf-HC5HC2H	PF13771.5	90	NAME_05029	-	941	4.9e-10	39.4	3.3	1	5	1.7	4100	-2	0.9	28	44	146	162	126	180	0.69	PHD-like zinc-binding domain
zf-HC5HC2H	PF13771.5	90	NAME_05029	-	941	4.9e-10	39.4	3.3	2	5	0.0064	15	5.8	1.2	36	86	315	371	290	375	0.72	PHD-like zinc-binding domain
zf-HC5HC2H	PF13771.5	90	NAME_05029	-	941	4.9e-10	39.4	3.3	3	5	5.9	14000	-3.7	0.1	39	49	384	394	382	395	0.87	PHD-like zinc-binding domain
zf-HC5HC2H	PF13771.5	90	NAME_05029	-	941	4.9e-10	39.4	3.3	4	5	2e-13	4.9e-10	39.4	3.3	1	89	405	513	405	514	0.75	PHD-like zinc-binding domain
zf-HC5HC2H	PF13771.5	90	NAME_05029	-	941	4.9e-10	39.4	3.3	5	5	0.046	110	3	9.6	17	68	740	791	729	813	0.74	PHD-like zinc-binding domain
zf-HC5HC2H_2	PF13832.5	110	NAME_05029	-	941	1.6e-18	66.8	3.2	1	4	1	2400	-1.4	0.4	2	10	156	164	131	183	0.74	PHD-zinc-finger like domain
zf-HC5HC2H_2	PF13832.5	110	NAME_05029	-	941	1.6e-18	66.8	3.2	2	4	0.053	130	2.7	0.6	57	98	317	361	296	372	0.79	PHD-zinc-finger like domain
zf-HC5HC2H_2	PF13832.5	110	NAME_05029	-	941	1.6e-18	66.8	3.2	3	4	6.6e-22	1.6e-18	66.8	3.2	3	99	384	486	382	513	0.87	PHD-zinc-finger like domain
zf-HC5HC2H_2	PF13832.5	110	NAME_05029	-	941	1.6e-18	66.8	3.2	4	4	0.23	540	0.7	8.1	42	85	746	789	732	812	0.72	PHD-zinc-finger like domain
M20_dimer	PF07687.13	109	NAME_05081	-	432	1.5e-14	53.8	0	1	1	5.6e-18	3.1e-14	52.7	0	1	106	145	303	145	306	0.97	Peptidase dimerisation domain
Peptidase_M20	PF01546.27	207	NAME_05081	-	432	7.3e-14	51.9	0	1	2	2.8e-11	1.6e-07	31.2	0	1	169	58	366	58	379	0.82	Peptidase family M20/M25/M40
Peptidase_M20	PF01546.27	207	NAME_05081	-	432	7.3e-14	51.9	0	2	2	5.9e-07	0.0033	17.1	0	165	206	383	428	378	429	0.83	Peptidase family M20/M25/M40
Peptidase_M42	PF05343.13	292	NAME_05081	-	432	0.008	15.1	0	1	2	4.2e-06	0.023	13.6	0	140	203	75	140	72	151	0.86	M42 glutamyl aminopeptidase
Peptidase_M42	PF05343.13	292	NAME_05081	-	432	0.008	15.1	0	2	2	0.86	4800	-3.8	0	260	285	390	415	387	419	0.75	M42 glutamyl aminopeptidase
DUF2353	PF09789.8	316	NAME_05092	-	1627	3.9e-59	200.5	27.2	1	6	1	8300	-4.2	0.4	91	133	257	303	214	312	0.57	Uncharacterized coiled-coil protein (DUF2353)
DUF2353	PF09789.8	316	NAME_05092	-	1627	3.9e-59	200.5	27.2	2	6	0.33	2700	-2.6	1.3	57	100	485	525	457	609	0.59	Uncharacterized coiled-coil protein (DUF2353)
DUF2353	PF09789.8	316	NAME_05092	-	1627	3.9e-59	200.5	27.2	3	6	0.81	6800	-3.9	0.5	159	176	644	661	627	694	0.57	Uncharacterized coiled-coil protein (DUF2353)
DUF2353	PF09789.8	316	NAME_05092	-	1627	3.9e-59	200.5	27.2	4	6	2	17000	-10.9	12.8	48	152	761	864	737	884	0.56	Uncharacterized coiled-coil protein (DUF2353)
DUF2353	PF09789.8	316	NAME_05092	-	1627	3.9e-59	200.5	27.2	5	6	2	17000	-5.7	5.2	34	86	893	953	851	1011	0.48	Uncharacterized coiled-coil protein (DUF2353)
DUF2353	PF09789.8	316	NAME_05092	-	1627	3.9e-59	200.5	27.2	6	6	4.7e-63	3.9e-59	200.5	27.2	3	316	1294	1614	1292	1614	0.85	Uncharacterized coiled-coil protein (DUF2353)
VirD1	PF07328.10	142	NAME_05092	-	1627	0.044	13.7	0.4	1	2	0.00087	7.3	6.5	0	14	49	1250	1285	1235	1305	0.84	T-DNA border endonuclease VirD1
VirD1	PF07328.10	142	NAME_05092	-	1627	0.044	13.7	0.4	2	2	0.004	34	4.3	0.1	60	111	1449	1499	1397	1513	0.87	T-DNA border endonuclease VirD1
Asp	PF00026.22	315	NAME_05145	-	431	1.7e-54	185.3	0	1	1	3e-58	2.5e-54	184.7	0	1	314	72	426	72	427	0.94	Eukaryotic aspartyl protease
TAXi_N	PF14543.5	179	NAME_05145	-	431	4.8e-09	36.6	0.1	1	1	2.5e-12	2.1e-08	34.5	0.1	1	150	73	237	73	243	0.69	Xylanase inhibitor N-terminal
Asp	PF00026.22	315	NAME_05268	-	548	4.2e-76	256.3	0	1	1	1.8e-79	6.1e-76	255.7	0	1	314	229	544	229	545	0.96	Eukaryotic aspartyl protease
GST_N	PF02798.19	76	NAME_05268	-	548	2.2e-10	40.6	0	1	1	1.3e-13	4.5e-10	39.6	0	2	76	5	73	4	73	0.94	Glutathione S-transferase
GST_N_3	PF13417.5	75	NAME_05268	-	548	0.014	15.6	0	1	1	9.6e-06	0.032	14.5	0	32	72	35	76	16	83	0.81	Glutathione S-transferase
GST_N_4	PF17172.3	99	NAME_05268	-	548	0.16	12.6	0	1	1	9.9e-05	0.33	11.6	0	27	61	44	76	31	107	0.79	Glutathione S-transferase N-terminal domain
TAXi_N	PF14543.5	179	NAME_05268	-	548	3.7e-14	53.3	0.2	1	1	5.7e-15	1.9e-11	44.4	0.2	1	145	230	348	230	352	0.83	Xylanase inhibitor N-terminal
SDA1	PF05285.11	346	NAME_05374	-	160	2.2	7.5	17.6	1	1	0.00045	2.5	7.4	17.6	84	171	25	119	14	152	0.53	SDA1
ShK	PF01549.23	38	NAME_05374	-	160	3.6e-05	24.1	6.9	1	2	0.22	1200	0	0	16	32	59	72	53	75	0.61	ShK domain-like
ShK	PF01549.23	38	NAME_05374	-	160	3.6e-05	24.1	6.9	2	2	6.5e-09	3.6e-05	24.1	6.9	2	38	122	160	121	160	0.86	ShK domain-like
Treacle	PF03546.13	535	NAME_05374	-	160	0.29	9.8	8	1	2	0.00089	5	5.7	1.7	495	515	40	61	28	73	0.65	Treacher Collins syndrome protein Treacle
Treacle	PF03546.13	535	NAME_05374	-	160	0.29	9.8	8	2	2	0.00017	0.93	8.1	0.5	165	185	103	123	86	155	0.63	Treacher Collins syndrome protein Treacle
ASPRs	PF17641.1	119	NAME_05396	-	209	0.053	13.7	4.2	1	2	0.53	3000	-1.6	0	98	108	20	30	16	37	0.71	Ancylostoma-associated secreted protein related genes
ASPRs	PF17641.1	119	NAME_05396	-	209	0.053	13.7	4.2	2	2	5.9e-05	0.33	11.1	2.4	30	119	66	170	55	170	0.59	Ancylostoma-associated secreted protein related genes
CAP	PF00188.25	126	NAME_05396	-	209	1e-15	58.6	0	1	1	4.1e-19	2.3e-15	57.4	0	1	126	38	170	38	170	0.86	Cysteine-rich secretory protein family
EB	PF01683.17	52	NAME_05396	-	209	0.91	9.7	7.3	1	1	0.00045	2.5	8.3	7.4	10	40	171	207	155	207	0.75	EB module
DUF3341	PF11821.7	170	NAME_05590	-	88	0.02	14.5	0	1	1	1.5e-06	0.025	14.1	0	56	94	14	52	3	54	0.8	Protein of unknown function (DUF3341)
CAP	PF00188.25	126	NAME_05592	-	121	6.4e-06	26.9	0	1	1	5.6e-10	9.3e-06	26.4	0	1	55	36	106	36	118	0.86	Cysteine-rich secretory protein family
ASPRs	PF17641.1	119	NAME_05595	-	202	0.00072	19.7	0.3	1	1	1.8e-07	0.0015	18.7	0.3	30	96	81	144	73	199	0.71	Ancylostoma-associated secreted protein related genes
CAP	PF00188.25	126	NAME_05595	-	202	1.5e-08	35.4	0	1	1	2.4e-12	2e-08	35	0	4	124	49	197	46	199	0.76	Cysteine-rich secretory protein family
Astacin	PF01400.23	191	NAME_05647	-	738	1.1e-50	171.9	6.7	1	3	1.3e-18	5.2e-15	55.5	0	2	78	136	210	135	213	0.96	Astacin (Peptidase family M12A)
Astacin	PF01400.23	191	NAME_05647	-	738	1.1e-50	171.9	6.7	2	3	2.1e-17	8.9e-14	51.4	0	117	189	214	284	211	286	0.94	Astacin (Peptidase family M12A)
Astacin	PF01400.23	191	NAME_05647	-	738	1.1e-50	171.9	6.7	3	3	5.1e-22	2.1e-18	66.5	1.6	56	190	384	518	373	519	0.8	Astacin (Peptidase family M12A)
CUB	PF00431.19	110	NAME_05647	-	738	3.4e-08	33.7	0.4	1	2	1.7e-05	0.07	13.4	0	20	110	351	440	327	440	0.79	CUB domain
CUB	PF00431.19	110	NAME_05647	-	738	3.4e-08	33.7	0.4	2	2	7.5e-07	0.0031	17.7	0.1	24	96	592	665	578	673	0.8	CUB domain
TRAF_BIRC3_bd	PF16673.4	64	NAME_05647	-	738	0.036	13.7	1.9	1	1	2.1e-05	0.087	12.5	1.9	19	57	31	69	20	72	0.9	TNF receptor-associated factor BIRC3 binding domain
Wbp11	PF09429.9	78	NAME_05647	-	738	0.91	9.8	5.7	1	1	0.00051	2.1	8.7	5.7	37	75	30	69	25	72	0.88	WW domain binding protein 11
Peptidase_C1	PF00112.22	219	NAME_05649	-	99	1.4e-08	35	0.1	1	1	8.8e-13	1.5e-08	34.9	0.1	97	156	21	97	2	99	0.74	Papain family cysteine protease
A2M	PF00207.21	92	NAME_05669	-	1563	1.3e-27	95.3	0.8	1	3	3.6	7600	-3.3	0	50	66	58	74	54	75	0.85	Alpha-2-macroglobulin family
A2M	PF00207.21	92	NAME_05669	-	1563	1.3e-27	95.3	0.8	2	3	0.065	140	2.3	0	28	74	233	278	220	284	0.78	Alpha-2-macroglobulin family
A2M	PF00207.21	92	NAME_05669	-	1563	1.3e-27	95.3	0.8	3	3	4.4e-29	9.2e-26	89.4	0.1	8	92	792	877	786	877	0.93	Alpha-2-macroglobulin family
A2M_comp	PF07678.13	249	NAME_05669	-	1563	1.5e-63	214.4	1.7	1	2	7.5e-21	1.6e-17	63.7	0.3	2	59	1061	1119	1060	1123	0.96	A-macroglobulin complement component
A2M_comp	PF07678.13	249	NAME_05669	-	1563	1.5e-63	214.4	1.7	2	2	4.1e-47	8.5e-44	149.8	0.1	64	248	1155	1330	1153	1331	0.94	A-macroglobulin complement component
A2M_N	PF01835.18	96	NAME_05669	-	1563	2e-19	69.8	0.8	1	3	5.5	12000	-3.2	0.1	33	60	85	112	79	118	0.73	MG2 domain
A2M_N	PF01835.18	96	NAME_05669	-	1563	2e-19	69.8	0.8	2	3	4.8e-21	1e-17	64.3	0.1	2	96	161	252	160	252	0.97	MG2 domain
A2M_N	PF01835.18	96	NAME_05669	-	1563	2e-19	69.8	0.8	3	3	0.15	320	1.7	0	4	29	613	638	610	666	0.75	MG2 domain
A2M_N_2	PF07703.13	139	NAME_05669	-	1563	1.3e-30	106.5	0.8	1	3	0.28	590	0.6	3.6	33	94	131	201	81	298	0.6	Alpha-2-macroglobulin family N-terminal region
A2M_N_2	PF07703.13	139	NAME_05669	-	1563	1.3e-30	106.5	0.8	2	3	6e-34	1.3e-30	106.5	0.8	2	139	515	650	514	650	0.92	Alpha-2-macroglobulin family N-terminal region
A2M_N_2	PF07703.13	139	NAME_05669	-	1563	1.3e-30	106.5	0.8	3	3	1.4	2900	-1.6	0	72	104	909	938	842	968	0.61	Alpha-2-macroglobulin family N-terminal region
A2M_recep	PF07677.13	92	NAME_05669	-	1563	2.4e-18	66.6	0	1	1	1e-20	2.1e-17	63.6	0	1	92	1434	1523	1434	1523	0.94	A-macroglobulin receptor
DUF3859	PF12975.6	134	NAME_05669	-	1563	0.023	14.6	0.1	1	2	9.4e-05	0.2	11.6	0	88	134	206	252	177	252	0.82	Domain of unknown function (DUF3859)
DUF3859	PF12975.6	134	NAME_05669	-	1563	0.023	14.6	0.1	2	2	0.94	2000	-1.4	0	70	90	308	328	254	348	0.53	Domain of unknown function (DUF3859)
DUF559	PF04480.11	109	NAME_05669	-	1563	0.12	12.1	0	1	1	0.00015	0.32	10.8	0	55	96	312	353	307	358	0.92	Protein of unknown function (DUF559)
Thiol-ester_cl	PF10569.8	30	NAME_05669	-	1563	2.4e-16	59	0.8	1	2	3.1	6500	-3.2	0.1	19	30	856	867	856	867	0.9	Alpha-macro-globulin thiol-ester bond-forming region
Thiol-ester_cl	PF10569.8	30	NAME_05669	-	1563	2.4e-16	59	0.8	2	2	1.2e-19	2.4e-16	59	0.8	1	30	1011	1040	1011	1040	0.99	Alpha-macro-globulin thiol-ester bond-forming region
AAA_32	PF13654.5	514	NAME_05794	-	196	0.0026	16.5	3.7	1	1	3.2e-06	0.0032	16.2	3.7	127	218	85	179	56	194	0.85	AAA domain
ABC_tran_CTD	PF16326.4	69	NAME_05794	-	196	1.1	9.5	8	1	3	1.3	1200	-0.3	0	32	49	98	117	89	120	0.58	ABC transporter C-terminal domain
ABC_tran_CTD	PF16326.4	69	NAME_05794	-	196	1.1	9.5	8	2	3	0.11	110	3.1	0.6	27	62	114	146	104	149	0.65	ABC transporter C-terminal domain
ABC_tran_CTD	PF16326.4	69	NAME_05794	-	196	1.1	9.5	8	3	3	0.0023	2.3	8.5	2	9	38	151	178	146	190	0.8	ABC transporter C-terminal domain
ApoC-I	PF04691.11	61	NAME_05794	-	196	0.026	14.4	1.6	1	2	0.75	740	0.1	0	7	21	103	117	97	119	0.79	Apolipoprotein C-I (ApoC-1)
ApoC-I	PF04691.11	61	NAME_05794	-	196	0.026	14.4	1.6	2	2	0.00012	0.12	12.3	0.4	3	28	122	147	120	163	0.89	Apolipoprotein C-I (ApoC-1)
DUF148	PF02520.16	109	NAME_05794	-	196	1.7e-05	24.8	2.8	1	2	1.9	1900	-1.1	0	64	78	32	46	26	70	0.61	Domain of unknown function DUF148
DUF148	PF02520.16	109	NAME_05794	-	196	1.7e-05	24.8	2.8	2	2	1.2e-07	0.00012	22	3.4	3	100	90	183	88	189	0.85	Domain of unknown function DUF148
DUF2408	PF10303.8	135	NAME_05794	-	196	0.067	13.7	2	1	1	8.9e-05	0.087	13.3	1.5	39	120	54	164	30	171	0.76	Protein of unknown function (DUF2408)
DUF3106	PF11304.7	104	NAME_05794	-	196	0.073	13.4	4.5	1	3	0.061	60	4.1	0	75	93	28	46	25	54	0.87	Protein of unknown function (DUF3106)
DUF3106	PF11304.7	104	NAME_05794	-	196	0.073	13.4	4.5	2	3	0.0011	1.1	9.6	1	38	89	109	157	82	172	0.57	Protein of unknown function (DUF3106)
DUF3106	PF11304.7	104	NAME_05794	-	196	0.073	13.4	4.5	3	3	0.0023	2.2	8.7	1.4	4	48	111	156	108	193	0.73	Protein of unknown function (DUF3106)
DUF3486	PF11985.7	180	NAME_05794	-	196	1.1	9.5	6	1	2	0.16	150	2.6	0.1	7	26	26	45	21	77	0.7	Protein of unknown function (DUF3486)
DUF3486	PF11985.7	180	NAME_05794	-	196	1.1	9.5	6	2	2	0.0046	4.5	7.6	2.2	81	155	104	183	81	191	0.83	Protein of unknown function (DUF3486)
Gp-FAR-1	PF05823.11	150	NAME_05794	-	196	0.066	13.4	7.8	1	2	1.6	1600	-0.8	0	14	40	25	51	21	60	0.76	Nematode fatty acid retinoid binding protein (Gp-FAR-1)
Gp-FAR-1	PF05823.11	150	NAME_05794	-	196	0.066	13.4	7.8	2	2	0.00076	0.75	10	8.8	6	87	77	163	73	193	0.77	Nematode fatty acid retinoid binding protein (Gp-FAR-1)
HMG_box_2	PF09011.9	73	NAME_05794	-	196	2.5	8.7	6.9	1	3	0.23	230	2.4	0	33	51	31	49	28	55	0.88	HMG-box domain
HMG_box_2	PF09011.9	73	NAME_05794	-	196	2.5	8.7	6.9	2	3	1.7	1600	-0.4	0	29	62	79	112	66	119	0.68	HMG-box domain
HMG_box_2	PF09011.9	73	NAME_05794	-	196	2.5	8.7	6.9	3	3	0.0078	7.6	7.1	2	29	64	131	166	120	169	0.86	HMG-box domain
HrpB2	PF09487.9	114	NAME_05794	-	196	0.13	12.6	0.5	1	1	0.00019	0.18	12.1	0.5	12	73	86	151	76	165	0.87	Bacterial type III secretion protein (HrpB2)
KMP11	PF03037.15	90	NAME_05794	-	196	0.34	11.6	12.6	1	2	1.1	1100	0.4	0.2	60	78	91	109	82	121	0.47	Kinetoplastid membrane protein 11
KMP11	PF03037.15	90	NAME_05794	-	196	0.34	11.6	12.6	2	2	0.00022	0.22	12.2	8.6	17	64	128	172	112	193	0.74	Kinetoplastid membrane protein 11
Laminin_I	PF06008.13	259	NAME_05794	-	196	0.094	12.3	2.8	1	1	0.00017	0.17	11.5	2.8	57	113	125	182	83	188	0.77	Laminin Domain I
Metal_resist	PF13801.5	126	NAME_05794	-	196	0.00028	21	2.8	1	3	8.2e-05	0.081	13	0	22	59	13	45	9	64	0.82	Heavy-metal resistance
Metal_resist	PF13801.5	126	NAME_05794	-	196	0.00028	21	2.8	2	3	0.18	170	2.3	0	43	72	85	114	47	120	0.83	Heavy-metal resistance
Metal_resist	PF13801.5	126	NAME_05794	-	196	0.00028	21	2.8	3	3	0.17	160	2.3	0.6	56	56	161	161	127	194	0.48	Heavy-metal resistance
SPACA7	PF15307.5	108	NAME_05794	-	196	0.11	12.7	0.8	1	1	0.00021	0.2	11.8	0.8	17	86	100	173	94	188	0.78	Sperm acrosome-associated protein 7
Tex_N	PF09371.9	179	NAME_05794	-	196	0.91	8.9	6.8	1	3	3.4	3300	-2.7	0	86	101	32	47	30	54	0.71	Tex-like protein N-terminal domain
Tex_N	PF09371.9	179	NAME_05794	-	196	0.91	8.9	6.8	2	3	0.00091	0.9	8.9	0.6	70	111	106	147	87	152	0.88	Tex-like protein N-terminal domain
Tex_N	PF09371.9	179	NAME_05794	-	196	0.91	8.9	6.8	3	3	0.051	50	3.2	0.2	47	71	152	176	148	186	0.86	Tex-like protein N-terminal domain
YtxH	PF12732.6	75	NAME_05794	-	196	0.79	10.2	4.5	1	1	0.013	13	6.4	4.5	24	48	135	159	28	187	0.77	YtxH-like protein
z-alpha	PF02295.16	67	NAME_05794	-	196	0.14	12.1	1.5	1	2	4.3	4200	-2.2	0	2	11	111	120	110	129	0.66	Adenosine deaminase z-alpha domain
z-alpha	PF02295.16	67	NAME_05794	-	196	0.14	12.1	1.5	2	2	0.00028	0.28	11.2	0.6	2	39	134	170	133	187	0.88	Adenosine deaminase z-alpha domain
Globin	PF00042.21	110	NAME_05865	-	171	9.7e-24	84	0.2	1	1	1e-27	1.7e-23	83.1	0.2	16	109	38	129	18	130	0.92	Globin
Globin	PF00042.21	110	NAME_05869	-	158	2.6e-24	85.8	0.4	1	1	5.5e-28	4.6e-24	85	0.4	14	110	20	118	4	118	0.89	Globin
Phasin	PF05597.10	126	NAME_05869	-	158	0.046	13.7	0	1	2	0.67	5600	-2.8	0	41	52	59	70	49	78	0.6	Poly(hydroxyalcanoate) granule associated protein (phasin)
Phasin	PF05597.10	126	NAME_05869	-	158	0.046	13.7	0	2	2	1.2e-05	0.098	12.6	0	70	102	124	156	93	158	0.89	Poly(hydroxyalcanoate) granule associated protein (phasin)
Acyl_transf_3	PF01757.21	340	NAME_05981	-	1089	1.4e-05	24.2	5.5	1	1	9.2e-08	0.00031	19.8	5.5	127	332	13	223	5	227	0.63	Acyltransferase family
EGF	PF00008.26	32	NAME_05981	-	1089	0.51	10.6	28.5	1	4	0.00016	0.54	10.5	0.4	5	31	268	292	265	293	0.85	EGF-like domain
EGF	PF00008.26	32	NAME_05981	-	1089	0.51	10.6	28.5	2	4	0.0076	25	5.2	3.3	6	31	299	319	294	320	0.76	EGF-like domain
EGF	PF00008.26	32	NAME_05981	-	1089	0.51	10.6	28.5	3	4	3	10000	-3.1	0.9	1	10	321	330	321	330	0.77	EGF-like domain
EGF	PF00008.26	32	NAME_05981	-	1089	0.51	10.6	28.5	4	4	0.00012	0.4	10.9	3.2	12	32	495	518	486	518	0.79	EGF-like domain
EGF_2	PF07974.12	32	NAME_05981	-	1089	1.1e-06	28.8	33.7	1	4	0.00024	0.8	10	1.2	8	32	270	294	266	294	0.7	EGF-like domain
EGF_2	PF07974.12	32	NAME_05981	-	1089	1.1e-06	28.8	33.7	2	4	2.7e-05	0.091	13	4.5	8	32	299	321	296	321	0.78	EGF-like domain
EGF_2	PF07974.12	32	NAME_05981	-	1089	1.1e-06	28.8	33.7	3	4	0.14	460	1.2	0.8	22	32	437	449	437	449	0.94	EGF-like domain
EGF_2	PF07974.12	32	NAME_05981	-	1089	1.1e-06	28.8	33.7	4	4	1.6e-07	0.00054	20.2	5.4	1	32	490	519	490	519	0.95	EGF-like domain
Laminin_EGF	PF00053.23	49	NAME_05981	-	1089	5.6	7.1	23.4	1	2	0.76	2500	-1.4	10.7	13	32	294	322	263	330	0.63	Laminin EGF domain
Laminin_EGF	PF00053.23	49	NAME_05981	-	1089	5.6	7.1	23.4	2	2	0.0013	4.4	7.4	4.7	16	32	504	520	484	536	0.76	Laminin EGF domain
VWA	PF00092.27	175	NAME_05981	-	1089	4.1e-09	36.8	0.5	1	3	0.062	210	2	0.1	19	122	548	654	541	674	0.64	von Willebrand factor type A domain
VWA	PF00092.27	175	NAME_05981	-	1089	4.1e-09	36.8	0.5	2	3	3.7e-08	0.00012	22.3	0	1	74	927	1000	927	1011	0.9	von Willebrand factor type A domain
VWA	PF00092.27	175	NAME_05981	-	1089	4.1e-09	36.8	0.5	3	3	0.00042	1.4	9.1	0	118	169	1014	1065	1003	1071	0.75	von Willebrand factor type A domain
Aminotran_4	PF01063.18	223	NAME_06051	-	412	2.6e-34	118.9	0	1	1	2.1e-38	3.5e-34	118.5	0	2	223	114	363	113	363	0.93	Amino-transferase class IV
Abhydrolase_3	PF07859.12	211	NAME_06212	-	623	5e-08	33	0.1	1	1	2.3e-11	1.9e-07	31	0.1	1	86	164	259	164	267	0.84	alpha/beta hydrolase fold
COesterase	PF00135.27	514	NAME_06212	-	623	4.4e-123	411.8	0.1	1	1	6.5e-127	5.4e-123	411.5	0.1	2	499	59	575	58	591	0.9	Carboxylesterase family
Abhydrolase_3	PF07859.12	211	NAME_06213	-	1197	2.8e-16	59.9	1.7	1	3	1.3e-11	7.1e-08	32.5	0	1	82	131	222	131	234	0.87	alpha/beta hydrolase fold
Abhydrolase_3	PF07859.12	211	NAME_06213	-	1197	2.8e-16	59.9	1.7	2	3	0.00049	2.7	7.7	0	1	39	731	769	731	776	0.93	alpha/beta hydrolase fold
Abhydrolase_3	PF07859.12	211	NAME_06213	-	1197	2.8e-16	59.9	1.7	3	3	7.8e-07	0.0043	16.8	0	51	82	797	828	793	840	0.83	alpha/beta hydrolase fold
COesterase	PF00135.27	514	NAME_06213	-	1197	3.3e-251	834.5	0	1	2	1.4e-133	7.9e-130	434.1	0	2	500	26	547	25	554	0.9	Carboxylesterase family
COesterase	PF00135.27	514	NAME_06213	-	1197	3.3e-251	834.5	0	2	2	8.5e-123	4.8e-119	398.5	0	3	500	627	1153	625	1161	0.89	Carboxylesterase family
HTHP	PF11534.7	72	NAME_06213	-	1197	0.059	13.7	0	1	2	0.0037	21	5.5	0	3	24	249	270	247	284	0.82	Hexameric tyrosine-coordinated heme protein (HTHP)
HTHP	PF11534.7	72	NAME_06213	-	1197	0.059	13.7	0	2	2	0.0037	21	5.5	0	3	24	855	876	853	890	0.82	Hexameric tyrosine-coordinated heme protein (HTHP)
MIF	PF01187.17	114	NAME_06299	-	115	3.7e-39	133.5	0	1	1	2.4e-43	4.1e-39	133.3	0	1	114	2	115	2	115	0.99	Macrophage migration inhibitory factor (MIF)
Astacin	PF01400.23	191	NAME_06563	-	208	5e-28	97.9	0	1	1	4e-32	6.6e-28	97.5	0	6	133	74	205	69	207	0.89	Astacin (Peptidase family M12A)
DapB_N	PF01113.19	124	NAME_06611	-	361	0.021	14.8	0.1	1	2	1.3e-05	0.074	13.1	0	2	33	25	55	24	64	0.92	Dihydrodipicolinate reductase
DapB_N	PF01113.19	124	NAME_06611	-	361	0.021	14.8	0.1	2	2	0.68	3800	-2.1	0	76	106	153	183	105	197	0.56	Dihydrodipicolinate reductase
Gp_dh_C	PF02800.19	158	NAME_06611	-	361	1.3e-69	232.7	0	1	1	3.9e-73	2.2e-69	232	0	1	158	183	340	183	340	1	Glyceraldehyde 3-phosphate dehydrogenase
Gp_dh_N	PF00044.23	101	NAME_06611	-	361	1.6e-36	124.6	0.1	1	1	5.4e-40	3e-36	123.7	0.1	2	100	25	129	24	130	0.95	Glyceraldehyde 3-phosphate dehydrogenase
Recep_L_domain	PF01030.23	112	NAME_06662	-	598	0.0096	15.9	4.2	1	5	4.7e-05	0.78	9.8	0.4	59	100	74	117	51	132	0.66	Receptor L domain
Recep_L_domain	PF01030.23	112	NAME_06662	-	598	0.0096	15.9	4.2	2	5	0.059	990	-0.2	0	46	82	235	269	202	292	0.64	Receptor L domain
Recep_L_domain	PF01030.23	112	NAME_06662	-	598	0.0096	15.9	4.2	3	5	0.11	1800	-1	0	68	88	373	393	359	411	0.79	Receptor L domain
Recep_L_domain	PF01030.23	112	NAME_06662	-	598	0.0096	15.9	4.2	4	5	0.07	1200	-0.5	0	65	86	484	505	450	513	0.67	Receptor L domain
Recep_L_domain	PF01030.23	112	NAME_06662	-	598	0.0096	15.9	4.2	5	5	0.015	250	1.7	0	14	48	555	586	544	594	0.75	Receptor L domain
ARS2	PF04959.12	195	NAME_06667	-	2632	0.13	12.5	1.3	1	4	0.11	300	1.5	0	29	57	179	207	171	213	0.83	Arsenite-resistance protein 2
ARS2	PF04959.12	195	NAME_06667	-	2632	0.13	12.5	1.3	2	4	0.11	320	1.5	0	29	58	379	408	371	411	0.83	Arsenite-resistance protein 2
ARS2	PF04959.12	195	NAME_06667	-	2632	0.13	12.5	1.3	3	4	0.12	330	1.4	0	28	56	659	687	653	691	0.85	Arsenite-resistance protein 2
ARS2	PF04959.12	195	NAME_06667	-	2632	0.13	12.5	1.3	4	4	0.048	130	2.7	0	28	58	940	970	934	973	0.85	Arsenite-resistance protein 2
DUF3746	PF12562.7	37	NAME_06667	-	2632	0.051	13.4	3.5	1	7	4.1	12000	-3.7	0	5	15	758	768	758	769	0.82	Protein of unknown function (DUF3746)
DUF3746	PF12562.7	37	NAME_06667	-	2632	0.051	13.4	3.5	2	7	4.2	12000	-3.8	0	5	15	1039	1049	1039	1050	0.82	Protein of unknown function (DUF3746)
DUF3746	PF12562.7	37	NAME_06667	-	2632	0.051	13.4	3.5	3	7	0.41	1100	-0.5	0	4	16	1177	1189	1175	1191	0.87	Protein of unknown function (DUF3746)
DUF3746	PF12562.7	37	NAME_06667	-	2632	0.051	13.4	3.5	4	7	0.035	96	2.9	0	2	10	1456	1464	1455	1469	0.86	Protein of unknown function (DUF3746)
DUF3746	PF12562.7	37	NAME_06667	-	2632	0.051	13.4	3.5	5	7	3.4	9500	-3.5	0	3	14	1598	1609	1598	1610	0.9	Protein of unknown function (DUF3746)
DUF3746	PF12562.7	37	NAME_06667	-	2632	0.051	13.4	3.5	6	7	1.8	5000	-2.6	0	4	11	1740	1747	1738	1752	0.8	Protein of unknown function (DUF3746)
DUF3746	PF12562.7	37	NAME_06667	-	2632	0.051	13.4	3.5	7	7	0.0041	11	5.9	0	1	16	2272	2287	2272	2300	0.89	Protein of unknown function (DUF3746)
Recep_L_domain	PF01030.23	112	NAME_06667	-	2632	6e-19	68.1	5.1	1	16	0.046	130	2.6	0	64	99	10	44	4	52	0.87	Receptor L domain
Recep_L_domain	PF01030.23	112	NAME_06667	-	2632	6e-19	68.1	5.1	2	16	0.0054	15	5.6	0	61	99	206	244	176	251	0.81	Receptor L domain
Recep_L_domain	PF01030.23	112	NAME_06667	-	2632	6e-19	68.1	5.1	3	16	2.4	6800	-2.9	0	51	80	337	364	317	392	0.53	Receptor L domain
Recep_L_domain	PF01030.23	112	NAME_06667	-	2632	6e-19	68.1	5.1	4	16	1.8e-05	0.05	13.6	0	21	99	450	525	435	533	0.83	Receptor L domain
Recep_L_domain	PF01030.23	112	NAME_06667	-	2632	6e-19	68.1	5.1	5	16	0.00084	2.3	8.3	0	20	99	730	806	712	814	0.82	Receptor L domain
Recep_L_domain	PF01030.23	112	NAME_06667	-	2632	6e-19	68.1	5.1	6	16	1.5	4200	-2.2	0	64	102	882	924	876	929	0.74	Receptor L domain
Recep_L_domain	PF01030.23	112	NAME_06667	-	2632	6e-19	68.1	5.1	7	16	0.029	81	3.3	0	21	99	1012	1087	997	1096	0.78	Receptor L domain
Recep_L_domain	PF01030.23	112	NAME_06667	-	2632	6e-19	68.1	5.1	8	16	0.15	410	1	0	65	102	1164	1205	1154	1210	0.7	Receptor L domain
Recep_L_domain	PF01030.23	112	NAME_06667	-	2632	6e-19	68.1	5.1	9	16	5.8	16000	-4.1	0	62	88	1330	1356	1318	1369	0.72	Receptor L domain
Recep_L_domain	PF01030.23	112	NAME_06667	-	2632	6e-19	68.1	5.1	10	16	0.21	580	0.5	0	65	101	1445	1485	1422	1509	0.64	Receptor L domain
Recep_L_domain	PF01030.23	112	NAME_06667	-	2632	6e-19	68.1	5.1	11	16	0.13	370	1.2	0	22	93	1574	1642	1560	1650	0.63	Receptor L domain
Recep_L_domain	PF01030.23	112	NAME_06667	-	2632	6e-19	68.1	5.1	12	16	0.015	41	4.2	0.2	31	85	1723	1775	1700	1800	0.64	Receptor L domain
Recep_L_domain	PF01030.23	112	NAME_06667	-	2632	6e-19	68.1	5.1	13	16	0.019	53	3.9	0	25	98	1859	1931	1841	1944	0.7	Receptor L domain
Recep_L_domain	PF01030.23	112	NAME_06667	-	2632	6e-19	68.1	5.1	14	16	0.63	1800	-1	0	28	99	2117	2186	2110	2196	0.69	Receptor L domain
Recep_L_domain	PF01030.23	112	NAME_06667	-	2632	6e-19	68.1	5.1	15	16	0.099	280	1.6	0	71	100	2267	2301	2252	2326	0.56	Receptor L domain
Recep_L_domain	PF01030.23	112	NAME_06667	-	2632	6e-19	68.1	5.1	16	16	0.13	370	1.1	0	49	100	2412	2468	2401	2475	0.76	Receptor L domain
SAC3	PF12209.7	77	NAME_06667	-	2632	0.82	9.8	9.9	1	5	0.03	85	3.4	0.1	40	68	103	131	102	136	0.81	Leucine permease transcriptional regulator helical domain
SAC3	PF12209.7	77	NAME_06667	-	2632	0.82	9.8	9.9	2	5	0.031	87	3.3	0	41	68	304	331	302	336	0.81	Leucine permease transcriptional regulator helical domain
SAC3	PF12209.7	77	NAME_06667	-	2632	0.82	9.8	9.9	3	5	0.13	370	1.3	0.1	40	67	584	611	583	616	0.79	Leucine permease transcriptional regulator helical domain
SAC3	PF12209.7	77	NAME_06667	-	2632	0.82	9.8	9.9	4	5	0.025	69	3.7	0	40	68	865	893	864	899	0.82	Leucine permease transcriptional regulator helical domain
SAC3	PF12209.7	77	NAME_06667	-	2632	0.82	9.8	9.9	5	5	2.2	6000	-2.6	0.1	41	58	1147	1164	1145	1173	0.84	Leucine permease transcriptional regulator helical domain
SplA	PF11132.7	74	NAME_06667	-	2632	0.77	9.5	7.2	1	7	0.32	890	-0.3	0.1	5	20	144	159	140	174	0.81	Transcriptional regulator protein (SplA)
SplA	PF11132.7	74	NAME_06667	-	2632	0.77	9.5	7.2	2	7	0.0095	27	4.6	0.1	5	22	344	361	340	375	0.8	Transcriptional regulator protein (SplA)
SplA	PF11132.7	74	NAME_06667	-	2632	0.77	9.5	7.2	3	7	0.29	810	-0.2	0	5	20	625	640	621	658	0.8	Transcriptional regulator protein (SplA)
SplA	PF11132.7	74	NAME_06667	-	2632	0.77	9.5	7.2	4	7	0.17	470	0.6	0	5	26	906	926	902	941	0.74	Transcriptional regulator protein (SplA)
SplA	PF11132.7	74	NAME_06667	-	2632	0.77	9.5	7.2	5	7	1.3	3500	-2.2	0	3	19	1185	1201	1183	1206	0.8	Transcriptional regulator protein (SplA)
SplA	PF11132.7	74	NAME_06667	-	2632	0.77	9.5	7.2	6	7	0.14	390	0.8	0	7	21	1919	1933	1916	1938	0.88	Transcriptional regulator protein (SplA)
SplA	PF11132.7	74	NAME_06667	-	2632	0.77	9.5	7.2	7	7	4.6	13000	-4	0	7	19	2454	2466	2452	2468	0.83	Transcriptional regulator protein (SplA)
VD10_N	PF08476.9	43	NAME_06667	-	2632	0.026	14.1	3.9	1	5	0.0048	13	5.4	0	9	23	35	49	32	51	0.9	Viral D10 N-terminal
VD10_N	PF08476.9	43	NAME_06667	-	2632	0.026	14.1	3.9	2	5	1.4	4000	-2.5	0	12	22	238	248	235	249	0.79	Viral D10 N-terminal
VD10_N	PF08476.9	43	NAME_06667	-	2632	0.026	14.1	3.9	3	5	0.005	14	5.4	0	9	23	516	530	514	532	0.9	Viral D10 N-terminal
VD10_N	PF08476.9	43	NAME_06667	-	2632	0.026	14.1	3.9	4	5	0.14	400	0.7	0	9	23	797	811	795	812	0.85	Viral D10 N-terminal
VD10_N	PF08476.9	43	NAME_06667	-	2632	0.026	14.1	3.9	5	5	1.7	4700	-2.7	0	12	21	1081	1090	1078	1092	0.8	Viral D10 N-terminal
DUF1986	PF09342.10	116	NAME_06735	-	444	0.057	13.7	0.1	1	2	8.8e-05	0.29	11.4	0.1	6	41	66	99	63	105	0.88	Domain of unknown function (DUF1986)
DUF1986	PF09342.10	116	NAME_06735	-	444	0.057	13.7	0.1	2	2	0.89	3000	-1.5	0	73	102	161	188	158	193	0.77	Domain of unknown function (DUF1986)
DUF316	PF03761.14	282	NAME_06735	-	444	4.2e-18	65.8	0	1	2	1e-10	3.4e-07	30	0	15	254	18	263	4	280	0.69	Chymotrypsin family Peptidase-S1
DUF316	PF03761.14	282	NAME_06735	-	444	4.2e-18	65.8	0	2	2	1.3e-11	4.3e-08	33	0	163	282	286	417	277	417	0.87	Chymotrypsin family Peptidase-S1
Peptidase_S46	PF10459.8	699	NAME_06735	-	444	0.037	12.6	0.1	1	3	0.00095	3.2	6.2	0	43	70	67	93	56	105	0.81	Peptidase S46
Peptidase_S46	PF10459.8	699	NAME_06735	-	444	0.037	12.6	0.1	2	3	0.011	35	2.7	0	604	650	211	259	188	264	0.72	Peptidase S46
Peptidase_S46	PF10459.8	699	NAME_06735	-	444	0.037	12.6	0.1	3	3	0.11	380	-0.7	0	630	652	358	383	316	389	0.77	Peptidase S46
Trypsin	PF00089.25	221	NAME_06735	-	444	1e-45	156.2	0	1	2	3.2e-29	1.1e-25	90.7	0	3	204	54	268	52	271	0.78	Trypsin
Trypsin	PF00089.25	221	NAME_06735	-	444	1e-45	156.2	0	2	2	5.4e-20	1.8e-16	60.5	0	72	221	269	410	267	410	0.84	Trypsin
Trypsin_2	PF13365.5	151	NAME_06735	-	444	1.6e-14	55	0	1	2	1.6e-12	5.3e-09	37.1	0	1	150	73	258	73	259	0.58	Trypsin-like peptidase domain
Trypsin_2	PF13365.5	151	NAME_06735	-	444	1.6e-14	55	0	2	2	5.1e-06	0.017	15.9	0	41	146	263	375	256	381	0.63	Trypsin-like peptidase domain
ASPRs	PF17641.1	119	NAME_06878	-	432	1.5e-05	25.1	2.6	1	3	1.2	6700	-2.8	0	97	106	25	34	21	44	0.7	Ancylostoma-associated secreted protein related genes
ASPRs	PF17641.1	119	NAME_06878	-	432	1.5e-05	25.1	2.6	2	3	1.7e-05	0.096	12.9	0.2	29	119	72	182	46	182	0.73	Ancylostoma-associated secreted protein related genes
ASPRs	PF17641.1	119	NAME_06878	-	432	1.5e-05	25.1	2.6	3	3	5.5e-05	0.31	11.2	0.1	29	96	274	342	248	377	0.75	Ancylostoma-associated secreted protein related genes
CAP	PF00188.25	126	NAME_06878	-	432	6.2e-41	140.1	6	1	2	2.9e-23	1.6e-19	70.9	1.1	1	126	45	182	45	182	0.95	Cysteine-rich secretory protein family
CAP	PF00188.25	126	NAME_06878	-	432	6.2e-41	140.1	6	2	2	1.8e-23	1e-19	71.5	0.3	1	126	247	392	247	392	0.95	Cysteine-rich secretory protein family
EB	PF01683.17	52	NAME_06878	-	432	0.35	11.1	19.4	1	2	0.00025	1.4	9.2	7.1	17	52	195	232	167	233	0.8	EB module
EB	PF01683.17	52	NAME_06878	-	432	0.35	11.1	19.4	2	2	0.0012	6.6	7	4.3	16	39	404	429	377	430	0.79	EB module
GST_C	PF00043.24	93	NAME_06929	-	206	5.8e-08	32.8	0.1	1	1	6e-11	1.4e-07	31.5	0.1	32	93	130	192	106	200	0.88	Glutathione S-transferase
GST_C_2	PF13410.5	69	NAME_06929	-	206	0.0045	16.9	0.1	1	1	4.6e-06	0.011	15.6	0.1	15	67	133	185	85	199	0.8	Glutathione S-transferase
GST_C_3	PF14497.5	99	NAME_06929	-	206	2.9e-16	59.4	0	1	1	2e-19	4.7e-16	58.7	0	19	99	119	201	96	201	0.85	Glutathione S-transferase
GST_N	PF02798.19	76	NAME_06929	-	206	2.6e-12	46.8	0	1	1	2.4e-15	5.8e-12	45.7	0	2	75	5	72	4	73	0.94	Glutathione S-transferase
GST_N_2	PF13409.5	70	NAME_06929	-	206	0.04	14.1	0	1	2	4.3e-05	0.1	12.8	0	29	68	37	72	16	74	0.76	Glutathione S-transferase
GST_N_2	PF13409.5	70	NAME_06929	-	206	0.04	14.1	0	2	2	2.4	5800	-2.4	0	45	51	170	176	114	185	0.64	Glutathione S-transferase
GST_N_3	PF13417.5	75	NAME_06929	-	206	0.0019	18.5	0	1	1	1.6e-06	0.0039	17.5	0	33	72	37	76	20	84	0.85	Glutathione S-transferase
GST_N_4	PF17172.3	99	NAME_06929	-	206	0.014	16.1	0	1	1	1.1e-05	0.026	15.2	0	27	61	44	76	31	98	0.82	Glutathione S-transferase N-terminal domain
GST_C	PF00043.24	93	NAME_06931	-	456	7.3e-12	45.3	0	1	2	7.6e-09	1.8e-05	24.8	0	23	83	121	182	97	184	0.79	Glutathione S-transferase
GST_C	PF00043.24	93	NAME_06931	-	456	7.3e-12	45.3	0	2	2	1.1e-06	0.0026	17.9	0	28	81	380	434	359	437	0.76	Glutathione S-transferase
GST_C_2	PF13410.5	69	NAME_06931	-	456	0.00025	20.9	0	1	2	0.00032	0.76	9.7	0	12	40	130	160	115	183	0.83	Glutathione S-transferase
GST_C_2	PF13410.5	69	NAME_06931	-	456	0.00025	20.9	0	2	2	0.001	2.4	8.2	0	12	52	384	426	371	439	0.84	Glutathione S-transferase
GST_C_3	PF14497.5	99	NAME_06931	-	456	1.6e-17	63.4	0	1	2	8.3e-11	2e-07	31	0	8	79	103	181	96	193	0.75	Glutathione S-transferase
GST_C_3	PF14497.5	99	NAME_06931	-	456	1.6e-17	63.4	0	2	2	1.7e-10	4.1e-07	30	0	19	78	373	434	349	440	0.82	Glutathione S-transferase
GST_N	PF02798.19	76	NAME_06931	-	456	5.5e-26	90.6	0	1	2	1.1e-15	2.6e-12	46.8	0	2	76	5	73	4	73	0.95	Glutathione S-transferase
GST_N	PF02798.19	76	NAME_06931	-	456	5.5e-26	90.6	0	2	2	5e-14	1.2e-10	41.5	0	2	76	258	326	257	326	0.92	Glutathione S-transferase
GST_N_2	PF13409.5	70	NAME_06931	-	456	3.6e-09	36.7	0	1	2	3.6e-07	0.00086	19.5	0	34	69	36	73	18	74	0.82	Glutathione S-transferase
GST_N_2	PF13409.5	70	NAME_06931	-	456	3.6e-09	36.7	0	2	2	1e-05	0.025	14.8	0	33	69	288	326	267	327	0.78	Glutathione S-transferase
GST_N_3	PF13417.5	75	NAME_06931	-	456	3e-11	43.4	0	1	2	7.9e-09	1.9e-05	24.9	0	26	72	29	76	18	82	0.82	Glutathione S-transferase
GST_N_3	PF13417.5	75	NAME_06931	-	456	3e-11	43.4	0	2	2	5.6e-06	0.013	15.7	0	29	70	287	327	270	332	0.82	Glutathione S-transferase
GST_N_4	PF17172.3	99	NAME_06931	-	456	3.5e-05	24.4	0	1	2	0.00018	0.43	11.3	0	27	61	44	76	29	94	0.81	Glutathione S-transferase N-terminal domain
GST_N_4	PF17172.3	99	NAME_06931	-	456	3.5e-05	24.4	0	2	2	0.00033	0.8	10.4	0	27	62	297	330	284	349	0.81	Glutathione S-transferase N-terminal domain
CRT-like	PF08627.9	334	NAME_06938	-	491	2.1e-06	26.9	2	1	2	8.7e-10	2.1e-06	26.9	2	2	195	92	305	91	329	0.7	CRT-like
CRT-like	PF08627.9	334	NAME_06938	-	491	2.1e-06	26.9	2	2	2	0.34	820	-1.4	3.1	273	334	364	420	346	420	0.62	CRT-like
EamA	PF00892.19	137	NAME_06938	-	491	5.3e-11	42.7	21.1	1	3	1.3	3100	-1.8	0	102	112	88	98	77	108	0.76	EamA-like transporter family
EamA	PF00892.19	137	NAME_06938	-	491	5.3e-11	42.7	21.1	2	3	6e-09	1.4e-05	25.2	0.9	76	135	185	244	123	246	0.92	EamA-like transporter family
EamA	PF00892.19	137	NAME_06938	-	491	5.3e-11	42.7	21.1	3	3	1.6e-08	3.8e-05	23.8	10.2	2	134	264	419	263	421	0.77	EamA-like transporter family
Nuc_sug_transp	PF04142.14	315	NAME_06938	-	491	3.8e-06	26.2	7.7	1	1	3.1e-09	7.3e-06	25.3	7.7	14	315	99	421	88	421	0.65	Nucleotide-sugar transporter
PUNUT	PF16913.4	322	NAME_06938	-	491	0.056	12.6	10.4	1	1	0.00033	0.79	8.8	10.4	90	202	189	302	181	423	0.67	Purine nucleobase transmembrane transport
SLC35F	PF06027.11	299	NAME_06938	-	491	4.5e-08	32.9	18	1	1	1.1e-10	2.6e-07	30.4	18	80	298	181	421	92	422	0.81	Solute carrier family 35
TPT	PF03151.15	290	NAME_06938	-	491	6.4e-08	32.2	3.5	1	1	7.5e-11	1.8e-07	30.7	3.5	39	290	132	421	116	421	0.74	Triose-phosphate Transporter family
UAA	PF08449.10	302	NAME_06938	-	491	0.0003	20	7.5	1	1	2.5e-07	0.00059	19	7.5	95	300	211	422	184	424	0.76	UAA transporter family
DUF1943	PF09172.10	308	NAME_07060	-	696	1.4e-05	24.4	0.3	1	2	0.33	790	-1	0.2	104	130	324	355	234	398	0.67	Domain of unknown function (DUF1943)
DUF1943	PF09172.10	308	NAME_07060	-	696	1.4e-05	24.4	0.3	2	2	6e-09	1.4e-05	24.4	0.3	3	47	651	695	650	696	0.95	Domain of unknown function (DUF1943)
DUF3564	PF12087.7	120	NAME_07060	-	696	0.11	12.4	0	1	1	0.00011	0.26	11.1	0	33	80	37	84	32	98	0.89	Protein of unknown function (DUF3564)
DUF4110	PF13422.5	95	NAME_07060	-	696	0.084	12.8	3.5	1	1	0.00011	0.27	11.2	3.5	26	80	293	350	271	356	0.8	Domain of unknown function (DUF4110)
Gp45_2	PF17470.1	57	NAME_07060	-	696	0.15	11.9	1.5	1	2	0.00024	0.58	10.1	0.3	34	53	158	177	152	181	0.9	Phage protein Gp45.2
Gp45_2	PF17470.1	57	NAME_07060	-	696	0.15	11.9	1.5	2	2	0.54	1300	-0.7	0.1	18	27	472	481	464	506	0.7	Phage protein Gp45.2
HEAT_2	PF13646.5	88	NAME_07060	-	696	0.0046	17.2	0	1	3	1.1	2700	-1.3	0	49	78	385	414	374	421	0.78	HEAT repeats
HEAT_2	PF13646.5	88	NAME_07060	-	696	0.0046	17.2	0	2	3	0.098	230	2.1	0	20	57	417	463	400	474	0.7	HEAT repeats
HEAT_2	PF13646.5	88	NAME_07060	-	696	0.0046	17.2	0	3	3	0.00017	0.41	11	0.1	7	52	529	579	524	585	0.82	HEAT repeats
Sld5	PF05916.10	109	NAME_07060	-	696	0.32	11.4	7.4	1	2	0.00012	0.28	11.5	2.6	40	109	321	412	257	412	0.66	GINS complex protein
Sld5	PF05916.10	109	NAME_07060	-	696	0.32	11.4	7.4	2	2	0.3	710	0.6	0.2	40	85	590	651	522	661	0.72	GINS complex protein
Vitellogenin_N	PF01347.21	622	NAME_07060	-	696	2.4e-115	386.2	15.8	1	1	1.2e-118	2.8e-115	386	15.8	2	619	25	613	24	616	0.93	Lipoprotein amino terminal region
Enolase_C	PF00113.21	296	NAME_07362	-	434	2.9e-156	519.1	0	1	1	9.1e-160	3.8e-156	518.7	0	2	294	143	431	142	433	0.99	Enolase
Enolase_N	PF03952.15	131	NAME_07362	-	434	3.9e-59	198.4	0.1	1	1	1.5e-62	6.5e-59	197.7	0.1	1	131	3	134	3	134	0.97	Enolase
MAAL_C	PF07476.10	249	NAME_07362	-	434	5.9e-05	22.2	0.5	1	2	0.21	900	-1.3	0	194	219	96	121	72	127	0.78	Methylaspartate ammonia-lyase C-terminus
MAAL_C	PF07476.10	249	NAME_07362	-	434	5.9e-05	22.2	0.5	2	2	4.8e-08	0.0002	20.5	0.1	136	218	310	393	305	398	0.91	Methylaspartate ammonia-lyase C-terminus
MR_MLE_C	PF13378.5	219	NAME_07362	-	434	1.6e-06	27.9	0	1	1	6.2e-10	2.6e-06	27.2	0	69	175	286	394	266	429	0.8	Enolase C-terminal domain-like
Anthrax-tox_M	PF09156.9	287	NAME_07503	-	181	0.036	13.3	5.1	1	1	2.5e-05	0.027	13.7	3.8	40	122	39	117	30	147	0.86	Anthrax toxin lethal factor
ApoLp-III	PF07464.10	146	NAME_07503	-	181	1.2e-06	28.6	2.2	1	2	4.6e-07	0.00052	20	0.2	12	79	56	128	45	132	0.82	Apolipophorin-III precursor (apoLp-III)
ApoLp-III	PF07464.10	146	NAME_07503	-	181	1.2e-06	28.6	2.2	2	2	0.0012	1.4	8.9	0.1	24	66	130	172	124	181	0.88	Apolipophorin-III precursor (apoLp-III)
DUF2063	PF09836.8	85	NAME_07503	-	181	0.02	15	0	1	2	0.088	98	3.2	0	61	85	69	93	38	93	0.9	Putative DNA-binding domain
DUF2063	PF09836.8	85	NAME_07503	-	181	0.02	15	0	2	2	0.00073	0.81	9.9	0	24	65	140	180	110	181	0.76	Putative DNA-binding domain
DUF3106	PF11304.7	104	NAME_07503	-	181	0.0012	19.2	0.1	1	3	0.0088	9.8	6.6	0	54	97	24	68	19	73	0.47	Protein of unknown function (DUF3106)
DUF3106	PF11304.7	104	NAME_07503	-	181	0.0012	19.2	0.1	2	3	0.16	170	2.6	0	5	26	48	69	45	122	0.49	Protein of unknown function (DUF3106)
DUF3106	PF11304.7	104	NAME_07503	-	181	0.0012	19.2	0.1	3	3	0.0011	1.2	9.5	0	45	85	134	172	109	180	0.84	Protein of unknown function (DUF3106)
DUF3114	PF11311.7	255	NAME_07503	-	181	0.022	14.2	0.9	1	1	2.7e-05	0.03	13.7	0.7	90	153	30	89	15	116	0.87	Protein of unknown function (DUF3114)
DUF3583	PF12126.7	329	NAME_07503	-	181	0.054	12.8	1.4	1	2	0.008	8.9	5.6	1	28	70	24	66	16	84	0.76	Protein of unknown function (DUF3583)
DUF3583	PF12126.7	329	NAME_07503	-	181	0.054	12.8	1.4	2	2	0.0046	5.1	6.3	0	8	72	82	143	72	151	0.8	Protein of unknown function (DUF3583)
DUF3919	PF13057.5	232	NAME_07503	-	181	0.67	9.4	7	1	2	0.00022	0.24	10.9	1.3	127	175	34	82	20	99	0.83	Protein of unknown function (DUF3919)
DUF3919	PF13057.5	232	NAME_07503	-	181	0.67	9.4	7	2	2	0.1	110	2.1	0.5	174	205	137	168	87	181	0.49	Protein of unknown function (DUF3919)
DUF4065	PF13274.5	114	NAME_07503	-	181	0.67	10.8	8.3	1	3	0.00084	0.93	10.3	1.7	77	101	30	68	14	71	0.67	Protein of unknown function (DUF4065)
DUF4065	PF13274.5	114	NAME_07503	-	181	0.67	10.8	8.3	2	3	0.13	140	3.2	0.1	79	102	90	122	67	126	0.65	Protein of unknown function (DUF4065)
DUF4065	PF13274.5	114	NAME_07503	-	181	0.67	10.8	8.3	3	3	0.9	1000	0.5	0.1	59	91	140	178	118	181	0.51	Protein of unknown function (DUF4065)
DUF4085	PF13315.5	205	NAME_07503	-	181	0.1	12.1	7.5	1	3	0.00042	0.46	10	2.2	42	97	21	76	15	99	0.78	Protein of unknown function (DUF4085)
DUF4085	PF13315.5	205	NAME_07503	-	181	0.1	12.1	7.5	2	3	0.0079	8.8	5.8	0.6	28	105	82	159	70	174	0.61	Protein of unknown function (DUF4085)
DUF4085	PF13315.5	205	NAME_07503	-	181	0.1	12.1	7.5	3	3	1.6	1800	-1.7	0	70	89	162	181	157	181	0.82	Protein of unknown function (DUF4085)
DUF643	PF04867.11	114	NAME_07503	-	181	0.89	10.1	8.3	1	3	0.00013	0.14	12.7	0.9	45	99	31	82	22	91	0.82	Protein of unknown function (DUF643)
DUF643	PF04867.11	114	NAME_07503	-	181	0.89	10.1	8.3	2	3	0.63	700	0.8	0.4	66	75	105	114	85	149	0.47	Protein of unknown function (DUF643)
DUF643	PF04867.11	114	NAME_07503	-	181	0.89	10.1	8.3	3	3	1.6	1800	-0.6	0.1	8	37	144	175	137	180	0.58	Protein of unknown function (DUF643)
EF-G-binding_N	PF07299.10	83	NAME_07503	-	181	0.34	11.4	5.3	1	3	0.0003	0.34	11.4	1.5	31	77	30	77	26	82	0.91	Elongation factor G-binding protein
EF-G-binding_N	PF07299.10	83	NAME_07503	-	181	0.34	11.4	5.3	2	3	0.88	980	0.3	0	39	63	95	119	86	139	0.6	Elongation factor G-binding protein
EF-G-binding_N	PF07299.10	83	NAME_07503	-	181	0.34	11.4	5.3	3	3	1.3	1500	-0.3	0.1	26	26	149	149	106	181	0.56	Elongation factor G-binding protein
FYVE_2	PF02318.15	118	NAME_07503	-	181	0.024	14.7	0.8	1	2	0.00064	0.72	10	0.2	2	37	46	80	45	92	0.77	FYVE-type zinc finger
FYVE_2	PF02318.15	118	NAME_07503	-	181	0.024	14.7	0.8	2	2	0.075	84	3.3	0	3	49	100	150	98	164	0.74	FYVE-type zinc finger
Gp-FAR-1	PF05823.11	150	NAME_07503	-	181	2.2e-48	164.3	12.1	1	1	2.3e-51	2.5e-48	164.1	12.1	1	149	30	177	30	178	0.99	Nematode fatty acid retinoid binding protein (Gp-FAR-1)
Occludin_ELL	PF07303.12	101	NAME_07503	-	181	0.031	14.9	6.5	1	2	8.5e-05	0.094	13.3	1.8	43	89	39	86	21	97	0.76	Occludin homology domain
Occludin_ELL	PF07303.12	101	NAME_07503	-	181	0.031	14.9	6.5	2	2	0.065	72	4.1	0.2	31	73	108	151	103	179	0.77	Occludin homology domain
Syntaxin	PF00804.24	200	NAME_07503	-	181	0.075	12.6	3.1	1	1	9.6e-05	0.11	12.1	2.9	9	121	42	158	37	181	0.77	Syntaxin
Glycolytic	PF00274.18	349	NAME_07647	-	406	2.2e-175	582.3	0	1	1	1.5e-179	2.6e-175	582.2	0	1	349	59	406	59	406	1	Fructose-bisphosphate aldolase class-I
DUF4440	PF14534.5	107	NAME_07734	-	124	1.5e-07	31.7	0	1	1	3.1e-11	1.7e-07	31.5	0	4	105	14	114	11	116	0.82	Domain of unknown function (DUF4440)
SnoaL_2	PF12680.6	102	NAME_07734	-	124	0.024	15.2	0.1	1	1	4.6e-06	0.026	15.1	0.1	1	28	15	42	15	114	0.85	SnoaL-like domain
SnoaL_3	PF13474.5	121	NAME_07734	-	124	2.3e-05	24.5	0	1	1	6.1e-09	3.4e-05	24	0	4	113	14	118	11	122	0.82	SnoaL-like domain
ShK	PF01549.23	38	NAME_07774	-	78	0.00024	21.5	5.3	1	1	2.9e-08	0.00048	20.5	5.3	2	38	41	78	34	78	0.9	ShK domain-like
ASPRs	PF17641.1	119	NAME_07775	-	335	6.4e-05	23.1	2.8	1	2	1.3e-08	7.2e-05	23	0.7	29	96	96	160	87	215	0.8	Ancylostoma-associated secreted protein related genes
ASPRs	PF17641.1	119	NAME_07775	-	335	6.4e-05	23.1	2.8	2	2	1.2	6400	-2.7	0.1	92	118	266	296	254	297	0.6	Ancylostoma-associated secreted protein related genes
CAP	PF00188.25	126	NAME_07775	-	335	1e-13	52.1	0.4	1	2	4.7e-12	2.6e-08	34.6	0.2	2	124	64	213	63	215	0.8	Cysteine-rich secretory protein family
CAP	PF00188.25	126	NAME_07775	-	335	1e-13	52.1	0.4	2	2	3.5e-06	0.019	15.7	0	85	118	251	288	220	297	0.78	Cysteine-rich secretory protein family
DUF1556	PF07590.10	82	NAME_07775	-	335	0.15	12.3	0.5	1	2	0.0037	21	5.4	0.1	10	46	188	219	185	222	0.75	Protein of unknown function (DUF1556)
DUF1556	PF07590.10	82	NAME_07775	-	335	0.15	12.3	0.5	2	2	0.0067	37	4.6	0	12	38	272	296	268	305	0.72	Protein of unknown function (DUF1556)
ASPRs	PF17641.1	119	NAME_07794	-	242	0.00072	19.7	0.2	1	1	1.7e-07	0.0015	18.7	0.2	30	96	81	144	72	198	0.8	Ancylostoma-associated secreted protein related genes
CAP	PF00188.25	126	NAME_07794	-	242	1.1e-07	32.6	0.1	1	1	1.9e-11	1.6e-07	32.1	0.1	3	124	48	197	46	199	0.79	Cysteine-rich secretory protein family
2-Hacid_dh_C	PF02826.18	178	NAME_07822	-	446	1.3e-07	31	0	1	1	8.9e-11	3e-07	29.9	0	33	127	221	311	174	314	0.89	D-isomer specific 2-hydroxyacid dehydrogenase
AdoHcyase	PF05221.16	295	NAME_07822	-	446	1.4e-116	388.7	0	1	2	2.5e-58	8.3e-55	185.9	0	2	136	8	152	7	154	0.93	S-adenosyl-L-homocysteine hydrolase
AdoHcyase	PF05221.16	295	NAME_07822	-	446	1.4e-116	388.7	0	2	2	1.7e-63	5.6e-60	202.9	0	169	295	152	445	151	445	0.99	S-adenosyl-L-homocysteine hydrolase
AdoHcyase_NAD	PF00670.20	162	NAME_07822	-	446	9e-84	279.3	0.6	1	1	4.7e-87	1.6e-83	278.6	0.6	1	162	202	363	202	363	1	S-adenosyl-L-homocysteine hydrolase
IlvN	PF07991.11	165	NAME_07822	-	446	5.7e-06	25.9	0.2	1	1	2.9e-09	9.6e-06	25.2	0.2	2	66	222	285	221	293	0.89	Acetohydroxy acid isomeroreductase
TrkA_N	PF02254.17	116	NAME_07822	-	446	0.00035	20.7	0	1	1	2.1e-07	0.00071	19.7	0	2	49	228	275	227	282	0.9	TrkA-N domain
TTR-52	PF01060.22	79	NAME_07938	-	162	1.7e-29	102.2	0	1	1	1.3e-33	2.2e-29	101.8	0	1	79	24	103	24	103	0.99	Transthyretin-like family
CHRD	PF07452.11	117	NAME_07942	-	180	0.015	16.2	0.3	1	2	2.8e-05	0.23	12.3	0	14	73	31	91	19	108	0.78	CHRD domain
CHRD	PF07452.11	117	NAME_07942	-	180	0.015	16.2	0.3	2	2	0.039	330	2.2	0.1	15	44	109	138	98	174	0.77	CHRD domain
Sod_Cu	PF00080.19	142	NAME_07942	-	180	1.2e-48	164.8	4.7	1	1	1.8e-52	1.5e-48	164.5	4.7	6	142	34	174	30	174	0.96	Copper/zinc superoxide dismutase (SODC)
DUF1501	PF07394.11	392	NAME_07954	-	742	0.01	14.8	0	1	1	8.1e-06	0.017	14.1	0	259	302	245	288	241	289	0.96	Protein of unknown function (DUF1501)
DUF229	PF02995.16	497	NAME_07954	-	742	0.0016	17	0	1	2	0.0038	7.9	4.9	0	129	182	78	131	67	176	0.86	Protein of unknown function (DUF229)
DUF229	PF02995.16	497	NAME_07954	-	742	0.0016	17	0	2	2	9.9e-05	0.21	10.1	0	306	344	251	289	238	472	0.77	Protein of unknown function (DUF229)
Endonuclease_NS	PF01223.22	226	NAME_07954	-	742	0.001	18.9	0	1	1	1.1e-06	0.0022	17.7	0	125	220	612	721	591	728	0.83	DNA/RNA non-specific endonuclease
Metalloenzyme	PF01676.17	245	NAME_07954	-	742	1.1e-06	28.1	0	1	1	8.2e-10	1.7e-06	27.5	0	112	189	197	289	116	295	0.84	Metalloenzyme superfamily
PglZ	PF08665.11	176	NAME_07954	-	742	0.00077	19.5	0.1	1	2	8.9e-07	0.0019	18.2	0	114	175	232	295	191	296	0.75	PglZ domain
PglZ	PF08665.11	176	NAME_07954	-	742	0.00077	19.5	0.1	2	2	3.3	6800	-3.1	0	62	101	546	586	539	593	0.7	PglZ domain
Phosphodiest	PF01663.21	357	NAME_07954	-	742	2.9e-64	217.8	0.1	1	1	2.5e-67	5.1e-64	217	0.1	1	357	78	392	78	392	0.89	Type I phosphodiesterase / nucleotide pyrophosphatase
Phosphoesterase	PF04185.13	356	NAME_07954	-	742	3.5e-05	23.1	0	1	1	2.5e-08	5.2e-05	22.5	0	100	223	89	216	82	286	0.84	Phosphoesterase family
Sulfatase	PF00884.22	309	NAME_07954	-	742	2.7e-08	33.5	0.2	1	1	1.4e-10	2.8e-07	30.1	0.2	23	250	93	288	79	299	0.78	Sulfatase
Annexin	PF00191.19	66	NAME_08041	-	207	8.6e-39	131.3	3	1	2	1.4e-17	2.4e-13	49.8	0.2	14	66	30	81	19	81	0.9	Annexin
Annexin	PF00191.19	66	NAME_08041	-	207	8.6e-39	131.3	3	2	2	1.1e-27	1.8e-23	82.3	0.2	1	66	88	153	88	153	0.97	Annexin
Lectin_C	PF00059.20	108	NAME_08345	-	1010	3.6e-14	53.3	6.1	1	3	0.32	5300	-1.9	0	62	85	528	563	508	575	0.57	Lectin C-type domain
Lectin_C	PF00059.20	108	NAME_08345	-	1010	3.6e-14	53.3	6.1	2	3	4e-08	0.00067	20.3	0.2	2	85	739	826	738	838	0.83	Lectin C-type domain
Lectin_C	PF00059.20	108	NAME_08345	-	1010	3.6e-14	53.3	6.1	3	3	1.1e-12	1.8e-08	35	0.4	3	108	887	1000	886	1000	0.92	Lectin C-type domain
AhpC-TSA	PF00578.20	124	NAME_08474	-	485	1.2e-07	31.6	0.3	1	2	9.9e-06	0.014	15.2	0.1	26	68	35	76	18	90	0.83	AhpC/TSA family
AhpC-TSA	PF00578.20	124	NAME_08474	-	485	1.2e-07	31.6	0.3	2	2	3.6e-05	0.05	13.4	0	25	63	377	414	354	424	0.83	AhpC/TSA family
NA37	PF04245.12	313	NAME_08474	-	485	0.14	11.4	3.1	1	2	0.27	380	0.2	0.3	30	67	134	169	125	176	0.79	37-kD nucleoid-associated bacterial protein
NA37	PF04245.12	313	NAME_08474	-	485	0.14	11.4	3.1	2	2	0.00013	0.18	11.1	0.2	209	267	275	332	265	344	0.89	37-kD nucleoid-associated bacterial protein
OST3_OST6	PF04756.12	293	NAME_08474	-	485	3e-06	26.7	0	1	3	2e-05	0.028	13.7	0	12	105	18	101	11	147	0.75	OST3 / OST6 family
OST3_OST6	PF04756.12	293	NAME_08474	-	485	3e-06	26.7	0	2	3	1.3	1800	-2.1	0	99	137	193	229	192	243	0.72	OST3 / OST6 family
OST3_OST6	PF04756.12	293	NAME_08474	-	485	3e-06	26.7	0	3	3	0.0003	0.42	9.8	0	46	137	389	466	366	474	0.83	OST3 / OST6 family
Redoxin	PF08534.9	148	NAME_08474	-	485	3.5e-06	26.7	0.7	1	4	0.00023	0.32	10.6	0	29	62	35	67	23	76	0.85	Redoxin
Redoxin	PF08534.9	148	NAME_08474	-	485	3.5e-06	26.7	0.7	2	4	2.6	3700	-2.6	0	45	90	128	176	117	192	0.6	Redoxin
Redoxin	PF08534.9	148	NAME_08474	-	485	3.5e-06	26.7	0.7	3	4	0.25	350	0.7	0	76	105	272	301	243	321	0.67	Redoxin
Redoxin	PF08534.9	148	NAME_08474	-	485	3.5e-06	26.7	0.7	4	4	0.00015	0.21	11.2	0	27	68	376	416	350	455	0.77	Redoxin
Thioredoxin	PF00085.19	104	NAME_08474	-	485	5.2e-62	206.2	0.4	1	2	2.3e-34	3.2e-31	107.3	0	2	102	19	121	18	123	0.97	Thioredoxin
Thioredoxin	PF00085.19	104	NAME_08474	-	485	5.2e-62	206.2	0.4	2	2	5.3e-31	7.4e-28	96.4	0.1	4	104	363	465	360	465	0.95	Thioredoxin
Thioredoxin_2	PF13098.5	109	NAME_08474	-	485	1.1e-07	32.2	1.2	1	2	3.6e-07	0.0005	20.4	0.1	4	99	33	110	30	120	0.79	Thioredoxin-like domain
Thioredoxin_2	PF13098.5	109	NAME_08474	-	485	1.1e-07	32.2	1.2	2	2	0.0018	2.5	8.5	0.1	8	89	380	440	374	452	0.68	Thioredoxin-like domain
Thioredoxin_4	PF13462.5	166	NAME_08474	-	485	0.088	12.9	0.7	1	3	0.088	120	2.6	0.2	15	39	36	60	32	73	0.82	Thioredoxin
Thioredoxin_4	PF13462.5	166	NAME_08474	-	485	0.088	12.9	0.7	2	3	1.7	2300	-1.5	0	130	158	81	108	73	113	0.8	Thioredoxin
Thioredoxin_4	PF13462.5	166	NAME_08474	-	485	0.088	12.9	0.7	3	3	0.0048	6.6	6.8	0	15	51	379	414	375	424	0.82	Thioredoxin
Thioredoxin_6	PF13848.5	184	NAME_08474	-	485	1.3e-32	113.2	6	1	4	0.22	310	1.1	0	80	131	20	70	17	76	0.78	Thioredoxin-like domain
Thioredoxin_6	PF13848.5	184	NAME_08474	-	485	1.3e-32	113.2	6	2	4	4.8e-05	0.066	13.1	0	11	104	55	154	50	157	0.73	Thioredoxin-like domain
Thioredoxin_6	PF13848.5	184	NAME_08474	-	485	1.3e-32	113.2	6	3	4	7.3e-27	1e-23	84.2	5.3	1	184	152	339	151	339	0.91	Thioredoxin-like domain
Thioredoxin_6	PF13848.5	184	NAME_08474	-	485	1.3e-32	113.2	6	4	4	6.6e-05	0.091	12.6	0	8	76	395	467	392	474	0.83	Thioredoxin-like domain
Thioredoxin_7	PF13899.5	82	NAME_08474	-	485	1.7e-06	28	0.1	1	2	4.1e-05	0.057	13.5	0	7	60	24	78	18	99	0.69	Thioredoxin-like
Thioredoxin_7	PF13899.5	82	NAME_08474	-	485	1.7e-06	28	0.1	2	2	0.00012	0.16	12.1	0	19	77	379	435	370	440	0.73	Thioredoxin-like
Thioredoxin_8	PF13905.5	95	NAME_08474	-	485	2.3e-09	37.3	0.2	1	5	4.5e-06	0.0062	16.7	0	3	47	36	81	34	90	0.85	Thioredoxin-like
Thioredoxin_8	PF13905.5	95	NAME_08474	-	485	2.3e-09	37.3	0.2	2	5	0.28	380	1.4	0	59	88	68	97	64	100	0.73	Thioredoxin-like
Thioredoxin_8	PF13905.5	95	NAME_08474	-	485	2.3e-09	37.3	0.2	3	5	5.6	7800	-2.8	0	46	60	133	145	123	169	0.61	Thioredoxin-like
Thioredoxin_8	PF13905.5	95	NAME_08474	-	485	2.3e-09	37.3	0.2	4	5	7.1e-05	0.099	12.9	0	6	46	382	419	380	423	0.81	Thioredoxin-like
Thioredoxin_8	PF13905.5	95	NAME_08474	-	485	2.3e-09	37.3	0.2	5	5	0.19	270	1.9	0	73	93	422	442	415	443	0.81	Thioredoxin-like
Thioredoxin_9	PF14595.5	129	NAME_08474	-	485	0.052	13.2	0.1	1	2	0.017	24	4.6	0	45	69	38	62	23	74	0.81	Thioredoxin
Thioredoxin_9	PF14595.5	129	NAME_08474	-	485	0.052	13.2	0.1	2	2	0.0063	8.8	6	0	43	84	378	420	357	432	0.81	Thioredoxin
TraF	PF13728.5	224	NAME_08474	-	485	5e-06	26.4	0	1	2	0.0028	3.8	7.2	0	129	197	34	96	20	103	0.67	F plasmid transfer operon protein
TraF	PF13728.5	224	NAME_08474	-	485	5e-06	26.4	0	2	2	4.2e-06	0.0059	16.4	0	128	208	376	446	348	454	0.82	F plasmid transfer operon protein
CPG4	PF15481.5	95	NAME_08648	-	512	3.1e-14	53.4	8.2	1	2	1.8e-18	3.1e-14	53.4	8.2	2	94	43	135	42	136	0.98	Chondroitin proteoglycan 4
CPG4	PF15481.5	95	NAME_08648	-	512	3.1e-14	53.4	8.2	2	2	0.091	1500	-0.2	0.1	24	47	163	188	145	199	0.72	Chondroitin proteoglycan 4
Dynamin_N	PF00350.22	168	NAME_08978	-	464	0.11	12.5	0	1	2	0.0077	16	5.4	0.1	1	13	10	22	10	30	0.87	Dynamin family
Dynamin_N	PF00350.22	168	NAME_08978	-	464	0.11	12.5	0	2	2	0.015	32	4.4	0	80	113	64	97	32	123	0.64	Dynamin family
GTP_EFTU	PF00009.26	194	NAME_08978	-	464	2.8e-56	190	0	1	1	2e-59	4.1e-56	189.5	0	1	193	5	237	5	238	0.94	Elongation factor Tu GTP binding domain
GTP_EFTU_D2	PF03144.24	74	NAME_08978	-	464	3.1e-16	59.4	1.2	1	2	1.7	3600	-1.6	0.1	36	51	37	52	9	73	0.53	Elongation factor Tu domain 2
GTP_EFTU_D2	PF03144.24	74	NAME_08978	-	464	3.1e-16	59.4	1.2	2	2	3.4e-19	7.1e-16	58.3	0.2	1	73	260	326	260	327	0.96	Elongation factor Tu domain 2
GTP_EFTU_D3	PF03143.16	111	NAME_08978	-	464	6.2e-41	139.1	0	1	1	7.9e-44	1.6e-40	137.7	0	1	110	333	441	333	442	0.98	Elongation factor Tu C-terminal domain
GTP_EFTU_D4	PF14578.5	86	NAME_08978	-	464	0.0027	17.6	1	1	2	2	4200	-2.3	0	65	86	7	29	3	32	0.74	Elongation factor Tu domain 4
GTP_EFTU_D4	PF14578.5	86	NAME_08978	-	464	0.0027	17.6	1	2	2	3.5e-06	0.0073	16.2	0.2	21	73	264	315	258	326	0.87	Elongation factor Tu domain 4
MMR_HSR1	PF01926.22	114	NAME_08978	-	464	7.7e-05	22.7	0.2	1	1	9.4e-07	0.002	18.1	0.2	2	88	10	130	9	154	0.63	50S ribosome-binding GTPase
NIF3	PF01784.17	245	NAME_08978	-	464	0.028	14	0	1	1	2.7e-05	0.057	12.9	0	16	62	303	350	294	360	0.89	NIF3 (NGG1p interacting factor 3)
Semialdhyde_dhC	PF02774.17	184	NAME_08978	-	464	0.025	14.6	0.1	1	2	1.1	2300	-1.6	0	155	175	259	278	248	287	0.7	Semialdehyde dehydrogenase
Semialdhyde_dhC	PF02774.17	184	NAME_08978	-	464	0.025	14.6	0.1	2	2	3.8e-05	0.079	12.9	0.1	42	171	295	432	277	442	0.66	Semialdehyde dehydrogenase
ASPRs	PF17641.1	119	NAME_09098	-	403	0.0014	18.8	8	1	2	0.00016	0.65	10.2	0.1	31	99	67	132	57	174	0.69	Ancylostoma-associated secreted protein related genes
ASPRs	PF17641.1	119	NAME_09098	-	403	0.0014	18.8	8	2	2	0.00036	1.5	9	4.1	29	119	264	370	252	370	0.64	Ancylostoma-associated secreted protein related genes
BCAS3	PF12490.7	240	NAME_09098	-	403	0.096	12.1	0.4	1	2	7.9e-05	0.33	10.3	0.1	5	32	107	134	104	141	0.89	Breast carcinoma amplified sequence 3
BCAS3	PF12490.7	240	NAME_09098	-	403	0.096	12.1	0.4	2	2	0.26	1100	-1.2	0	97	123	293	320	276	337	0.69	Breast carcinoma amplified sequence 3
CAP	PF00188.25	126	NAME_09098	-	403	1.3e-20	74.4	0	1	2	3.6e-10	1.5e-06	28.9	0.3	2	116	38	167	37	174	0.82	Cysteine-rich secretory protein family
CAP	PF00188.25	126	NAME_09098	-	403	1.3e-20	74.4	0	2	2	4.3e-14	1.8e-10	41.6	0	2	126	237	370	236	370	0.83	Cysteine-rich secretory protein family
DUF930	PF06059.11	99	NAME_09098	-	403	0.11	12.9	1.3	1	3	0.003	12	6.4	0	41	79	45	83	25	85	0.81	Domain of Unknown Function (DUF930)
DUF930	PF06059.11	99	NAME_09098	-	403	0.11	12.9	1.3	2	3	0.42	1800	-0.5	0	42	73	245	276	215	282	0.74	Domain of Unknown Function (DUF930)
DUF930	PF06059.11	99	NAME_09098	-	403	0.11	12.9	1.3	3	3	0.025	100	3.4	0.5	33	75	285	327	262	341	0.76	Domain of Unknown Function (DUF930)
DUF421	PF04239.11	108	NAME_09181	-	1455	0.26	11	2.5	1	3	0.17	560	0.2	0.1	19	44	350	375	348	376	0.88	Protein of unknown function (DUF421)
DUF421	PF04239.11	108	NAME_09181	-	1455	0.26	11	2.5	2	3	0.013	44	3.8	0	18	45	773	800	769	803	0.93	Protein of unknown function (DUF421)
DUF421	PF04239.11	108	NAME_09181	-	1455	0.26	11	2.5	3	3	0.012	40	3.9	0	18	45	918	945	914	955	0.93	Protein of unknown function (DUF421)
DUF592	PF04574.12	153	NAME_09181	-	1455	0.03	14	3	1	5	0.0035	12	5.6	0	79	125	146	192	135	201	0.86	Protein of unknown function (DUF592)
DUF592	PF04574.12	153	NAME_09181	-	1455	0.03	14	3	2	5	0.061	200	1.6	0.1	78	126	352	400	343	410	0.84	Protein of unknown function (DUF592)
DUF592	PF04574.12	153	NAME_09181	-	1455	0.03	14	3	3	5	1.7	5800	-3.2	0	97	111	932	954	883	961	0.51	Protein of unknown function (DUF592)
DUF592	PF04574.12	153	NAME_09181	-	1455	0.03	14	3	4	5	0.47	1600	-1.3	0	95	118	1153	1176	1138	1196	0.73	Protein of unknown function (DUF592)
DUF592	PF04574.12	153	NAME_09181	-	1455	0.03	14	3	5	5	0.029	98	2.6	0	93	125	1355	1387	1329	1390	0.75	Protein of unknown function (DUF592)
DUF711	PF05167.11	406	NAME_09181	-	1455	0.0018	17.2	0	1	2	0.0018	5.9	5.6	0	155	207	803	855	793	858	0.92	Uncharacterised ACR (DUF711)
DUF711	PF05167.11	406	NAME_09181	-	1455	0.0018	17.2	0	2	2	0.00016	0.53	9	0	155	218	948	1011	938	1036	0.83	Uncharacterised ACR (DUF711)
Luteo_PO	PF04662.12	208	NAME_09181	-	1455	0.16	11.5	0.1	1	4	0.0038	13	5.3	0	128	168	336	376	327	391	0.9	Luteovirus P0 protein
Luteo_PO	PF04662.12	208	NAME_09181	-	1455	0.16	11.5	0.1	2	4	1.5	5200	-3.2	0	128	152	760	784	759	795	0.81	Luteovirus P0 protein
Luteo_PO	PF04662.12	208	NAME_09181	-	1455	0.16	11.5	0.1	3	4	1.5	5200	-3.2	0	128	152	905	929	904	940	0.81	Luteovirus P0 protein
Luteo_PO	PF04662.12	208	NAME_09181	-	1455	0.16	11.5	0.1	4	4	0.031	100	2.3	0	127	158	1323	1354	1304	1363	0.85	Luteovirus P0 protein
Trans_reg_C	PF00486.27	77	NAME_09181	-	1455	0.0044	17	0	1	3	0.0044	15	5.7	0	33	59	335	361	329	372	0.88	Transcriptional regulatory protein
Trans_reg_C	PF00486.27	77	NAME_09181	-	1455	0.0044	17	0	2	3	0.027	89	3.2	0	34	59	760	785	759	794	0.91	Transcriptional regulatory protein
Trans_reg_C	PF00486.27	77	NAME_09181	-	1455	0.0044	17	0	3	3	0.027	89	3.2	0	34	59	905	930	904	939	0.91	Transcriptional regulatory protein
PEPCK_C	PF00821.17	360	NAME_09221	-	669	4.6e-159	528.9	0.1	1	2	0.23	1900	-2.8	0.3	1	8	278	285	278	287	0.91	Phosphoenolpyruvate carboxykinase C-terminal P-loop domain
PEPCK_C	PF00821.17	360	NAME_09221	-	669	4.6e-159	528.9	0.1	2	2	5.5e-163	4.6e-159	528.9	0.1	7	360	303	666	301	666	0.96	Phosphoenolpyruvate carboxykinase C-terminal P-loop domain
PEPCK_N	PF17297.1	218	NAME_09221	-	669	7.8e-98	326.3	0	1	1	1.2e-101	1e-97	325.9	0	1	217	46	273	46	274	0.98	Phosphoenolpyruvate carboxykinase N-terminal domain
Asp	PF00026.22	315	NAME_09309	-	1198	3.6e-124	414.2	0	1	2	7e-79	1.7e-75	254.3	0.1	1	315	71	423	71	423	0.94	Eukaryotic aspartyl protease
Asp	PF00026.22	315	NAME_09309	-	1198	3.6e-124	414.2	0	2	2	2.2e-49	5.3e-46	157.4	0	1	225	430	694	430	747	0.92	Eukaryotic aspartyl protease
DUF1719	PF08224.10	231	NAME_09309	-	1198	2.9	6.8	11.3	1	2	0.0018	4.2	6.3	1.9	185	212	121	149	85	163	0.72	Domain of unknown function (DUF1719)
DUF1719	PF08224.10	231	NAME_09309	-	1198	2.9	6.8	11.3	2	2	0.0037	8.8	5.2	2.2	185	211	479	505	453	520	0.7	Domain of unknown function (DUF1719)
DUF4113	PF13438.5	51	NAME_09309	-	1198	0.13	12.3	2.2	1	3	0.0036	8.5	6.4	0	14	26	179	196	176	207	0.76	Domain of unknown function (DUF4113)
DUF4113	PF13438.5	51	NAME_09309	-	1198	0.13	12.3	2.2	2	3	0.019	46	4.1	0	14	27	537	550	534	564	0.85	Domain of unknown function (DUF4113)
DUF4113	PF13438.5	51	NAME_09309	-	1198	0.13	12.3	2.2	3	3	2.1	5000	-2.4	0.2	37	44	689	696	688	697	0.86	Domain of unknown function (DUF4113)
FtsJ	PF01728.18	177	NAME_09309	-	1198	1.9e-17	63.8	0	1	1	2e-20	4.8e-17	62.5	0	22	177	695	876	674	876	0.82	FtsJ-like methyltransferase
Methyltransf_23	PF13489.5	165	NAME_09309	-	1198	0.083	12.6	0.1	1	2	0.0011	2.6	7.8	0	79	129	781	842	730	857	0.82	Methyltransferase domain
Methyltransf_23	PF13489.5	165	NAME_09309	-	1198	0.083	12.6	0.1	2	2	0.06	140	2.1	0	90	121	971	1002	969	1032	0.76	Methyltransferase domain
TAXi_C	PF14541.5	161	NAME_09309	-	1198	0.032	14	0	1	1	3.5e-05	0.083	12.6	0	102	160	363	421	352	422	0.9	Xylanase inhibitor C-terminal
TAXi_N	PF14543.5	179	NAME_09309	-	1198	8e-29	101	3.3	1	2	1.8e-18	4.2e-15	56.3	0.2	1	145	72	228	72	229	0.72	Xylanase inhibitor N-terminal
TAXi_N	PF14543.5	179	NAME_09309	-	1198	8e-29	101	3.3	2	2	4.9e-15	1.2e-11	45.1	0.2	1	145	431	586	431	588	0.72	Xylanase inhibitor N-terminal
DnaB_2	PF07261.10	74	NAME_09341	-	285	0.093	12.4	0.2	1	1	2.4e-05	0.2	11.3	0.2	19	71	213	266	200	269	0.87	Replication initiation and membrane attachment
PNP_UDP_1	PF01048.19	234	NAME_09341	-	285	3.2e-41	141	0	1	1	4.5e-45	3.7e-41	140.8	0	1	231	4	249	4	252	0.87	Phosphorylase superfamily
Glyoxalase	PF00903.24	128	NAME_09437	-	185	3.4e-22	78.9	0	1	1	1.3e-25	5.3e-22	78.3	0	4	128	39	179	36	179	0.91	Glyoxalase/Bleomycin resistance protein/Dioxygenase superfamily
Glyoxalase_2	PF12681.6	118	NAME_09437	-	185	0.004	17	0	1	2	0.0055	23	4.9	0	1	28	37	64	37	94	0.83	Glyoxalase-like domain
Glyoxalase_2	PF12681.6	118	NAME_09437	-	185	0.004	17	0	2	2	0.00013	0.54	10.1	0	65	114	133	180	117	183	0.86	Glyoxalase-like domain
Glyoxalase_3	PF13468.5	176	NAME_09437	-	185	0.11	12.5	0	1	1	5.6e-05	0.23	11.4	0	3	29	132	157	130	183	0.8	Glyoxalase-like domain
Glyoxalase_4	PF13669.5	109	NAME_09437	-	185	2.6e-06	27.6	0	1	1	2.1e-09	8.7e-06	25.9	0	5	102	42	162	38	169	0.66	Glyoxalase/Bleomycin resistance protein/Dioxygenase superfamily
C2-set_2	PF08205.11	90	NAME_09443	-	4051	5.5e-10	39.1	1.1	1	6	0.049	59	3.7	0	17	46	344	372	331	406	0.68	CD80-like C2-set immunoglobulin domain
C2-set_2	PF08205.11	90	NAME_09443	-	4051	5.5e-10	39.1	1.1	2	6	0.0049	5.8	7	0	17	53	535	571	520	593	0.76	CD80-like C2-set immunoglobulin domain
C2-set_2	PF08205.11	90	NAME_09443	-	4051	5.5e-10	39.1	1.1	3	6	0.11	130	2.6	0	5	49	711	754	707	787	0.74	CD80-like C2-set immunoglobulin domain
C2-set_2	PF08205.11	90	NAME_09443	-	4051	5.5e-10	39.1	1.1	4	6	0.038	45	4.1	0	4	42	1256	1293	1253	1318	0.73	CD80-like C2-set immunoglobulin domain
C2-set_2	PF08205.11	90	NAME_09443	-	4051	5.5e-10	39.1	1.1	5	6	0.00055	0.65	10	0	7	42	1556	1590	1548	1608	0.78	CD80-like C2-set immunoglobulin domain
C2-set_2	PF08205.11	90	NAME_09443	-	4051	5.5e-10	39.1	1.1	6	6	0.12	140	2.5	0	16	87	1879	1942	1868	1944	0.69	CD80-like C2-set immunoglobulin domain
cEGF	PF12662.6	24	NAME_09443	-	4051	0.2	11.5	35.4	1	6	7.8	9400	-3.4	0.3	17	22	148	153	143	153	0.8	Complement Clr-like EGF-like
cEGF	PF12662.6	24	NAME_09443	-	4051	0.2	11.5	35.4	2	6	4.9e-05	0.059	13.2	0.2	3	20	269	286	267	286	0.94	Complement Clr-like EGF-like
cEGF	PF12662.6	24	NAME_09443	-	4051	0.2	11.5	35.4	3	6	0.23	280	1.5	2	2	9	310	317	309	317	0.93	Complement Clr-like EGF-like
cEGF	PF12662.6	24	NAME_09443	-	4051	0.2	11.5	35.4	4	6	3e-05	0.036	13.9	1.1	3	20	2169	2186	2169	2187	0.95	Complement Clr-like EGF-like
cEGF	PF12662.6	24	NAME_09443	-	4051	0.2	11.5	35.4	5	6	0.026	31	4.5	0.3	6	24	3926	3942	3923	3942	0.91	Complement Clr-like EGF-like
cEGF	PF12662.6	24	NAME_09443	-	4051	0.2	11.5	35.4	6	6	0.59	700	0.2	1.2	3	20	3962	3980	3960	3980	0.78	Complement Clr-like EGF-like
CHB_HEX_C_1	PF13290.5	67	NAME_09443	-	4051	0.015	15.2	3.6	1	3	0.011	13	5.8	0.1	17	34	446	463	429	479	0.83	Chitobiase/beta-hexosaminidase C-terminal domain
CHB_HEX_C_1	PF13290.5	67	NAME_09443	-	4051	0.015	15.2	3.6	2	3	0.16	190	2	0	3	34	590	621	588	634	0.83	Chitobiase/beta-hexosaminidase C-terminal domain
CHB_HEX_C_1	PF13290.5	67	NAME_09443	-	4051	0.015	15.2	3.6	3	3	0.046	55	3.8	0.5	11	35	3783	3810	3777	3842	0.84	Chitobiase/beta-hexosaminidase C-terminal domain
fn3	PF00041.20	85	NAME_09443	-	4051	9.4e-100	327	47	1	12	8.2e-15	9.8e-12	45	0.2	12	82	429	501	421	503	0.91	Fibronectin type III domain
fn3	PF00041.20	85	NAME_09443	-	4051	9.4e-100	327	47	2	12	1.4e-13	1.6e-10	41.1	0.1	11	84	614	690	605	691	0.82	Fibronectin type III domain
fn3	PF00041.20	85	NAME_09443	-	4051	9.4e-100	327	47	3	12	9.2e-12	1.1e-08	35.2	0.1	1	82	807	889	807	892	0.91	Fibronectin type III domain
fn3	PF00041.20	85	NAME_09443	-	4051	9.4e-100	327	47	4	12	2.1e-10	2.5e-07	30.8	0.5	1	82	1039	1125	1039	1128	0.77	Fibronectin type III domain
fn3	PF00041.20	85	NAME_09443	-	4051	9.4e-100	327	47	5	12	9.2e-11	1.1e-07	32	0.1	12	85	1153	1237	1142	1237	0.84	Fibronectin type III domain
fn3	PF00041.20	85	NAME_09443	-	4051	9.4e-100	327	47	6	12	2.2e-13	2.6e-10	40.4	0.3	13	83	1346	1420	1334	1422	0.86	Fibronectin type III domain
fn3	PF00041.20	85	NAME_09443	-	4051	9.4e-100	327	47	7	12	0.014	17	5.8	0	9	74	1443	1521	1435	1531	0.79	Fibronectin type III domain
fn3	PF00041.20	85	NAME_09443	-	4051	9.4e-100	327	47	8	12	2.3e-14	2.7e-11	43.5	0.4	1	85	1632	1734	1632	1734	0.94	Fibronectin type III domain
fn3	PF00041.20	85	NAME_09443	-	4051	9.4e-100	327	47	9	12	1.3e-12	1.5e-09	38	0.1	2	80	1749	1837	1748	1842	0.84	Fibronectin type III domain
fn3	PF00041.20	85	NAME_09443	-	4051	9.4e-100	327	47	10	12	0.22	270	1.9	0	51	74	2012	2035	1967	2040	0.71	Fibronectin type III domain
fn3	PF00041.20	85	NAME_09443	-	4051	9.4e-100	327	47	11	12	8.3e-08	9.9e-05	22.5	0	3	75	2054	2126	2052	2136	0.83	Fibronectin type III domain
fn3	PF00041.20	85	NAME_09443	-	4051	9.4e-100	327	47	12	12	4.4e-06	0.0053	17	0.6	3	78	3769	3844	3767	3850	0.82	Fibronectin type III domain
FXa_inhibition	PF14670.5	36	NAME_09443	-	4051	6.5e-14	51.8	60.6	1	5	4.9e-11	5.8e-08	32.8	10.5	1	36	249	285	249	285	0.93	Coagulation Factor Xa inhibitory site
FXa_inhibition	PF14670.5	36	NAME_09443	-	4051	6.5e-14	51.8	60.6	2	5	2.3	2800	-1.4	6.2	12	27	302	318	292	321	0.69	Coagulation Factor Xa inhibitory site
FXa_inhibition	PF14670.5	36	NAME_09443	-	4051	6.5e-14	51.8	60.6	3	5	0.00031	0.37	11	6.7	7	36	2151	2185	2143	2185	0.81	Coagulation Factor Xa inhibitory site
FXa_inhibition	PF14670.5	36	NAME_09443	-	4051	6.5e-14	51.8	60.6	4	5	7.2	8600	-2.9	0	23	30	3926	3933	3925	3934	0.85	Coagulation Factor Xa inhibitory site
FXa_inhibition	PF14670.5	36	NAME_09443	-	4051	6.5e-14	51.8	60.6	5	5	1.2e-09	1.4e-06	28.4	11.2	1	36	3943	3979	3943	3979	0.9	Coagulation Factor Xa inhibitory site
ig	PF00047.24	87	NAME_09443	-	4051	1.1e-31	108.7	0.2	1	5	7e-11	8.4e-08	32.2	0	5	86	336	411	332	412	0.95	Immunoglobulin domain
ig	PF00047.24	87	NAME_09443	-	4051	1.1e-31	108.7	0.2	2	5	0.032	39	4.4	0	14	43	536	565	527	602	0.77	Immunoglobulin domain
ig	PF00047.24	87	NAME_09443	-	4051	1.1e-31	108.7	0.2	3	5	0.0031	3.7	7.7	0	11	85	721	798	711	800	0.82	Immunoglobulin domain
ig	PF00047.24	87	NAME_09443	-	4051	1.1e-31	108.7	0.2	4	5	1.9e-05	0.023	14.8	0.1	2	43	1258	1298	1257	1328	0.84	Immunoglobulin domain
ig	PF00047.24	87	NAME_09443	-	4051	1.1e-31	108.7	0.2	5	5	1.1e-13	1.3e-10	41.2	0	3	86	1870	1948	1868	1949	0.95	Immunoglobulin domain
Ig_2	PF13895.5	79	NAME_09443	-	4051	8e-22	77.3	1.3	1	7	5.6e-05	0.066	13.5	0	9	78	337	413	326	414	0.73	Immunoglobulin domain
Ig_2	PF13895.5	79	NAME_09443	-	4051	8e-22	77.3	1.3	2	7	5.4e-05	0.064	13.5	0	15	79	534	601	526	601	0.83	Immunoglobulin domain
Ig_2	PF13895.5	79	NAME_09443	-	4051	8e-22	77.3	1.3	3	7	0.075	89	3.4	0	5	51	710	759	705	801	0.77	Immunoglobulin domain
Ig_2	PF13895.5	79	NAME_09443	-	4051	8e-22	77.3	1.3	4	7	2.8	3300	-1.6	0	9	33	924	950	916	995	0.81	Immunoglobulin domain
Ig_2	PF13895.5	79	NAME_09443	-	4051	8e-22	77.3	1.3	5	7	7.1e-05	0.085	13.1	0.1	2	75	1251	1325	1250	1329	0.72	Immunoglobulin domain
Ig_2	PF13895.5	79	NAME_09443	-	4051	8e-22	77.3	1.3	6	7	0.0057	6.8	7	0	9	65	1559	1614	1547	1627	0.7	Immunoglobulin domain
Ig_2	PF13895.5	79	NAME_09443	-	4051	8e-22	77.3	1.3	7	7	4.4e-06	0.0052	17	0.1	11	69	1875	1941	1867	1951	0.76	Immunoglobulin domain
Ig_3	PF13927.5	79	NAME_09443	-	4051	3.2e-42	142.9	15.8	1	8	1.1e-09	1.3e-06	28.8	0	1	79	326	401	326	401	0.89	Immunoglobulin domain
Ig_3	PF13927.5	79	NAME_09443	-	4051	3.2e-42	142.9	15.8	2	8	0.00039	0.46	11	0	2	79	518	588	517	620	0.74	Immunoglobulin domain
Ig_3	PF13927.5	79	NAME_09443	-	4051	3.2e-42	142.9	15.8	3	8	3.1e-08	3.8e-05	24.1	0	2	79	705	789	704	789	0.8	Immunoglobulin domain
Ig_3	PF13927.5	79	NAME_09443	-	4051	3.2e-42	142.9	15.8	4	8	0.00045	0.54	10.8	0	11	42	924	960	915	996	0.7	Immunoglobulin domain
Ig_3	PF13927.5	79	NAME_09443	-	4051	3.2e-42	142.9	15.8	5	8	2.8	3300	-1.3	0	12	38	1045	1073	1039	1107	0.77	Immunoglobulin domain
Ig_3	PF13927.5	79	NAME_09443	-	4051	3.2e-42	142.9	15.8	6	8	1.5e-09	1.8e-06	28.4	0.3	1	48	1250	1299	1250	1328	0.81	Immunoglobulin domain
Ig_3	PF13927.5	79	NAME_09443	-	4051	3.2e-42	142.9	15.8	7	8	0.00031	0.37	11.3	0	2	44	1548	1593	1547	1614	0.71	Immunoglobulin domain
Ig_3	PF13927.5	79	NAME_09443	-	4051	3.2e-42	142.9	15.8	8	8	5.2e-10	6.2e-07	29.8	0.1	9	79	1871	1938	1866	1938	0.85	Immunoglobulin domain
Interfer-bind	PF09294.9	104	NAME_09443	-	4051	1.9e-08	34.4	1.9	1	4	0.00013	0.16	12.2	0	43	84	449	494	441	505	0.87	Interferon-alpha/beta receptor
Interfer-bind	PF09294.9	104	NAME_09443	-	4051	1.9e-08	34.4	1.9	2	4	0.064	76	3.6	0	65	88	1393	1416	1357	1426	0.81	Interferon-alpha/beta receptor
Interfer-bind	PF09294.9	104	NAME_09443	-	4051	1.9e-08	34.4	1.9	3	4	0.0051	6.1	7.1	0	43	94	2082	2137	2061	2142	0.78	Interferon-alpha/beta receptor
Interfer-bind	PF09294.9	104	NAME_09443	-	4051	1.9e-08	34.4	1.9	4	4	0.046	54	4.1	1.5	41	102	3793	3859	3774	3861	0.82	Interferon-alpha/beta receptor
I-set	PF07679.15	90	NAME_09443	-	4051	2.6e-31	107.5	6.4	1	8	6.9e-07	0.00083	19.3	0	9	90	336	414	329	414	0.87	Immunoglobulin I-set domain
I-set	PF07679.15	90	NAME_09443	-	4051	2.6e-31	107.5	6.4	2	8	4.8e-05	0.057	13.4	0	19	90	537	601	530	601	0.81	Immunoglobulin I-set domain
I-set	PF07679.15	90	NAME_09443	-	4051	2.6e-31	107.5	6.4	3	8	5.8e-07	0.00069	19.5	0	10	90	716	802	706	802	0.74	Immunoglobulin I-set domain
I-set	PF07679.15	90	NAME_09443	-	4051	2.6e-31	107.5	6.4	4	8	0.053	63	3.6	0	7	33	921	947	915	961	0.81	Immunoglobulin I-set domain
I-set	PF07679.15	90	NAME_09443	-	4051	2.6e-31	107.5	6.4	5	8	0.0024	2.9	7.9	0.1	10	42	1262	1295	1251	1329	0.77	Immunoglobulin I-set domain
I-set	PF07679.15	90	NAME_09443	-	4051	2.6e-31	107.5	6.4	6	8	0.006	7.1	6.7	0	8	48	1557	1598	1550	1626	0.83	Immunoglobulin I-set domain
I-set	PF07679.15	90	NAME_09443	-	4051	2.6e-31	107.5	6.4	7	8	1.6e-09	1.9e-06	27.7	0	8	88	1871	1949	1867	1951	0.8	Immunoglobulin I-set domain
I-set	PF07679.15	90	NAME_09443	-	4051	2.6e-31	107.5	6.4	8	8	0.9	1100	-0.3	0	18	44	3284	3310	3279	3327	0.82	Immunoglobulin I-set domain
Pur_ac_phosph_N	PF16656.4	94	NAME_09443	-	4051	4e-25	88.1	19	1	11	0.00026	0.3	11.6	0	13	83	430	496	423	511	0.77	Purple acid Phosphatase
Pur_ac_phosph_N	PF16656.4	94	NAME_09443	-	4051	4e-25	88.1	19	2	11	5.2e-05	0.063	13.8	0	10	84	616	684	595	698	0.72	Purple acid Phosphatase
Pur_ac_phosph_N	PF16656.4	94	NAME_09443	-	4051	4e-25	88.1	19	3	11	0.14	170	2.8	0	13	94	818	899	809	899	0.64	Purple acid Phosphatase
Pur_ac_phosph_N	PF16656.4	94	NAME_09443	-	4051	4e-25	88.1	19	4	11	0.31	370	1.7	0	12	94	1050	1135	1041	1135	0.71	Purple acid Phosphatase
Pur_ac_phosph_N	PF16656.4	94	NAME_09443	-	4051	4e-25	88.1	19	5	11	0.25	300	2	0	7	89	1150	1239	1144	1244	0.58	Purple acid Phosphatase
Pur_ac_phosph_N	PF16656.4	94	NAME_09443	-	4051	4e-25	88.1	19	6	11	4.3e-05	0.052	14	0	12	84	1345	1415	1336	1429	0.77	Purple acid Phosphatase
Pur_ac_phosph_N	PF16656.4	94	NAME_09443	-	4051	4e-25	88.1	19	7	11	0.0068	8.1	7	0	13	94	1447	1538	1439	1538	0.79	Purple acid Phosphatase
Pur_ac_phosph_N	PF16656.4	94	NAME_09443	-	4051	4e-25	88.1	19	8	11	0.0021	2.5	8.6	0.2	1	94	1634	1741	1634	1741	0.69	Purple acid Phosphatase
Pur_ac_phosph_N	PF16656.4	94	NAME_09443	-	4051	4e-25	88.1	19	9	11	0.0013	1.6	9.3	0	5	81	1754	1832	1750	1849	0.71	Purple acid Phosphatase
Pur_ac_phosph_N	PF16656.4	94	NAME_09443	-	4051	4e-25	88.1	19	10	11	0.00067	0.8	10.2	0.2	31	82	2081	2127	1986	2143	0.78	Purple acid Phosphatase
Pur_ac_phosph_N	PF16656.4	94	NAME_09443	-	4051	4e-25	88.1	19	11	11	0.11	130	3.2	0.4	5	40	3773	3807	3769	3852	0.72	Purple acid Phosphatase
SusE	PF14292.5	116	NAME_09443	-	4051	0.39	11	5	1	6	2	2400	-1.2	0	38	71	426	459	410	478	0.78	SusE outer membrane protein
SusE	PF14292.5	116	NAME_09443	-	4051	0.39	11	5	2	6	0.014	16	5.8	0	42	67	1051	1076	1039	1095	0.81	SusE outer membrane protein
SusE	PF14292.5	116	NAME_09443	-	4051	0.39	11	5	3	6	0.72	860	0.2	0	35	74	1147	1186	1129	1214	0.74	SusE outer membrane protein
SusE	PF14292.5	116	NAME_09443	-	4051	0.39	11	5	4	6	1.2	1400	-0.5	0	29	64	1335	1367	1311	1380	0.79	SusE outer membrane protein
SusE	PF14292.5	116	NAME_09443	-	4051	0.39	11	5	5	6	3.4	4100	-1.9	0	29	62	1633	1664	1631	1674	0.8	SusE outer membrane protein
SusE	PF14292.5	116	NAME_09443	-	4051	0.39	11	5	6	6	4.9	5800	-2.4	0.1	25	63	3765	3801	3750	3808	0.73	SusE outer membrane protein
VWA	PF00092.27	175	NAME_09443	-	4051	5.9e-56	189.4	4.9	1	5	7.4e-06	0.0088	16.2	0	24	98	2584	2656	2580	2668	0.88	von Willebrand factor type A domain
VWA	PF00092.27	175	NAME_09443	-	4051	5.9e-56	189.4	4.9	2	5	9.6e-08	0.00011	22.4	0	9	77	2874	2942	2867	2950	0.9	von Willebrand factor type A domain
VWA	PF00092.27	175	NAME_09443	-	4051	5.9e-56	189.4	4.9	3	5	5.3e-20	6.3e-17	62.3	0.1	2	144	3114	3253	3113	3277	0.87	von Willebrand factor type A domain
VWA	PF00092.27	175	NAME_09443	-	4051	5.9e-56	189.4	4.9	4	5	7.8e-25	9.3e-22	78	0.3	1	170	3324	3492	3324	3497	0.92	von Willebrand factor type A domain
VWA	PF00092.27	175	NAME_09443	-	4051	5.9e-56	189.4	4.9	5	5	0.004	4.8	7.3	0.3	4	155	3561	3710	3559	3726	0.73	von Willebrand factor type A domain
VWA_2	PF13519.5	107	NAME_09443	-	4051	3.6e-22	78.9	2.5	1	6	0.00037	0.44	11.1	0	27	99	2583	2659	2581	2664	0.85	von Willebrand factor type A domain
VWA_2	PF13519.5	107	NAME_09443	-	4051	3.6e-22	78.9	2.5	2	6	0.015	18	6	0	11	73	2877	2940	2871	2959	0.83	von Willebrand factor type A domain
VWA_2	PF13519.5	107	NAME_09443	-	4051	3.6e-22	78.9	2.5	3	6	4.5e-10	5.4e-07	30.1	0	2	89	3115	3204	3114	3223	0.75	von Willebrand factor type A domain
VWA_2	PF13519.5	107	NAME_09443	-	4051	3.6e-22	78.9	2.5	4	6	1.9e-08	2.3e-05	24.9	0.1	1	106	3325	3434	3325	3435	0.77	von Willebrand factor type A domain
VWA_2	PF13519.5	107	NAME_09443	-	4051	3.6e-22	78.9	2.5	5	6	1.7	2000	-0.7	0.4	3	47	3561	3605	3559	3667	0.68	von Willebrand factor type A domain
VWA_2	PF13519.5	107	NAME_09443	-	4051	3.6e-22	78.9	2.5	6	6	2.4	2900	-1.1	0	19	60	3813	3857	3805	3876	0.81	von Willebrand factor type A domain
CAP	PF00188.25	126	NAME_09551	-	234	5.3e-06	27.2	0	1	1	4.9e-10	8.2e-06	26.6	0	12	118	72	182	38	191	0.75	Cysteine-rich secretory protein family
DUF1943	PF09172.10	308	NAME_09716	-	1676	4.8e-46	157.3	0.1	1	3	8.5e-50	4.8e-46	157.3	0.1	6	308	666	953	664	953	0.92	Domain of unknown function (DUF1943)
DUF1943	PF09172.10	308	NAME_09716	-	1676	4.8e-46	157.3	0.1	2	3	0.73	4100	-3.4	0.1	137	181	1067	1104	1064	1112	0.56	Domain of unknown function (DUF1943)
DUF1943	PF09172.10	308	NAME_09716	-	1676	4.8e-46	157.3	0.1	3	3	3	17000	-6.6	3.6	82	112	1536	1573	1520	1588	0.58	Domain of unknown function (DUF1943)
Vitellogenin_N	PF01347.21	622	NAME_09716	-	1676	8.4e-123	410.8	13.6	1	1	2.2e-126	1.2e-122	410.3	13.6	1	621	31	629	31	630	0.95	Lipoprotein amino terminal region
VWD	PF00094.24	158	NAME_09716	-	1676	1.3e-19	70.9	0.5	1	3	0.94	5200	-2.5	0.3	61	67	221	232	179	296	0.4	von Willebrand factor type D domain
VWD	PF00094.24	158	NAME_09716	-	1676	1.3e-19	70.9	0.5	2	3	1	5800	-2.7	0	10	21	877	888	871	947	0.7	von Willebrand factor type D domain
VWD	PF00094.24	158	NAME_09716	-	1676	1.3e-19	70.9	0.5	3	3	2.4e-23	1.3e-19	70.9	0.5	1	157	1353	1499	1353	1500	0.81	von Willebrand factor type D domain
Cystatin	PF00031.20	92	NAME_09799	-	139	3.5e-12	46.3	1.5	1	1	7.9e-16	6.6e-12	45.4	1.5	1	77	24	118	24	133	0.82	Cystatin domain
SQAPI	PF16845.4	83	NAME_09799	-	139	8.5e-05	22.7	2.9	1	1	4.6e-06	0.039	14.2	2.9	13	52	43	82	29	130	0.75	Aspartic acid proteinase inhibitor
Ribonuc_L-PSP	PF01042.20	121	NAME_10282	-	239	3.6e-42	143.1	0.5	1	1	4.4e-46	7.4e-42	142.1	0.5	2	120	117	232	116	233	0.98	Endoribonuclease L-PSP
AIMP2_LysRS_bd	PF16780.4	47	NAME_10294	-	242	0.0039	16.8	0.4	1	1	1.4e-06	0.0076	15.8	0.4	2	23	216	235	215	237	0.98	AIMP2 lysyl-tRNA synthetase binding domain
ASPRs	PF17641.1	119	NAME_10294	-	242	0.075	13.2	3	1	2	0.28	1500	-0.7	0	57	87	32	62	23	78	0.66	Ancylostoma-associated secreted protein related genes
ASPRs	PF17641.1	119	NAME_10294	-	242	0.075	13.2	3	2	2	4.8e-05	0.26	11.5	1.9	25	119	90	206	65	206	0.67	Ancylostoma-associated secreted protein related genes
CAP	PF00188.25	126	NAME_10294	-	242	1.4e-15	58.1	1.1	1	1	3.6e-19	2e-15	57.7	1.1	3	126	67	206	65	206	0.9	Cysteine-rich secretory protein family
BRI3BP	PF14965.5	180	NAME_10342	-	984	0.1	12	0.3	1	2	0.0079	22	4.4	0.1	97	131	5	40	1	78	0.78	Negative regulator of p53/TP53
BRI3BP	PF14965.5	180	NAME_10342	-	984	0.1	12	0.3	2	2	0.0033	9.1	5.7	0	96	131	633	668	597	704	0.79	Negative regulator of p53/TP53
DUF2459	PF09601.9	171	NAME_10342	-	984	0.18	11.5	2.4	1	4	3.2	9000	-3.8	0.1	127	147	239	258	230	259	0.71	Protein of unknown function (DUF2459)
DUF2459	PF09601.9	171	NAME_10342	-	984	0.18	11.5	2.4	2	4	0.0017	4.6	6.9	0	46	101	328	391	321	396	0.78	Protein of unknown function (DUF2459)
DUF2459	PF09601.9	171	NAME_10342	-	984	0.18	11.5	2.4	3	4	0.52	1400	-1.2	0.1	18	57	557	595	539	613	0.53	Protein of unknown function (DUF2459)
DUF2459	PF09601.9	171	NAME_10342	-	984	0.18	11.5	2.4	4	4	0.048	130	2.1	0	46	71	956	981	949	983	0.91	Protein of unknown function (DUF2459)
KAP_NTPase	PF07693.13	326	NAME_10342	-	984	0.00061	19	0.8	1	2	0.00024	0.65	9.1	0.1	196	232	15	50	13	57	0.82	KAP family P-loop domain
KAP_NTPase	PF07693.13	326	NAME_10342	-	984	0.00061	19	0.8	2	2	0.00042	1.2	8.2	0.1	198	233	645	679	640	686	0.82	KAP family P-loop domain
Peptidase_C1	PF00112.22	219	NAME_10342	-	984	4.6e-177	585.9	39.2	1	3	1.1e-65	3.1e-62	210.4	9.6	2	218	102	352	101	353	0.89	Papain family cysteine protease
Peptidase_C1	PF00112.22	219	NAME_10342	-	984	4.6e-177	585.9	39.2	2	3	1.1e-54	3.1e-51	174.5	5	2	198	393	632	392	639	0.84	Papain family cysteine protease
Peptidase_C1	PF00112.22	219	NAME_10342	-	984	4.6e-177	585.9	39.2	3	3	1.5e-66	4.1e-63	213.3	8.6	2	218	730	980	729	981	0.9	Papain family cysteine protease
Peptidase_C1_2	PF03051.14	438	NAME_10342	-	984	0.015	13.9	20.8	1	6	0.03	84	1.6	0.1	57	84	120	149	114	156	0.78	Peptidase C1-like family
Peptidase_C1_2	PF03051.14	438	NAME_10342	-	984	0.015	13.9	20.8	2	6	0.00012	0.33	9.6	0.4	360	398	301	337	273	342	0.78	Peptidase C1-like family
Peptidase_C1_2	PF03051.14	438	NAME_10342	-	984	0.015	13.9	20.8	3	6	0.061	170	0.6	0	56	77	409	430	371	445	0.85	Peptidase C1-like family
Peptidase_C1_2	PF03051.14	438	NAME_10342	-	984	0.015	13.9	20.8	4	6	0.087	240	0.1	0.5	358	393	598	631	592	643	0.82	Peptidase C1-like family
Peptidase_C1_2	PF03051.14	438	NAME_10342	-	984	0.015	13.9	20.8	5	6	0.044	120	1.1	0.1	57	80	748	773	742	783	0.77	Peptidase C1-like family
Peptidase_C1_2	PF03051.14	438	NAME_10342	-	984	0.015	13.9	20.8	6	6	7.8e-05	0.22	10.2	0.4	360	397	929	964	901	968	0.78	Peptidase C1-like family
Ripply	PF14998.5	85	NAME_10342	-	984	0.041	14.4	0.1	1	3	0.014	39	4.9	0	63	78	267	282	239	285	0.88	Transcription Regulator
Ripply	PF14998.5	85	NAME_10342	-	984	0.041	14.4	0.1	2	3	0.69	1900	-0.6	0	64	78	567	581	560	584	0.84	Transcription Regulator
Ripply	PF14998.5	85	NAME_10342	-	984	0.041	14.4	0.1	3	3	0.015	42	4.8	0	63	78	895	910	875	913	0.89	Transcription Regulator
Peptidase_C1	PF00112.22	219	NAME_10345	-	359	5.5e-62	209.6	5.4	1	1	8.2e-66	6.8e-62	209.3	5.4	2	218	105	354	104	355	0.88	Papain family cysteine protease
Peptidase_C1_2	PF03051.14	438	NAME_10345	-	359	0.072	11.8	0.4	1	2	0.011	92	1.5	0	53	78	118	143	91	159	0.83	Peptidase C1-like family
Peptidase_C1_2	PF03051.14	438	NAME_10345	-	359	0.072	11.8	0.4	2	2	9.7e-05	0.81	8.3	0.2	360	397	303	338	273	353	0.87	Peptidase C1-like family
Abhydrolase_3	PF07859.12	211	NAME_10374	-	594	4.3e-08	33.2	0.1	1	1	1.8e-11	1.5e-07	31.4	0.1	1	86	135	230	135	240	0.88	alpha/beta hydrolase fold
COesterase	PF00135.27	514	NAME_10374	-	594	5.4e-127	424.7	0.1	1	1	8e-131	6.7e-127	424.4	0.1	2	504	30	549	29	558	0.9	Carboxylesterase family
cEGF	PF12662.6	24	NAME_10543	-	880	0.41	10.5	9.8	1	2	0.0023	6.4	6.7	1.2	4	11	653	660	652	670	0.77	Complement Clr-like EGF-like
cEGF	PF12662.6	24	NAME_10543	-	880	0.41	10.5	9.8	2	2	0.001	2.9	7.8	1.9	4	20	758	774	758	776	0.8	Complement Clr-like EGF-like
DUF2189	PF09955.8	126	NAME_10543	-	880	0.18	11.9	0.4	1	2	0.00013	0.38	10.9	0	17	67	565	616	564	618	0.94	Predicted integral membrane protein (DUF2189)
DUF2189	PF09955.8	126	NAME_10543	-	880	0.18	11.9	0.4	2	2	4.5	13000	-3.7	0.1	39	62	802	826	791	834	0.53	Predicted integral membrane protein (DUF2189)
DUF4219	PF13961.5	27	NAME_10543	-	880	0.15	11.7	0.6	1	1	0.00011	0.3	10.8	0.6	7	20	364	377	364	379	0.92	Domain of unknown function (DUF4219)
GFD1	PF17331.1	59	NAME_10543	-	880	1.1	9.2	0	1	5	1.7	4800	-2.6	0.5	42	52	276	286	268	288	0.7	GFD1 mRNA transport factor
GFD1	PF17331.1	59	NAME_10543	-	880	1.1	9.2	0	2	5	0.00038	1.1	9.2	0	30	51	297	318	289	323	0.83	GFD1 mRNA transport factor
GFD1	PF17331.1	59	NAME_10543	-	880	1.1	9.2	0	3	5	3.1	8500	-3.3	0.7	43	53	341	351	336	351	0.8	GFD1 mRNA transport factor
GFD1	PF17331.1	59	NAME_10543	-	880	1.1	9.2	0	4	5	2.9	8000	-3.3	0.3	40	50	419	429	414	430	0.65	GFD1 mRNA transport factor
GFD1	PF17331.1	59	NAME_10543	-	880	1.1	9.2	0	5	5	0.072	200	1.9	0	32	50	479	497	474	505	0.83	GFD1 mRNA transport factor
NPR3	PF03666.12	467	NAME_10543	-	880	4.8	5.8	8.6	1	1	0.0035	9.8	4.7	8.6	40	97	163	217	159	290	0.6	Nitrogen Permease regulator of amino acid transport activity 3
TIL	PF01826.16	55	NAME_10543	-	880	1.4e-13	50.8	47.1	1	3	1.3e-11	3.5e-08	33.5	17.8	1	51	619	669	619	672	0.92	Trypsin Inhibitor like cysteine rich domain
TIL	PF01826.16	55	NAME_10543	-	880	1.4e-13	50.8	47.1	2	3	0.031	85	3.4	1.1	1	21	676	698	676	703	0.83	Trypsin Inhibitor like cysteine rich domain
TIL	PF01826.16	55	NAME_10543	-	880	1.4e-13	50.8	47.1	3	3	4.3e-09	1.2e-05	25.4	13	1	55	722	779	722	779	0.91	Trypsin Inhibitor like cysteine rich domain
BcrAD_BadFG	PF01869.19	267	NAME_10606	-	643	0.0076	15.7	0	1	2	0.00079	1.5	8.2	0	1	50	7	57	7	64	0.92	BadF/BadG/BcrA/BcrD ATPase family
BcrAD_BadFG	PF01869.19	267	NAME_10606	-	643	0.0076	15.7	0	2	2	0.0074	14	5	0	193	266	309	377	275	379	0.74	BadF/BadG/BcrA/BcrD ATPase family
DUF1464	PF07318.11	327	NAME_10606	-	643	0.06	12.4	0	1	1	6.9e-05	0.13	11.3	0	222	308	303	389	275	399	0.78	Protein of unknown function (DUF1464)
FGGY_C	PF02782.15	198	NAME_10606	-	643	0.00066	19.4	0	1	1	8.3e-07	0.0015	18.2	0	121	196	296	380	262	381	0.77	FGGY family of carbohydrate kinases
FtsA	PF14450.5	103	NAME_10606	-	643	0.0017	18.7	0.9	1	3	0.0036	6.6	7.1	0	1	26	7	29	7	114	0.87	Cell division protein FtsA
FtsA	PF14450.5	103	NAME_10606	-	643	0.0017	18.7	0.9	2	3	0.0095	18	5.8	0	4	101	200	371	197	378	0.64	Cell division protein FtsA
FtsA	PF14450.5	103	NAME_10606	-	643	0.0017	18.7	0.9	3	3	0.11	200	2.3	0.1	33	61	504	551	494	631	0.66	Cell division protein FtsA
HORMA	PF02301.17	212	NAME_10606	-	643	0.47	9.9	3.2	1	1	0.00021	0.39	10.2	1.7	84	149	540	609	526	614	0.7	HORMA domain
HSP70	PF00012.19	599	NAME_10606	-	643	1.5e-265	882	8.1	1	1	9.2e-269	1.7e-265	881.8	8.1	1	599	6	613	6	613	0.98	Hsp70 protein
Hydantoinase_A	PF01968.17	291	NAME_10606	-	643	0.039	13.1	0.2	1	1	5.7e-05	0.11	11.7	0.2	46	102	161	219	118	237	0.71	Hydantoinase/oxoprolinase
MreB_Mbl	PF06723.12	327	NAME_10606	-	643	8.6e-17	60.8	0.1	1	2	0.013	24	3.5	0.1	2	50	5	59	4	70	0.61	MreB/Mbl protein
MreB_Mbl	PF06723.12	327	NAME_10606	-	643	8.6e-17	60.8	0.1	2	2	2.5e-18	4.7e-15	55.1	0	91	316	138	375	114	383	0.81	MreB/Mbl protein
RD3	PF14473.5	131	NAME_10606	-	643	0.61	9.8	9	1	3	5.5	10000	-3.8	0	76	103	300	327	299	336	0.63	RD3 protein
RD3	PF14473.5	131	NAME_10606	-	643	0.61	9.8	9	2	3	0.00046	0.86	9.3	3	30	86	515	578	498	580	0.84	RD3 protein
RD3	PF14473.5	131	NAME_10606	-	643	0.61	9.8	9	3	3	0.037	68	3.2	0.1	59	86	580	607	579	612	0.9	RD3 protein
ASPRs	PF17641.1	119	NAME_10702	-	1390	0.17	12.1	2.6	1	2	0.00076	3.2	8	0.2	31	119	68	183	58	183	0.53	Ancylostoma-associated secreted protein related genes
ASPRs	PF17641.1	119	NAME_10702	-	1390	0.17	12.1	2.6	2	2	0.021	87	3.3	0.2	30	92	319	381	305	393	0.73	Ancylostoma-associated secreted protein related genes
CAP	PF00188.25	126	NAME_10702	-	1390	7.5e-24	84.9	5.2	1	2	1.9e-11	7.9e-08	33.1	0.4	2	126	39	183	38	183	0.87	Cysteine-rich secretory protein family
CAP	PF00188.25	126	NAME_10702	-	1390	7.5e-24	84.9	5.2	2	2	1e-17	4.3e-14	53.3	0.6	2	118	289	429	288	437	0.88	Cysteine-rich secretory protein family
LRR_4	PF12799.6	43	NAME_10702	-	1390	0.00043	20.5	15.7	1	4	1.2e-05	0.052	13.9	0.8	2	38	666	709	665	714	0.84	Leucine Rich repeats (2 copies)
LRR_4	PF12799.6	43	NAME_10702	-	1390	0.00043	20.5	15.7	2	4	0.0025	10	6.6	0.4	5	33	829	863	826	870	0.81	Leucine Rich repeats (2 copies)
LRR_4	PF12799.6	43	NAME_10702	-	1390	0.00043	20.5	15.7	3	4	0.0049	21	5.6	2.4	2	38	895	933	894	982	0.74	Leucine Rich repeats (2 copies)
LRR_4	PF12799.6	43	NAME_10702	-	1390	0.00043	20.5	15.7	4	4	2	8200	-2.6	0	20	30	1106	1115	1097	1120	0.73	Leucine Rich repeats (2 copies)
LRR_6	PF13516.5	24	NAME_10702	-	1390	0.084	12.9	18.1	1	7	0.0075	31	4.9	0.9	3	18	665	680	665	681	0.91	Leucine Rich repeat
LRR_6	PF13516.5	24	NAME_10702	-	1390	0.084	12.9	18.1	2	7	0.02	82	3.5	0.1	2	13	691	702	690	704	0.87	Leucine Rich repeat
LRR_6	PF13516.5	24	NAME_10702	-	1390	0.084	12.9	18.1	3	7	0.34	1400	-0.3	0.1	7	18	829	840	828	840	0.86	Leucine Rich repeat
LRR_6	PF13516.5	24	NAME_10702	-	1390	0.084	12.9	18.1	4	7	0.3	1300	-0.1	0	4	14	853	863	850	864	0.82	Leucine Rich repeat
LRR_6	PF13516.5	24	NAME_10702	-	1390	0.084	12.9	18.1	5	7	0.83	3500	-1.5	0	3	16	894	907	894	908	0.85	Leucine Rich repeat
LRR_6	PF13516.5	24	NAME_10702	-	1390	0.084	12.9	18.1	6	7	0.0031	13	6.1	0	3	16	921	934	919	938	0.92	Leucine Rich repeat
LRR_6	PF13516.5	24	NAME_10702	-	1390	0.084	12.9	18.1	7	7	0.012	50	4.2	0.2	2	24	948	970	947	970	0.91	Leucine Rich repeat
Apolipoprotein	PF01442.17	194	NAME_10748	-	180	0.037	13.8	5.1	1	1	6.4e-05	0.11	12.3	5.1	53	127	80	154	21	176	0.57	Apolipoprotein A1/A4/E domain
ApoLp-III	PF07464.10	146	NAME_10748	-	180	1.6e-06	28.2	6.1	1	2	1.7e-06	0.0028	17.7	0.4	69	121	68	120	34	125	0.89	Apolipophorin-III precursor (apoLp-III)
ApoLp-III	PF07464.10	146	NAME_10748	-	180	1.6e-06	28.2	6.1	2	2	3.1e-05	0.052	13.5	1	25	74	129	176	123	180	0.89	Apolipophorin-III precursor (apoLp-III)
Cytochrom_C_2	PF01322.19	121	NAME_10748	-	180	0.95	10.3	9.2	1	2	0.26	430	1.7	0.2	51	93	32	76	15	84	0.63	Cytochrome C'
Cytochrom_C_2	PF01322.19	121	NAME_10748	-	180	0.95	10.3	9.2	2	2	0.00041	0.68	10.7	5.3	13	104	80	174	74	178	0.88	Cytochrome C'
DUF2063	PF09836.8	85	NAME_10748	-	180	0.074	13.2	0	1	1	9.1e-05	0.15	12.2	0	24	65	138	178	102	180	0.69	Putative DNA-binding domain
DUF3106	PF11304.7	104	NAME_10748	-	180	0.076	13.4	0.5	1	2	0.0021	3.5	8	0.3	4	103	45	154	24	155	0.57	Protein of unknown function (DUF3106)
DUF3106	PF11304.7	104	NAME_10748	-	180	0.076	13.4	0.5	2	2	0.005	8.4	6.8	0.2	45	72	132	159	128	176	0.56	Protein of unknown function (DUF3106)
GA	PF01468.16	60	NAME_10748	-	180	0.19	11.9	6.3	1	2	0.54	900	0.2	0	28	42	42	56	37	72	0.83	GA module
GA	PF01468.16	60	NAME_10748	-	180	0.19	11.9	6.3	2	2	0.0002	0.33	11.2	3.8	13	42	127	156	124	157	0.95	GA module
Gp-FAR-1	PF05823.11	150	NAME_10748	-	180	4.6e-50	169.7	10.5	1	1	3.2e-53	5.3e-50	169.5	10.5	2	149	29	175	28	176	0.99	Nematode fatty acid retinoid binding protein (Gp-FAR-1)
kleA_kleC	PF17383.1	77	NAME_10748	-	180	0.43	10.8	4	1	2	0.00021	0.34	11.1	0.6	21	60	64	103	53	115	0.89	Uncharacterized KorC regulated protein A
kleA_kleC	PF17383.1	77	NAME_10748	-	180	0.43	10.8	4	2	2	0.44	730	0.5	0.2	17	48	118	149	106	156	0.71	Uncharacterized KorC regulated protein A
Syntaxin	PF00804.24	200	NAME_10748	-	180	0.0059	16.2	0.8	1	1	4.8e-06	0.0081	15.8	0.8	22	144	53	175	37	178	0.83	Syntaxin
TetR_C_3	PF08362.10	143	NAME_10748	-	180	0.043	13.6	0.2	1	1	4.1e-05	0.068	13	0.2	21	68	83	127	51	157	0.74	YcdC-like protein
ApoLp-III	PF07464.10	146	NAME_10751	-	272	0.018	15.1	2.1	1	3	0.31	1000	-0.4	0	16	61	24	76	9	85	0.63	Apolipophorin-III precursor (apoLp-III)
ApoLp-III	PF07464.10	146	NAME_10751	-	272	0.018	15.1	2.1	2	3	0.00023	0.76	9.8	0.2	68	109	162	203	131	214	0.77	Apolipophorin-III precursor (apoLp-III)
ApoLp-III	PF07464.10	146	NAME_10751	-	272	0.018	15.1	2.1	3	3	0.02	67	3.5	0.1	18	61	217	260	203	267	0.87	Apolipophorin-III precursor (apoLp-III)
Gp-FAR-1	PF05823.11	150	NAME_10751	-	272	6.1e-56	188.8	11.3	1	2	8.2e-17	2.7e-13	50.4	0.2	66	142	3	79	1	85	0.94	Nematode fatty acid retinoid binding protein (Gp-FAR-1)
Gp-FAR-1	PF05823.11	150	NAME_10751	-	272	6.1e-56	188.8	11.3	2	2	7.9e-45	2.6e-41	141.3	6.4	2	145	125	266	124	269	0.97	Nematode fatty acid retinoid binding protein (Gp-FAR-1)
IMD	PF08397.10	219	NAME_10751	-	272	0.52	9.6	5.6	1	3	0.035	120	1.9	0	7	34	34	61	28	67	0.84	IRSp53/MIM homology domain
IMD	PF08397.10	219	NAME_10751	-	272	0.52	9.6	5.6	2	3	0.17	560	-0.3	0.2	111	126	161	176	132	192	0.7	IRSp53/MIM homology domain
IMD	PF08397.10	219	NAME_10751	-	272	0.52	9.6	5.6	3	3	0.00038	1.3	8.3	0.5	102	142	210	251	196	263	0.85	IRSp53/MIM homology domain
kleA_kleC	PF17383.1	77	NAME_10751	-	272	0.18	12	0.8	1	3	3.9	13000	-3.5	0	26	44	5	23	4	32	0.71	Uncharacterized KorC regulated protein A
kleA_kleC	PF17383.1	77	NAME_10751	-	272	0.18	12	0.8	2	3	0.54	1800	-0.8	0	26	71	38	83	17	87	0.73	Uncharacterized KorC regulated protein A
kleA_kleC	PF17383.1	77	NAME_10751	-	272	0.18	12	0.8	3	3	0.00022	0.73	10.1	0.2	19	60	157	198	148	214	0.87	Uncharacterized KorC regulated protein A
NPA	PF16469.4	123	NAME_10751	-	272	4.4	7.9	9.4	1	3	0.22	720	0.7	0	38	60	47	69	5	84	0.76	Nematode polyprotein allergen ABA-1
NPA	PF16469.4	123	NAME_10751	-	272	4.4	7.9	9.4	2	3	0.027	91	3.7	1.8	38	117	132	206	123	211	0.61	Nematode polyprotein allergen ABA-1
NPA	PF16469.4	123	NAME_10751	-	272	4.4	7.9	9.4	3	3	0.0037	12	6.4	0.2	28	59	221	252	217	270	0.85	Nematode polyprotein allergen ABA-1
ApoLp-III	PF07464.10	146	NAME_10752	-	175	0.035	14.1	0.1	1	1	1.9e-05	0.081	12.9	0.1	66	110	64	108	37	121	0.85	Apolipophorin-III precursor (apoLp-III)
FlaC_arch	PF05377.10	55	NAME_10752	-	175	0.0029	17.8	0	1	2	0.0029	12	6.2	0.1	11	38	64	91	62	95	0.89	Flagella accessory protein C (FlaC)
FlaC_arch	PF05377.10	55	NAME_10752	-	175	0.0029	17.8	0	2	2	0.00034	1.4	9.3	0	31	49	128	146	125	152	0.87	Flagella accessory protein C (FlaC)
Gp-FAR-1	PF05823.11	150	NAME_10752	-	175	6e-41	140.2	1.2	1	1	1.7e-44	7e-41	139.9	1.2	2	145	29	170	28	174	0.97	Nematode fatty acid retinoid binding protein (Gp-FAR-1)
kleA_kleC	PF17383.1	77	NAME_10752	-	175	0.049	13.8	0	1	1	1.9e-05	0.079	13.2	0	17	61	59	103	52	117	0.86	Uncharacterized KorC regulated protein A
Abhydrolase_1	PF00561.19	256	NAME_10772	-	1440	0.00083	19	0	1	2	2.6	6100	-3.5	0	180	218	217	254	211	259	0.71	alpha/beta hydrolase fold
Abhydrolase_1	PF00561.19	256	NAME_10772	-	1440	0.00083	19	0	2	2	1.5e-06	0.0035	16.9	0	28	106	276	364	261	394	0.85	alpha/beta hydrolase fold
Hydrolase_4	PF12146.7	239	NAME_10772	-	1440	0.0042	16.3	0	1	1	3.1e-06	0.0074	15.5	0	28	117	275	372	264	416	0.84	Serine aminopeptidase
p450	PF00067.21	463	NAME_10772	-	1440	2.2e-84	283.8	0.6	1	4	0.0076	18	3.8	0.1	139	199	8	65	2	88	0.62	Cytochrome P450
p450	PF00067.21	463	NAME_10772	-	1440	2.2e-84	283.8	0.6	2	4	9.6e-11	2.3e-07	29.8	0	381	425	90	130	89	130	0.92	Cytochrome P450
p450	PF00067.21	463	NAME_10772	-	1440	2.2e-84	283.8	0.6	3	4	1.3e-09	3.2e-06	26.1	0	383	425	130	168	128	175	0.9	Cytochrome P450
p450	PF00067.21	463	NAME_10772	-	1440	2.2e-84	283.8	0.6	4	4	1.8e-68	4.4e-65	220.1	0.2	110	445	942	1278	918	1288	0.89	Cytochrome P450
Peptidase_S28	PF05577.11	434	NAME_10772	-	1440	1.9e-161	537.6	3.1	1	3	4.7e-85	1.1e-81	274.7	0.2	1	233	216	453	216	457	0.96	Serine carboxypeptidase S28
Peptidase_S28	PF05577.11	434	NAME_10772	-	1440	1.9e-161	537.6	3.1	2	3	2.1e-20	5e-17	61.7	0	375	434	456	515	454	515	0.97	Serine carboxypeptidase S28
Peptidase_S28	PF05577.11	434	NAME_10772	-	1440	1.9e-161	537.6	3.1	3	3	1.4e-62	3.3e-59	200.7	0.1	177	421	560	795	556	804	0.86	Serine carboxypeptidase S28
Peptidase_S9	PF00326.20	212	NAME_10772	-	1440	0.062	12.7	0	1	1	5.5e-05	0.13	11.6	0	40	107	307	374	297	414	0.78	Prolyl oligopeptidase family
Pkinase	PF00069.24	264	NAME_10772	-	1440	1.7e-05	24.3	0	1	1	1.3e-08	3e-05	23.4	0	3	65	1339	1405	1337	1431	0.87	Protein kinase domain
Pkinase_Tyr	PF07714.16	260	NAME_10772	-	1440	2.7e-12	46.4	0	1	2	2.8e-13	6.8e-10	38.6	0	3	68	1339	1405	1337	1408	0.89	Protein tyrosine kinase
Pkinase_Tyr	PF07714.16	260	NAME_10772	-	1440	2.7e-12	46.4	0	2	2	0.0017	4.1	6.5	0	230	258	1406	1434	1401	1436	0.87	Protein tyrosine kinase
EB	PF01683.17	52	NAME_10941	-	114	0.0007	19.7	0.1	1	1	1.1e-07	0.00092	19.3	0.1	17	40	81	106	36	107	0.89	EB module
Nodulin_late	PF07127.10	54	NAME_10941	-	114	0.37	11	2	1	1	7.7e-05	0.65	10.3	2	27	54	83	106	73	106	0.89	Late nodulin protein
His_Phos_2	PF00328.21	383	NAME_10950	-	439	1.4e-42	146.4	0	1	1	1.1e-45	1.8e-41	142.7	0	1	382	22	363	22	364	0.88	Histidine phosphatase superfamily (branch 2)
His_Phos_2	PF00328.21	383	NAME_10951	-	279	6.1e-27	94.8	0	1	1	1.2e-29	2.1e-25	89.8	0	1	225	32	220	32	235	0.91	Histidine phosphatase superfamily (branch 2)
AIMP2_LysRS_bd	PF16780.4	47	NAME_10972	-	473	0.15	11.7	1.4	1	1	6.3e-05	0.35	10.5	1.4	3	24	448	467	447	472	0.9	AIMP2 lysyl-tRNA synthetase binding domain
ASPRs	PF17641.1	119	NAME_10972	-	473	0.0015	18.7	5.7	1	2	8.3e-05	0.46	10.7	0.5	31	119	87	202	75	202	0.67	Ancylostoma-associated secreted protein related genes
ASPRs	PF17641.1	119	NAME_10972	-	473	0.0015	18.7	5.7	2	2	0.00017	0.97	9.6	0.5	29	92	323	384	296	437	0.75	Ancylostoma-associated secreted protein related genes
CAP	PF00188.25	126	NAME_10972	-	473	2.9e-24	86.2	5.8	1	2	4.8e-10	2.7e-06	28.1	0.5	2	124	59	200	58	202	0.84	Cysteine-rich secretory protein family
CAP	PF00188.25	126	NAME_10972	-	473	2.9e-24	86.2	5.8	2	2	3.6e-20	2e-16	60.8	0.7	5	126	300	437	296	437	0.89	Cysteine-rich secretory protein family
DUF3465	PF11948.7	126	NAME_11133	-	263	0.078	12.8	0	1	1	1.3e-05	0.21	11.3	0	69	102	217	250	208	257	0.9	Protein of unknown function (DUF3465)
ADK_lid	PF05191.13	36	NAME_11145	-	445	5.2	7.1	6	1	2	2.5	14000	-3.9	0.6	20	27	216	223	204	227	0.79	Adenylate kinase
ADK_lid	PF05191.13	36	NAME_11145	-	445	5.2	7.1	6	2	2	8.6e-05	0.48	10.4	0.5	2	21	408	427	408	429	0.9	Adenylate kinase
ASPRs	PF17641.1	119	NAME_11145	-	445	0.0024	18.1	9.6	1	2	0.00078	4.3	7.5	1.5	24	119	70	188	60	188	0.66	Ancylostoma-associated secreted protein related genes
ASPRs	PF17641.1	119	NAME_11145	-	445	0.0024	18.1	9.6	2	2	5.5e-06	0.03	14.5	1.4	28	90	280	339	255	381	0.78	Ancylostoma-associated secreted protein related genes
CAP	PF00188.25	126	NAME_11145	-	445	8.7e-26	91.1	8	1	2	5.1e-15	2.8e-11	44.2	0.4	1	124	44	186	44	188	0.78	Cysteine-rich secretory protein family
CAP	PF00188.25	126	NAME_11145	-	445	8.7e-26	91.1	8	2	2	6.1e-17	3.4e-13	50.4	2	1	126	254	392	254	392	0.9	Cysteine-rich secretory protein family
ASPRs	PF17641.1	119	NAME_11146	-	429	2.7e-06	27.6	4.7	1	2	1.7e-06	0.014	15.5	0.5	30	119	71	183	60	183	0.69	Ancylostoma-associated secreted protein related genes
ASPRs	PF17641.1	119	NAME_11146	-	429	2.7e-06	27.6	4.7	2	2	1e-05	0.087	13	0.3	27	90	278	338	254	380	0.78	Ancylostoma-associated secreted protein related genes
CAP	PF00188.25	126	NAME_11146	-	429	7e-24	85	8.9	1	2	2.1e-13	1.8e-09	38.4	1.7	2	122	43	179	42	185	0.89	Cysteine-rich secretory protein family
CAP	PF00188.25	126	NAME_11146	-	429	7e-24	85	8.9	2	2	2.9e-17	2.4e-13	50.9	0.9	1	126	253	391	253	391	0.91	Cysteine-rich secretory protein family
CDH-cyt	PF16010.4	182	NAME_11211	-	168	0.019	14.5	0	1	1	4.8e-06	0.027	14.1	0	43	112	43	109	26	118	0.74	Cytochrome domain of cellobiose dehydrogenase
DOMON	PF03351.16	125	NAME_11211	-	168	1.2e-19	70.6	0	1	1	2.7e-23	1.5e-19	70.3	0	3	121	23	134	21	137	0.92	DOMON domain
DUF4258	PF14076.5	63	NAME_11211	-	168	0.22	11.8	0.8	1	2	0.00028	1.6	9.1	0.1	36	60	53	78	27	78	0.83	Domain of unknown function (DUF4258)
DUF4258	PF14076.5	63	NAME_11211	-	168	0.22	11.8	0.8	2	2	0.093	520	1	0.1	21	56	137	163	133	167	0.64	Domain of unknown function (DUF4258)
CAP	PF00188.25	126	NAME_11218	-	257	0.022	15.5	0.1	1	1	5.3e-06	0.044	14.5	0.1	53	126	113	174	76	174	0.64	Cysteine-rich secretory protein family
DUF2547	PF10818.7	97	NAME_11218	-	257	0.15	12.9	0	1	1	4.1e-05	0.34	11.8	0	8	37	4	34	1	59	0.75	Protein of unknown function (DUF2547)
DUF5110	PF17137.3	72	NAME_11285	-	868	0.04	14.1	2.1	1	2	3e-05	0.1	12.8	1.4	16	55	740	780	721	796	0.81	Domain of unknown function (DUF5110)
DUF5110	PF17137.3	72	NAME_11285	-	868	0.04	14.1	2.1	2	2	2	6600	-2.6	0	37	58	807	824	795	829	0.68	Domain of unknown function (DUF5110)
Gal_mutarotas_2	PF13802.5	66	NAME_11285	-	868	3.5e-05	23.9	0.2	1	1	3.6e-08	0.00012	22.2	0.2	2	61	186	253	185	257	0.79	Galactose mutarotase-like
Glyco_hydro_31	PF01055.25	435	NAME_11285	-	868	8e-101	338.3	5.5	1	2	2.4e-104	8e-101	338.3	5.5	1	343	277	693	277	704	0.9	Glycosyl hydrolases family 31
Glyco_hydro_31	PF01055.25	435	NAME_11285	-	868	8e-101	338.3	5.5	2	2	0.32	1100	-1.5	0.1	100	188	703	803	697	862	0.53	Glycosyl hydrolases family 31
NtCtMGAM_N	PF16863.4	116	NAME_11285	-	868	5e-20	71.7	0	1	1	3.3e-23	1.1e-19	70.6	0	3	116	80	184	78	184	0.87	N-terminal barrel of NtMGAM and CtMGAM
Trefoil	PF00088.17	44	NAME_11285	-	868	2e-10	40.2	2.6	1	2	6.1e-14	2e-10	40.2	2.6	7	43	27	65	22	66	0.87	Trefoil (P-type) domain
Trefoil	PF00088.17	44	NAME_11285	-	868	2e-10	40.2	2.6	2	2	3	10000	-3.6	0.1	12	23	627	639	627	641	0.81	Trefoil (P-type) domain
dCMP_cyt_deam_1	PF00383.22	101	NAME_11335	-	143	4.7e-20	71.3	0.1	1	1	1.1e-23	6e-20	70.9	0.1	4	99	5	105	2	107	0.9	Cytidine and deoxycytidylate deaminase zinc-binding region
dCMP_cyt_deam_2	PF08211.11	132	NAME_11335	-	143	7.5e-12	45.5	0.1	1	2	2.4e-13	1.3e-09	38.2	0	43	120	6	83	2	89	0.91	Cytidine and deoxycytidylate deaminase zinc-binding region
dCMP_cyt_deam_2	PF08211.11	132	NAME_11335	-	143	7.5e-12	45.5	0.1	2	2	0.0033	18	5.4	0	3	17	120	134	118	139	0.86	Cytidine and deoxycytidylate deaminase zinc-binding region
LmjF365940-deam	PF14421.5	193	NAME_11335	-	143	1.6e-06	27.8	1	1	2	2.6e-08	0.00015	21.4	0.1	58	102	37	77	9	79	0.83	A distinct subfamily of CDD/CDA-like deaminases
LmjF365940-deam	PF14421.5	193	NAME_11335	-	143	1.6e-06	27.8	1	2	2	0.0014	7.9	5.9	0.1	152	165	83	96	70	116	0.82	A distinct subfamily of CDD/CDA-like deaminases
ASPRs	PF17641.1	119	NAME_11418	-	154	0.037	14.2	0.3	1	1	7.5e-06	0.063	13.5	0.3	32	104	5	94	2	113	0.72	Ancylostoma-associated secreted protein related genes
CAP	PF00188.25	126	NAME_11418	-	154	4.5e-11	43.6	0.5	1	1	6.6e-15	5.5e-11	43.3	0.5	16	126	6	113	1	113	0.88	Cysteine-rich secretory protein family
EGF	PF00008.26	32	NAME_11468	-	2080	0.0047	17.1	2.3	1	6	0.023	30	4.9	1.5	21	30	373	382	373	383	0.92	EGF-like domain
EGF	PF00008.26	32	NAME_11468	-	2080	0.0047	17.1	2.3	2	6	4.5	5700	-2.4	0.2	10	22	402	414	401	415	0.82	EGF-like domain
EGF	PF00008.26	32	NAME_11468	-	2080	0.0047	17.1	2.3	3	6	0.012	15	5.9	0.8	21	30	662	671	662	673	0.92	EGF-like domain
EGF	PF00008.26	32	NAME_11468	-	2080	0.0047	17.1	2.3	4	6	2	2600	-1.3	0.1	23	31	834	842	834	843	0.83	EGF-like domain
EGF	PF00008.26	32	NAME_11468	-	2080	0.0047	17.1	2.3	5	6	4.3	5500	-2.3	0.2	1	14	1938	1951	1938	1955	0.77	EGF-like domain
EGF	PF00008.26	32	NAME_11468	-	2080	0.0047	17.1	2.3	6	6	3.6e-06	0.0047	17.1	2.3	5	32	1958	1984	1949	1984	0.81	EGF-like domain
ig	PF00047.24	87	NAME_11468	-	2080	8e-68	224.6	1.5	1	11	9.9e-07	0.0013	18.8	0.1	3	79	47	120	45	125	0.86	Immunoglobulin domain
ig	PF00047.24	87	NAME_11468	-	2080	8e-68	224.6	1.5	2	11	3e-11	3.9e-08	33.3	0	2	83	964	1037	963	1040	0.93	Immunoglobulin domain
ig	PF00047.24	87	NAME_11468	-	2080	8e-68	224.6	1.5	3	11	2.9e-10	3.7e-07	30.1	0	3	83	1058	1129	1056	1132	0.9	Immunoglobulin domain
ig	PF00047.24	87	NAME_11468	-	2080	8e-68	224.6	1.5	4	11	7e-10	9e-07	28.9	0	2	80	1157	1227	1156	1233	0.86	Immunoglobulin domain
ig	PF00047.24	87	NAME_11468	-	2080	8e-68	224.6	1.5	5	11	1.6e-07	0.0002	21.3	0	3	79	1251	1320	1249	1325	0.94	Immunoglobulin domain
ig	PF00047.24	87	NAME_11468	-	2080	8e-68	224.6	1.5	6	11	4.2e-05	0.054	13.6	0	8	81	1349	1415	1343	1418	0.94	Immunoglobulin domain
ig	PF00047.24	87	NAME_11468	-	2080	8e-68	224.6	1.5	7	11	0.0012	1.6	8.9	0	9	82	1441	1512	1434	1515	0.77	Immunoglobulin domain
ig	PF00047.24	87	NAME_11468	-	2080	8e-68	224.6	1.5	8	11	0.91	1200	-0.3	0	56	74	1572	1590	1541	1600	0.84	Immunoglobulin domain
ig	PF00047.24	87	NAME_11468	-	2080	8e-68	224.6	1.5	9	11	0.041	52	4	0	7	29	1625	1647	1619	1652	0.79	Immunoglobulin domain
ig	PF00047.24	87	NAME_11468	-	2080	8e-68	224.6	1.5	10	11	1.6e-12	2.1e-09	37.3	0	4	85	1652	1725	1649	1727	0.89	Immunoglobulin domain
ig	PF00047.24	87	NAME_11468	-	2080	8e-68	224.6	1.5	11	11	0.00015	0.2	11.8	0	16	78	1741	1794	1736	1803	0.87	Immunoglobulin domain
Ig_2	PF13895.5	79	NAME_11468	-	2080	1.3e-79	262.5	7.8	1	11	6.3e-10	8.1e-07	29.2	0.4	6	68	45	120	39	130	0.77	Immunoglobulin domain
Ig_2	PF13895.5	79	NAME_11468	-	2080	1.3e-79	262.5	7.8	2	11	8e-12	1e-08	35.3	0	1	68	960	1033	960	1046	0.87	Immunoglobulin domain
Ig_2	PF13895.5	79	NAME_11468	-	2080	1.3e-79	262.5	7.8	3	11	5.7e-14	7.3e-11	42.2	0	2	70	1054	1127	1051	1138	0.87	Immunoglobulin domain
Ig_2	PF13895.5	79	NAME_11468	-	2080	1.3e-79	262.5	7.8	4	11	3e-09	3.9e-06	27	0	2	79	1154	1238	1153	1238	0.84	Immunoglobulin domain
Ig_2	PF13895.5	79	NAME_11468	-	2080	1.3e-79	262.5	7.8	5	11	5.1e-07	0.00065	19.9	0	2	79	1247	1331	1246	1331	0.8	Immunoglobulin domain
Ig_2	PF13895.5	79	NAME_11468	-	2080	1.3e-79	262.5	7.8	6	11	3.7e-05	0.047	13.9	0	10	75	1345	1419	1336	1423	0.73	Immunoglobulin domain
Ig_2	PF13895.5	79	NAME_11468	-	2080	1.3e-79	262.5	7.8	7	11	1.5e-08	1.9e-05	24.8	0	10	71	1439	1513	1424	1530	0.71	Immunoglobulin domain
Ig_2	PF13895.5	79	NAME_11468	-	2080	1.3e-79	262.5	7.8	8	11	0.0031	4	7.8	0	7	67	1534	1595	1528	1604	0.82	Immunoglobulin domain
Ig_2	PF13895.5	79	NAME_11468	-	2080	1.3e-79	262.5	7.8	9	11	0.082	110	3.2	0	3	24	1617	1639	1615	1647	0.82	Immunoglobulin domain
Ig_2	PF13895.5	79	NAME_11468	-	2080	1.3e-79	262.5	7.8	10	11	3.9e-11	5e-08	33.1	0	4	74	1649	1725	1644	1730	0.82	Immunoglobulin domain
Ig_2	PF13895.5	79	NAME_11468	-	2080	1.3e-79	262.5	7.8	11	11	4.7e-06	0.006	16.8	0	14	79	1736	1805	1731	1805	0.79	Immunoglobulin domain
Ig_3	PF13927.5	79	NAME_11468	-	2080	5.8e-95	311.9	24	1	11	2.4e-15	3.1e-12	46.8	1	2	79	40	117	39	117	0.91	Immunoglobulin domain
Ig_3	PF13927.5	79	NAME_11468	-	2080	5.8e-95	311.9	24	2	11	6.6e-14	8.4e-11	42.2	0.1	7	78	964	1029	961	1030	0.87	Immunoglobulin domain
Ig_3	PF13927.5	79	NAME_11468	-	2080	5.8e-95	311.9	24	3	11	1.2e-11	1.6e-08	35	0	6	78	1056	1121	1053	1122	0.89	Immunoglobulin domain
Ig_3	PF13927.5	79	NAME_11468	-	2080	5.8e-95	311.9	24	4	11	2.2e-11	2.8e-08	34.1	0	6	76	1156	1220	1154	1222	0.84	Immunoglobulin domain
Ig_3	PF13927.5	79	NAME_11468	-	2080	5.8e-95	311.9	24	5	11	2.3e-12	3e-09	37.3	0	1	79	1244	1317	1244	1317	0.87	Immunoglobulin domain
Ig_3	PF13927.5	79	NAME_11468	-	2080	5.8e-95	311.9	24	6	11	1.4e-09	1.8e-06	28.4	0.2	1	79	1337	1410	1337	1410	0.88	Immunoglobulin domain
Ig_3	PF13927.5	79	NAME_11468	-	2080	5.8e-95	311.9	24	7	11	5.5e-09	7e-06	26.5	0	2	79	1425	1506	1425	1506	0.71	Immunoglobulin domain
Ig_3	PF13927.5	79	NAME_11468	-	2080	5.8e-95	311.9	24	8	11	0.017	22	5.7	0	14	76	1539	1589	1528	1591	0.65	Immunoglobulin domain
Ig_3	PF13927.5	79	NAME_11468	-	2080	5.8e-95	311.9	24	9	11	0.044	57	4.3	0.1	7	29	1619	1641	1615	1652	0.72	Immunoglobulin domain
Ig_3	PF13927.5	79	NAME_11468	-	2080	5.8e-95	311.9	24	10	11	2.6e-13	3.4e-10	40.3	0	9	78	1652	1715	1643	1716	0.87	Immunoglobulin domain
Ig_3	PF13927.5	79	NAME_11468	-	2080	5.8e-95	311.9	24	11	11	3.9e-06	0.005	17.3	0	18	77	1738	1790	1726	1791	0.81	Immunoglobulin domain
I-set	PF07679.15	90	NAME_11468	-	2080	1.5e-81	268.4	0	1	11	1.2e-12	1.5e-09	37.7	0	4	82	43	122	40	127	0.89	Immunoglobulin I-set domain
I-set	PF07679.15	90	NAME_11468	-	2080	1.5e-81	268.4	0	2	11	3.9e-10	5e-07	29.6	0	7	80	965	1033	962	1039	0.84	Immunoglobulin I-set domain
I-set	PF07679.15	90	NAME_11468	-	2080	1.5e-81	268.4	0	3	11	8.8e-09	1.1e-05	25.3	0	8	82	1059	1128	1054	1136	0.88	Immunoglobulin I-set domain
I-set	PF07679.15	90	NAME_11468	-	2080	1.5e-81	268.4	0	4	11	3.8e-08	4.9e-05	23.2	0	7	74	1158	1220	1155	1231	0.87	Immunoglobulin I-set domain
I-set	PF07679.15	90	NAME_11468	-	2080	1.5e-81	268.4	0	5	11	1.5e-09	1.9e-06	27.7	0	7	81	1251	1321	1245	1331	0.84	Immunoglobulin I-set domain
I-set	PF07679.15	90	NAME_11468	-	2080	1.5e-81	268.4	0	6	11	3.4e-10	4.4e-07	29.8	0	7	85	1344	1418	1338	1423	0.84	Immunoglobulin I-set domain
I-set	PF07679.15	90	NAME_11468	-	2080	1.5e-81	268.4	0	7	11	7.9e-09	1e-05	25.4	0	11	90	1439	1519	1430	1519	0.82	Immunoglobulin I-set domain
I-set	PF07679.15	90	NAME_11468	-	2080	1.5e-81	268.4	0	8	11	0.5	640	0.4	0	46	74	1559	1589	1534	1595	0.67	Immunoglobulin I-set domain
I-set	PF07679.15	90	NAME_11468	-	2080	1.5e-81	268.4	0	9	11	0.19	240	1.8	0	6	25	1620	1639	1615	1646	0.83	Immunoglobulin I-set domain
I-set	PF07679.15	90	NAME_11468	-	2080	1.5e-81	268.4	0	10	11	1.4e-12	1.8e-09	37.4	0	9	90	1653	1729	1643	1729	0.85	Immunoglobulin I-set domain
I-set	PF07679.15	90	NAME_11468	-	2080	1.5e-81	268.4	0	11	11	9.5e-05	0.12	12.3	0	54	90	1769	1805	1753	1805	0.83	Immunoglobulin I-set domain
Izumo-Ig	PF16706.4	88	NAME_11468	-	2080	1.2e-05	25.1	0.4	1	7	0.05	65	3.6	0	46	75	93	122	86	134	0.82	Izumo-like Immunoglobulin domain
Izumo-Ig	PF16706.4	88	NAME_11468	-	2080	1.2e-05	25.1	0.4	2	7	0.19	240	1.8	0	50	73	1010	1033	1000	1039	0.84	Izumo-like Immunoglobulin domain
Izumo-Ig	PF16706.4	88	NAME_11468	-	2080	1.2e-05	25.1	0.4	3	7	0.22	280	1.6	0	48	72	1100	1124	1094	1141	0.77	Izumo-like Immunoglobulin domain
Izumo-Ig	PF16706.4	88	NAME_11468	-	2080	1.2e-05	25.1	0.4	4	7	7.4	9500	-3.4	0	48	67	1201	1220	1198	1222	0.79	Izumo-like Immunoglobulin domain
Izumo-Ig	PF16706.4	88	NAME_11468	-	2080	1.2e-05	25.1	0.4	5	7	0.39	500	0.7	0	48	81	1484	1517	1480	1522	0.77	Izumo-like Immunoglobulin domain
Izumo-Ig	PF16706.4	88	NAME_11468	-	2080	1.2e-05	25.1	0.4	6	7	0.11	140	2.6	0	51	70	1697	1716	1690	1727	0.83	Izumo-like Immunoglobulin domain
Izumo-Ig	PF16706.4	88	NAME_11468	-	2080	1.2e-05	25.1	0.4	7	7	0.046	59	3.7	0	49	83	1771	1805	1764	1808	0.82	Izumo-like Immunoglobulin domain
Laminin_B	PF00052.17	134	NAME_11468	-	2080	7.6e-76	252.4	0.1	1	2	4.9e-36	6.3e-33	113.5	0	1	134	238	372	238	372	0.91	Laminin B (Domain IV)
Laminin_B	PF00052.17	134	NAME_11468	-	2080	7.6e-76	252.4	0.1	2	2	3.3e-43	4.2e-40	136.7	0	1	134	531	661	531	661	0.95	Laminin B (Domain IV)
Laminin_EGF	PF00053.23	49	NAME_11468	-	2080	1.5e-29	101.8	126.5	1	8	0.31	400	1.1	0.2	3	24	151	171	146	174	0.73	Laminin EGF domain
Laminin_EGF	PF00053.23	49	NAME_11468	-	2080	1.5e-29	101.8	126.5	2	8	4.2e-07	0.00054	19.9	1	19	40	373	394	365	399	0.9	Laminin EGF domain
Laminin_EGF	PF00053.23	49	NAME_11468	-	2080	1.5e-29	101.8	126.5	3	8	8.3e-08	0.00011	22.2	9.8	3	49	404	459	403	459	0.92	Laminin EGF domain
Laminin_EGF	PF00053.23	49	NAME_11468	-	2080	1.5e-29	101.8	126.5	4	8	4.1e-07	0.00052	20	1	18	40	661	683	629	687	0.84	Laminin EGF domain
Laminin_EGF	PF00053.23	49	NAME_11468	-	2080	1.5e-29	101.8	126.5	5	8	1.6e-11	2.1e-08	34.1	18.1	1	49	696	743	696	743	0.94	Laminin EGF domain
Laminin_EGF	PF00053.23	49	NAME_11468	-	2080	1.5e-29	101.8	126.5	6	8	1.5e-10	2e-07	31	16.3	1	49	752	799	752	799	0.91	Laminin EGF domain
Laminin_EGF	PF00053.23	49	NAME_11468	-	2080	1.5e-29	101.8	126.5	7	8	3.6e-06	0.0046	17	10	1	49	802	850	802	850	0.9	Laminin EGF domain
Laminin_EGF	PF00053.23	49	NAME_11468	-	2080	1.5e-29	101.8	126.5	8	8	0.0025	3.3	7.8	4.5	3	33	1949	1987	1947	1995	0.87	Laminin EGF domain
Laminin_G_1	PF00054.22	131	NAME_11468	-	2080	0.00013	22	0.1	1	2	9e-07	0.0012	19	0	26	121	1838	1940	1835	1947	0.72	Laminin G domain
Laminin_G_1	PF00054.22	131	NAME_11468	-	2080	0.00013	22	0.1	2	2	0.96	1200	-0.5	0	9	42	2032	2068	2028	2072	0.82	Laminin G domain
Laminin_G_2	PF02210.23	126	NAME_11468	-	2080	6.2e-05	23.5	0	1	2	6.5e-05	0.084	13.4	0	24	84	1837	1896	1806	1931	0.85	Laminin G domain
Laminin_G_2	PF02210.23	126	NAME_11468	-	2080	6.2e-05	23.5	0	2	2	0.0063	8.2	6.9	0	9	42	2032	2069	2027	2073	0.89	Laminin G domain
Ldl_recept_a	PF00057.17	37	NAME_11468	-	2080	2.6e-11	43.4	12.2	1	2	2.1e-14	2.6e-11	43.4	12.2	3	37	2	37	1	37	0.98	Low-density lipoprotein receptor domain class A
Ldl_recept_a	PF00057.17	37	NAME_11468	-	2080	2.6e-11	43.4	12.2	2	2	1.4	1800	-0.9	5.2	5	22	1955	1974	1937	1974	0.82	Low-density lipoprotein receptor domain class A
V-set	PF07686.16	109	NAME_11468	-	2080	5.2e-21	74.8	16.1	1	14	0.78	1000	-0.2	0	5	33	49	74	45	92	0.79	Immunoglobulin V-set domain
V-set	PF07686.16	109	NAME_11468	-	2080	5.2e-21	74.8	16.1	2	14	0.0013	1.6	8.8	0	70	93	93	116	83	125	0.83	Immunoglobulin V-set domain
V-set	PF07686.16	109	NAME_11468	-	2080	5.2e-21	74.8	16.1	3	14	0.036	46	4.1	0.1	3	39	965	998	963	1007	0.88	Immunoglobulin V-set domain
V-set	PF07686.16	109	NAME_11468	-	2080	5.2e-21	74.8	16.1	4	14	0.0025	3.2	7.9	0	73	95	1009	1031	1000	1038	0.81	Immunoglobulin V-set domain
V-set	PF07686.16	109	NAME_11468	-	2080	5.2e-21	74.8	16.1	5	14	0.057	73	3.5	0	3	38	1058	1090	1056	1097	0.88	Immunoglobulin V-set domain
V-set	PF07686.16	109	NAME_11468	-	2080	5.2e-21	74.8	16.1	6	14	0.02	26	4.9	0	63	95	1091	1122	1086	1139	0.77	Immunoglobulin V-set domain
V-set	PF07686.16	109	NAME_11468	-	2080	5.2e-21	74.8	16.1	7	14	0.1	130	2.7	0	2	36	1157	1188	1156	1195	0.87	Immunoglobulin V-set domain
V-set	PF07686.16	109	NAME_11468	-	2080	5.2e-21	74.8	16.1	8	14	0.016	21	5.3	0	70	108	1199	1238	1193	1239	0.8	Immunoglobulin V-set domain
V-set	PF07686.16	109	NAME_11468	-	2080	5.2e-21	74.8	16.1	9	14	0.022	28	4.8	0	2	39	1250	1284	1249	1293	0.86	Immunoglobulin V-set domain
V-set	PF07686.16	109	NAME_11468	-	2080	5.2e-21	74.8	16.1	10	14	0.075	97	3.1	0	75	97	1298	1319	1296	1332	0.73	Immunoglobulin V-set domain
V-set	PF07686.16	109	NAME_11468	-	2080	5.2e-21	74.8	16.1	11	14	4.8	6200	-2.7	0	84	99	1496	1510	1494	1519	0.69	Immunoglobulin V-set domain
V-set	PF07686.16	109	NAME_11468	-	2080	5.2e-21	74.8	16.1	12	14	2.6	3400	-1.9	0	71	97	1569	1595	1535	1604	0.72	Immunoglobulin V-set domain
V-set	PF07686.16	109	NAME_11468	-	2080	5.2e-21	74.8	16.1	13	14	5.5e-05	0.07	13.2	0.1	2	105	1620	1726	1619	1729	0.67	Immunoglobulin V-set domain
V-set	PF07686.16	109	NAME_11468	-	2080	5.2e-21	74.8	16.1	14	14	0.00033	0.42	10.7	0	66	108	1762	1805	1736	1806	0.79	Immunoglobulin V-set domain
V-set_CD47	PF08204.10	130	NAME_11468	-	2080	0.23	11.3	6.6	1	6	0.011	15	5.5	0	84	108	94	119	61	126	0.83	CD47 immunoglobulin-like domain
V-set_CD47	PF08204.10	130	NAME_11468	-	2080	0.23	11.3	6.6	2	6	0.42	540	0.4	0	93	117	1304	1329	1285	1336	0.72	CD47 immunoglobulin-like domain
V-set_CD47	PF08204.10	130	NAME_11468	-	2080	0.23	11.3	6.6	3	6	0.12	160	2.2	0.1	93	106	1397	1410	1384	1418	0.78	CD47 immunoglobulin-like domain
V-set_CD47	PF08204.10	130	NAME_11468	-	2080	0.23	11.3	6.6	4	6	0.84	1100	-0.5	0.1	97	118	1497	1518	1495	1522	0.79	CD47 immunoglobulin-like domain
V-set_CD47	PF08204.10	130	NAME_11468	-	2080	0.23	11.3	6.6	5	6	1.5	1900	-1.3	0	91	112	1577	1598	1573	1608	0.81	CD47 immunoglobulin-like domain
V-set_CD47	PF08204.10	130	NAME_11468	-	2080	0.23	11.3	6.6	6	6	1.8	2400	-1.6	0	97	119	1783	1805	1778	1810	0.86	CD47 immunoglobulin-like domain
DeoRC	PF00455.21	160	NAME_11519	-	246	0.087	12.7	0	1	2	0.00064	3.6	7.4	0	5	40	13	49	11	64	0.84	DeoR C terminal sensor domain
DeoRC	PF00455.21	160	NAME_11519	-	246	0.087	12.7	0	2	2	0.014	79	3	0	121	138	116	133	87	143	0.82	DeoR C terminal sensor domain
Rib_5-P_isom_A	PF06026.13	173	NAME_11519	-	246	7e-60	201.5	0	1	1	1.5e-63	8.4e-60	201.2	0	1	173	60	235	60	235	0.96	Ribose 5-phosphate isomerase A (phosphoriboisomerase A)
Sugar-bind	PF04198.12	255	NAME_11519	-	246	0.059	12.4	0	1	1	1.5e-05	0.084	11.9	0	39	73	15	49	2	65	0.76	Putative sugar-binding domain
ASPRs	PF17641.1	119	NAME_11917	-	450	0.00021	21.5	10	1	3	0.00022	0.73	10	0	30	118	49	155	16	156	0.73	Ancylostoma-associated secreted protein related genes
ASPRs	PF17641.1	119	NAME_11917	-	450	0.00021	21.5	10	2	3	4.6	15000	-3.9	0.2	62	70	211	219	194	235	0.41	Ancylostoma-associated secreted protein related genes
ASPRs	PF17641.1	119	NAME_11917	-	450	0.00021	21.5	10	3	3	7.2e-06	0.024	14.8	2.5	28	119	305	411	296	411	0.59	Ancylostoma-associated secreted protein related genes
CAP	PF00188.25	126	NAME_11917	-	450	4.4e-21	75.9	2.2	1	2	1.2e-10	4e-07	30.8	0.2	3	116	23	149	21	156	0.86	Cysteine-rich secretory protein family
CAP	PF00188.25	126	NAME_11917	-	450	4.4e-21	75.9	2.2	2	2	2.1e-14	7e-11	42.9	0.1	1	126	278	411	278	411	0.83	Cysteine-rich secretory protein family
DUF4781	PF16013.4	310	NAME_11917	-	450	0.026	13.2	3.4	1	1	1.3e-05	0.043	12.5	3.4	45	131	149	247	145	284	0.66	Domain of unknown function (DUF4781)
Herpes_UL74	PF07982.11	418	NAME_11917	-	450	0.13	11.1	4.9	1	1	6.8e-05	0.23	10.3	4.9	226	270	197	242	127	248	0.79	Herpes UL74 glycoproteins
TPPII_N	PF12583.7	139	NAME_11917	-	450	7.6	7	17	1	1	0.0081	27	5.2	17	6	75	203	273	197	282	0.66	Tripeptidyl peptidase II N terminal
ASPRs	PF17641.1	119	NAME_11935	-	435	0.28	11.4	11.6	1	3	0.016	89	3.3	0.6	30	118	64	169	54	170	0.61	Ancylostoma-associated secreted protein related genes
ASPRs	PF17641.1	119	NAME_11935	-	435	0.28	11.4	11.6	2	3	0.88	4900	-2.3	0	53	84	221	252	201	271	0.65	Ancylostoma-associated secreted protein related genes
ASPRs	PF17641.1	119	NAME_11935	-	435	0.28	11.4	11.6	3	3	2.5e-05	0.14	12.4	3.1	30	93	287	347	262	398	0.86	Ancylostoma-associated secreted protein related genes
CAP	PF00188.25	126	NAME_11935	-	435	1.6e-36	125.8	10	1	2	1e-19	5.8e-16	59.4	1.5	3	125	38	169	36	170	0.95	Cysteine-rich secretory protein family
CAP	PF00188.25	126	NAME_11935	-	435	1.6e-36	125.8	10	2	2	2.5e-23	1.4e-19	71.1	1.6	1	126	258	398	258	398	0.94	Cysteine-rich secretory protein family
MS_channel	PF00924.17	206	NAME_11935	-	435	0.0096	15.4	0.8	1	1	2.8e-06	0.016	14.7	0.8	71	167	220	311	207	349	0.76	Mechanosensitive ion channel
CAP	PF00188.25	126	NAME_11964	-	264	8.3e-18	65.3	11.1	1	3	0.0003	5	7.9	0.6	102	126	5	26	1	26	0.87	Cysteine-rich secretory protein family
CAP	PF00188.25	126	NAME_11964	-	264	8.3e-18	65.3	11.1	2	3	8.7e-22	1.4e-17	64.6	0.3	1	126	91	226	91	226	0.87	Cysteine-rich secretory protein family
CAP	PF00188.25	126	NAME_11964	-	264	8.3e-18	65.3	11.1	3	3	0.28	4700	-1.7	0.3	107	117	249	259	248	262	0.86	Cysteine-rich secretory protein family
CAP	PF00188.25	126	NAME_11965	-	350	1.1e-33	116.6	6.9	1	3	2.4e-09	1e-05	26.3	0	2	40	43	98	42	114	0.82	Cysteine-rich secretory protein family
CAP	PF00188.25	126	NAME_11965	-	350	1.1e-33	116.6	6.9	2	3	1.8e-19	7.6e-16	59	0.3	1	126	140	282	140	282	0.87	Cysteine-rich secretory protein family
CAP	PF00188.25	126	NAME_11965	-	350	1.1e-33	116.6	6.9	3	3	1e-11	4.3e-08	34	0.5	71	126	288	348	284	348	0.94	Cysteine-rich secretory protein family
DUF2715	PF10895.7	176	NAME_11965	-	350	0.008	15.7	0.3	1	2	0.00092	3.8	7	0	21	52	246	279	230	289	0.77	Domain of unknown function (DUF2715)
DUF2715	PF10895.7	176	NAME_11965	-	350	0.008	15.7	0.3	2	2	0.001	4.4	6.8	0	21	52	312	345	297	349	0.75	Domain of unknown function (DUF2715)
H_lectin	PF09458.9	67	NAME_11965	-	350	0.11	12.6	2.1	1	2	0.0014	5.8	7.1	0.3	24	64	254	292	249	293	0.72	H-type lectin domain
H_lectin	PF09458.9	67	NAME_11965	-	350	0.11	12.6	2.1	2	2	0.0065	27	4.9	0.1	24	51	320	347	314	350	0.8	H-type lectin domain
zf-AN1	PF01428.15	40	NAME_11965	-	350	2.9	8	7.9	1	2	0.0038	16	5.7	0.9	1	18	265	282	265	283	0.96	AN1-like Zinc finger
zf-AN1	PF01428.15	40	NAME_11965	-	350	2.9	8	7.9	2	2	0.0043	18	5.5	1.1	1	18	331	348	331	348	0.96	AN1-like Zinc finger
CAP	PF00188.25	126	NAME_11968	-	193	3.5e-17	63.3	0.1	1	1	3.1e-21	5.1e-17	62.8	0.1	1	126	10	153	10	153	0.86	Cysteine-rich secretory protein family
Clr5	PF14420.5	54	NAME_11994	-	94	0.1	12.7	2	1	1	4e-05	0.22	11.7	2	7	44	17	66	16	71	0.8	Clr5 domain
DUF148	PF02520.16	109	NAME_11994	-	94	1.9e-11	43.9	1.4	1	1	4.1e-15	2.3e-11	43.7	1.4	1	69	17	87	17	89	0.97	Domain of unknown function DUF148
UMPH-1	PF05822.11	246	NAME_11994	-	94	0.016	14.7	0.2	1	1	3.1e-06	0.017	14.5	0.2	34	74	15	55	3	89	0.75	Pyrimidine 5'-nucleotidase (UMPH-1)
Serpin	PF00079.19	370	NAME_12098	-	248	1e-55	189.5	0.5	1	2	1.4e-12	1.2e-08	34.6	0	12	75	6	68	1	73	0.78	Serpin (serine protease inhibitor)
Serpin	PF00079.19	370	NAME_12098	-	248	1e-55	189.5	0.5	2	2	6.4e-49	5.3e-45	154.2	0.1	190	368	72	248	67	248	0.92	Serpin (serine protease inhibitor)
YtpI	PF14007.5	87	NAME_12098	-	248	0.081	13	0	1	1	2e-05	0.17	12	0	45	79	3	37	1	44	0.92	YtpI-like protein
Serpin	PF00079.19	370	NAME_12100	-	228	2.8e-59	201.2	1.6	1	1	1.8e-63	3.1e-59	201.1	1.6	139	368	2	228	1	228	0.94	Serpin (serine protease inhibitor)
Lectin_C	PF00059.20	108	NAME_12116	-	395	2.5e-17	63.4	0.3	1	1	9.8e-21	4.1e-17	62.8	0.3	4	107	255	360	252	361	0.93	Lectin C-type domain
Phage-A118_gp45	PF10653.8	62	NAME_12116	-	395	0.031	14.2	0	1	1	1.8e-05	0.076	12.9	0	18	46	50	78	39	87	0.87	Protein gp45 of Bacteriophage A118
VWA	PF00092.27	175	NAME_12116	-	395	4.2e-25	88.9	0.5	1	1	1.3e-28	5.5e-25	88.5	0.5	1	167	47	213	47	222	0.89	von Willebrand factor type A domain
VWA_2	PF13519.5	107	NAME_12116	-	395	1.2e-10	41.9	0	1	1	4.5e-14	1.9e-10	41.3	0	1	106	48	159	48	160	0.86	von Willebrand factor type A domain
Catalase	PF00199.18	383	NAME_12182	-	530	1.1e-194	646.8	0.4	1	1	1.5e-198	1.3e-194	646.5	0.4	1	372	26	405	26	431	0.94	Catalase
Catalase-rel	PF06628.11	65	NAME_12182	-	530	1.8e-20	72.8	0.1	1	2	0.86	7200	-2.8	0	31	47	56	72	55	73	0.85	Catalase-related immune-responsive
Catalase-rel	PF06628.11	65	NAME_12182	-	530	1.8e-20	72.8	0.1	2	2	6.5e-24	5.4e-20	71.3	0	5	64	457	516	454	517	0.96	Catalase-related immune-responsive
Sod_Cu	PF00080.19	142	NAME_12247	-	181	3.8e-45	153.4	7.1	1	1	3e-49	5.1e-45	153	7.1	7	142	44	178	38	178	0.95	Copper/zinc superoxide dismutase (SODC)
Aminotran_1_2	PF00155.20	363	NAME_12424	-	444	6.4e-35	120.9	0	1	1	9.9e-39	8.3e-35	120.5	0	20	340	69	425	51	435	0.83	Aminotransferase class I and II
Beta_elim_lyase	PF01212.20	293	NAME_12424	-	444	0.0031	16.7	0	1	1	5.5e-07	0.0046	16.2	0	109	167	183	239	90	262	0.89	Beta-eliminating lyase
Phage_r1t_holin	PF16945.4	72	NAME_12483	-	435	0.13	12.4	0	1	1	2.1e-05	0.34	11	0	2	30	282	310	281	315	0.91	Putative lactococcus lactis phage r1t holin
7kD_coat	PF02495.16	59	NAME_12484	-	1558	3.7	7.2	5.1	1	3	0.017	96	2.7	0.9	3	23	11	32	9	36	0.77	7kD viral coat protein
7kD_coat	PF02495.16	59	NAME_12484	-	1558	3.7	7.2	5.1	2	3	0.41	2300	-1.8	0	21	33	1059	1071	1048	1073	0.81	7kD viral coat protein
7kD_coat	PF02495.16	59	NAME_12484	-	1558	3.7	7.2	5.1	3	3	0.005	28	4.4	0.4	3	24	1162	1183	1160	1188	0.74	7kD viral coat protein
DUF2613	PF11021.7	55	NAME_12484	-	1558	0.14	12.2	2.7	1	2	0.0034	19	5.4	0.8	10	31	13	34	11	43	0.82	Protein of unknown function (DUF2613)
DUF2613	PF11021.7	55	NAME_12484	-	1558	0.14	12.2	2.7	2	2	0.0043	24	5	0	10	35	1164	1189	1161	1203	0.81	Protein of unknown function (DUF2613)
DUF5490	PF17593.1	62	NAME_12484	-	1558	0.1	12.5	0.3	1	2	0.00031	1.7	8.6	0	19	53	764	795	759	798	0.81	Family of unknown function (DUF5490)
DUF5490	PF17593.1	62	NAME_12484	-	1558	0.1	12.5	0.3	2	2	0.074	410	1	0.1	14	33	1316	1335	1309	1338	0.82	Family of unknown function (DUF5490)
Kunitz_BPTI	PF00014.22	53	NAME_12492	-	181	2.5e-36	123.6	18.8	1	2	1.3e-20	2.2e-16	59.7	5.8	2	53	22	73	21	73	0.97	Kunitz/Bovine pancreatic trypsin inhibitor domain
Kunitz_BPTI	PF00014.22	53	NAME_12492	-	181	2.5e-36	123.6	18.8	2	2	8.2e-24	1.4e-19	70	5.1	1	52	120	171	120	172	0.98	Kunitz/Bovine pancreatic trypsin inhibitor domain
CAP	PF00188.25	126	NAME_12603	-	318	1.5e-18	67.7	10.5	1	2	5.4e-09	9.1e-05	23.2	1	67	126	11	69	4	69	0.9	Cysteine-rich secretory protein family
CAP	PF00188.25	126	NAME_12603	-	318	1.5e-18	67.7	10.5	2	2	4.8e-17	8e-13	49.2	2.8	2	126	144	283	143	283	0.92	Cysteine-rich secretory protein family
Lectin_C	PF00059.20	108	NAME_12707	-	375	7.7e-16	58.7	0.1	1	1	2.3e-19	1.3e-15	58	0.1	4	107	229	334	226	335	0.93	Lectin C-type domain
VWA	PF00092.27	175	NAME_12707	-	375	7.8e-26	91.3	0.1	1	1	1.9e-29	1.1e-25	90.8	0.1	1	164	21	184	21	196	0.87	von Willebrand factor type A domain
VWA_2	PF13519.5	107	NAME_12707	-	375	9.9e-12	45.4	0	1	1	2.7e-15	1.5e-11	44.8	0	1	104	22	131	22	134	0.85	von Willebrand factor type A domain
CAP	PF00188.25	126	NAME_12806	-	317	2.9e-15	57.1	3.3	1	2	3.1e-13	5.1e-09	36.9	0.2	1	124	48	190	48	192	0.73	Cysteine-rich secretory protein family
CAP	PF00188.25	126	NAME_12806	-	317	2.9e-15	57.1	3.3	2	2	2.6e-08	0.00043	21	0.3	69	126	219	280	199	280	0.87	Cysteine-rich secretory protein family
ASPRs	PF17641.1	119	NAME_12976	-	304	0.2	11.8	15.7	1	3	0.31	2600	-1.4	0	91	103	17	29	8	35	0.77	Ancylostoma-associated secreted protein related genes
ASPRs	PF17641.1	119	NAME_12976	-	304	0.2	11.8	15.7	2	3	3.2e-05	0.27	11.4	7.3	26	119	67	177	60	177	0.72	Ancylostoma-associated secreted protein related genes
ASPRs	PF17641.1	119	NAME_12976	-	304	0.2	11.8	15.7	3	3	0.019	160	2.5	0.7	76	107	198	253	178	266	0.48	Ancylostoma-associated secreted protein related genes
CAP	PF00188.25	126	NAME_12976	-	304	3.5e-28	98.9	0.1	1	2	7.7e-19	6.4e-15	56	0	1	126	43	177	43	177	0.85	Cysteine-rich secretory protein family
CAP	PF00188.25	126	NAME_12976	-	304	3.5e-28	98.9	0.1	2	2	5.6e-14	4.7e-10	40.3	0.6	70	126	205	266	177	266	0.86	Cysteine-rich secretory protein family
ASPRs	PF17641.1	119	NAME_13058	-	503	0.00082	19.5	9.4	1	3	3.5e-05	0.15	12.3	0.6	30	119	70	179	37	179	0.79	Ancylostoma-associated secreted protein related genes
ASPRs	PF17641.1	119	NAME_13058	-	503	0.00082	19.5	9.4	2	3	0.00014	0.57	10.4	0.4	30	119	303	414	278	414	0.73	Ancylostoma-associated secreted protein related genes
ASPRs	PF17641.1	119	NAME_13058	-	503	0.00082	19.5	9.4	3	3	0.53	2200	-1.2	0.1	99	118	449	467	434	468	0.75	Ancylostoma-associated secreted protein related genes
CAP	PF00188.25	126	NAME_13058	-	503	1.1e-29	103.8	13.3	1	3	1.4e-13	5.9e-10	40	0.7	3	126	44	179	35	179	0.83	Cysteine-rich secretory protein family
CAP	PF00188.25	126	NAME_13058	-	503	1.1e-29	103.8	13.3	2	3	3.1e-17	1.3e-13	51.8	0.4	1	126	275	414	275	414	0.87	Cysteine-rich secretory protein family
CAP	PF00188.25	126	NAME_13058	-	503	1.1e-29	103.8	13.3	3	3	2.6e-07	0.0011	19.7	0.8	89	126	431	468	418	468	0.78	Cysteine-rich secretory protein family
DUF3531	PF12049.7	143	NAME_13058	-	503	0.00023	21	0.1	1	2	9.2e-05	0.39	10.5	0	28	69	116	158	93	168	0.85	Protein of unknown function (DUF3531)
DUF3531	PF12049.7	143	NAME_13058	-	503	0.00023	21	0.1	2	2	0.00055	2.3	8	0	28	69	350	392	327	410	0.84	Protein of unknown function (DUF3531)
Transp_Tc5_C	PF04236.14	63	NAME_13058	-	503	0.35	11.2	5	1	3	0.076	320	1.7	0.1	8	44	136	178	126	180	0.55	Tc5 transposase C-terminal domain
Transp_Tc5_C	PF04236.14	63	NAME_13058	-	503	0.35	11.2	5	2	3	0.11	460	1.2	0.1	8	37	370	399	360	414	0.62	Tc5 transposase C-terminal domain
Transp_Tc5_C	PF04236.14	63	NAME_13058	-	503	0.35	11.2	5	3	3	0.00089	3.7	7.9	0.1	21	45	444	468	423	471	0.71	Tc5 transposase C-terminal domain
ASPRs	PF17641.1	119	NAME_13076	-	340	0.00047	20.3	4.6	1	2	0.0078	32	4.7	0.1	96	119	67	89	24	89	0.74	Ancylostoma-associated secreted protein related genes
ASPRs	PF17641.1	119	NAME_13076	-	340	0.00047	20.3	4.6	2	2	2.4e-06	0.01	16	0.8	30	95	193	257	167	307	0.75	Ancylostoma-associated secreted protein related genes
CAP	PF00188.25	126	NAME_13076	-	340	9e-22	78.2	8.8	1	2	0.0015	6.1	7.6	0.9	77	126	49	89	24	89	0.8	Cysteine-rich secretory protein family
CAP	PF00188.25	126	NAME_13076	-	340	9e-22	78.2	8.8	2	2	3e-24	1.2e-20	74.5	1.5	2	126	164	307	163	307	0.9	Cysteine-rich secretory protein family
DUF4932	PF16286.4	335	NAME_13076	-	340	0.058	12.6	0	1	1	2.1e-05	0.087	12	0	143	212	33	101	24	107	0.88	Domain of unknown function (DUF4932)
Syncollin	PF15138.5	112	NAME_13076	-	340	0.0014	18.8	0.1	1	1	6.4e-07	0.0027	17.8	0.1	22	106	164	255	142	259	0.76	Syncollin
Ferritin	PF00210.23	142	NAME_13132	-	171	3.5e-37	127.4	1.4	1	1	4.8e-41	4e-37	127.2	1.4	2	141	15	154	14	155	0.97	Ferritin-like domain
Rubrerythrin	PF02915.16	137	NAME_13132	-	171	0.007	16.7	0.2	1	1	1.1e-06	0.0092	16.3	0.2	7	61	21	78	15	148	0.72	Rubrerythrin
Abhydrolase_1	PF00561.19	256	NAME_13146	-	1580	0.036	13.6	0.7	1	2	0.019	19	4.7	0.1	59	98	575	616	544	640	0.78	alpha/beta hydrolase fold
Abhydrolase_1	PF00561.19	256	NAME_13146	-	1580	0.036	13.6	0.7	2	2	0.0096	9.5	5.7	0.1	59	101	1176	1220	1145	1240	0.78	alpha/beta hydrolase fold
Abhydrolase_3	PF07859.12	211	NAME_13146	-	1580	4.9e-05	23.2	0.4	1	2	0.00033	0.32	10.7	0.1	48	91	571	611	566	626	0.88	alpha/beta hydrolase fold
Abhydrolase_3	PF07859.12	211	NAME_13146	-	1580	4.9e-05	23.2	0.4	2	2	0.00053	0.52	10	0	48	91	1172	1212	1167	1226	0.9	alpha/beta hydrolase fold
Astacin	PF01400.23	191	NAME_13146	-	1580	3.1e-58	196.5	0.1	1	1	5.7e-61	5.6e-58	195.6	0.1	2	189	1357	1540	1356	1542	0.98	Astacin (Peptidase family M12A)
AXE1	PF05448.11	317	NAME_13146	-	1580	7.5e-07	28	0.1	1	2	3.4e-05	0.033	12.8	0	152	196	569	613	564	625	0.9	Acetyl xylan esterase (AXE1)
AXE1	PF05448.11	317	NAME_13146	-	1580	7.5e-07	28	0.1	2	2	3.8e-05	0.037	12.6	0	152	197	1170	1215	1163	1234	0.89	Acetyl xylan esterase (AXE1)
BAAT_C	PF08840.10	213	NAME_13146	-	1580	7.8e-05	22.6	0.3	1	2	0.0019	1.8	8.3	0	8	55	577	622	573	730	0.61	BAAT / Acyl-CoA thioester hydrolase C terminal
BAAT_C	PF08840.10	213	NAME_13146	-	1580	7.8e-05	22.6	0.3	2	2	0.0031	3.1	7.6	0.1	8	45	1178	1215	1174	1332	0.8	BAAT / Acyl-CoA thioester hydrolase C terminal
CBM39	PF15886.4	113	NAME_13146	-	1580	0.025	14.5	0.2	1	2	0.056	55	3.7	0.1	53	89	120	156	99	162	0.85	Carbohydrate binding domain (family 32)
CBM39	PF15886.4	113	NAME_13146	-	1580	0.025	14.5	0.2	2	2	0.0026	2.5	8	0	52	90	862	900	841	905	0.88	Carbohydrate binding domain (family 32)
DLH	PF01738.17	217	NAME_13146	-	1580	3e-05	23.6	0	1	2	0.0003	0.3	10.5	0	64	126	557	619	552	621	0.9	Dienelactone hydrolase family
DLH	PF01738.17	217	NAME_13146	-	1580	3e-05	23.6	0	2	2	0.0004	0.39	10.1	0	64	126	1158	1220	1151	1224	0.9	Dienelactone hydrolase family
Esterase	PF00756.19	251	NAME_13146	-	1580	0.001	18.7	0.1	1	2	0.0019	1.9	8	0	105	144	582	620	543	642	0.81	Putative esterase
Esterase	PF00756.19	251	NAME_13146	-	1580	0.001	18.7	0.1	2	2	0.0018	1.7	8.1	0	105	144	1183	1221	1148	1241	0.82	Putative esterase
Hydrolase_4	PF12146.7	239	NAME_13146	-	1580	2.7e-06	26.7	0.1	1	2	3.1e-05	0.031	13.5	0	43	108	553	622	544	659	0.77	Serine aminopeptidase
Hydrolase_4	PF12146.7	239	NAME_13146	-	1580	2.7e-06	26.7	0.1	2	2	0.00033	0.32	10.1	0	40	105	1151	1220	1145	1234	0.81	Serine aminopeptidase
Peptidase_M10	PF00413.23	158	NAME_13146	-	1580	4.2e-05	23.3	0.5	1	1	2.5e-07	0.00024	20.9	0.5	87	130	1363	1453	1350	1473	0.75	Matrixin
Peptidase_S15	PF02129.17	269	NAME_13146	-	1580	0.024	14.1	0	1	2	0.0052	5.1	6.5	0	73	154	563	644	553	692	0.87	X-Pro dipeptidyl-peptidase (S15 family)
Peptidase_S15	PF02129.17	269	NAME_13146	-	1580	0.024	14.1	0	2	2	0.015	14	5	0	76	140	1167	1231	1157	1252	0.84	X-Pro dipeptidyl-peptidase (S15 family)
Peptidase_S28	PF05577.11	434	NAME_13146	-	1580	0.0039	15.9	0	1	2	0.001	0.98	8	0	91	144	570	622	561	636	0.8	Serine carboxypeptidase S28
Peptidase_S28	PF05577.11	434	NAME_13146	-	1580	0.0039	15.9	0	2	2	0.0064	6.3	5.4	0	91	142	1171	1221	1165	1236	0.83	Serine carboxypeptidase S28
Peptidase_S9	PF00326.20	212	NAME_13146	-	1580	2.6e-113	376.6	0.1	1	2	3.4e-58	3.3e-55	186.7	0	4	209	530	747	527	750	0.93	Prolyl oligopeptidase family
Peptidase_S9	PF00326.20	212	NAME_13146	-	1580	2.6e-113	376.6	0.1	2	2	2e-58	2e-55	187.5	0	2	210	1129	1349	1128	1351	0.95	Prolyl oligopeptidase family
Peptidase_S9_N	PF02897.14	414	NAME_13146	-	1580	2.8e-174	579.7	13.6	1	3	2.1e-111	2e-108	362.7	2.9	1	404	51	454	51	461	0.96	Prolyl oligopeptidase
Peptidase_S9_N	PF02897.14	414	NAME_13146	-	1580	2.8e-174	579.7	13.6	2	3	1.4e-66	1.3e-63	215.1	1	1	230	794	1020	794	1027	0.94	Prolyl oligopeptidase
Peptidase_S9_N	PF02897.14	414	NAME_13146	-	1580	2.8e-174	579.7	13.6	3	3	0.00092	0.9	8.2	0.1	377	403	1028	1054	1020	1061	0.84	Prolyl oligopeptidase
Reprolysin_3	PF13582.5	124	NAME_13146	-	1580	0.1	13	0	1	1	0.00032	0.32	11.4	0	108	124	1433	1449	1408	1449	0.78	Metallo-peptidase family M12B Reprolysin-like
Reprolysin_4	PF13583.5	203	NAME_13146	-	1580	0.0014	18.2	0.1	1	1	2.7e-06	0.0026	17.3	0.1	134	180	1431	1502	1417	1513	0.79	Metallo-peptidase family M12B Reprolysin-like
Telomerase_RBD	PF12009.7	134	NAME_13146	-	1580	0.0045	17	0.1	1	3	0.51	500	0.6	0	15	47	94	126	89	148	0.89	Telomerase ribonucleoprotein complex - RNA binding domain
Telomerase_RBD	PF12009.7	134	NAME_13146	-	1580	0.0045	17	0.1	2	3	0.041	41	4.2	0	36	69	197	240	194	269	0.73	Telomerase ribonucleoprotein complex - RNA binding domain
Telomerase_RBD	PF12009.7	134	NAME_13146	-	1580	0.0045	17	0.1	3	3	0.0053	5.2	7	0	36	97	940	1051	937	1053	0.73	Telomerase ribonucleoprotein complex - RNA binding domain
DUF4898	PF16239.4	81	NAME_13209	-	344	2.4e-05	24.4	0.9	1	2	0.00019	1	9.5	0	30	69	30	69	25	78	0.87	Domain of unknown function (DUF4898)
DUF4898	PF16239.4	81	NAME_13209	-	344	2.4e-05	24.4	0.9	2	2	1.7e-05	0.093	12.9	0.2	28	69	201	242	191	250	0.87	Domain of unknown function (DUF4898)
Serpin	PF00079.19	370	NAME_13209	-	344	6.1e-83	279.1	5.5	1	2	5.8e-44	3.3e-40	138.5	0.5	207	368	12	171	1	173	0.93	Serpin (serine protease inhibitor)
Serpin	PF00079.19	370	NAME_13209	-	344	6.1e-83	279.1	5.5	2	2	1.2e-45	6.8e-42	144	0.5	193	368	172	344	171	344	0.94	Serpin (serine protease inhibitor)
WaaY	PF06176.10	229	NAME_13209	-	344	0.25	10.8	2.7	1	2	0.044	240	1	0	45	91	16	62	5	91	0.71	Lipopolysaccharide core biosynthesis protein (WaaY)
WaaY	PF06176.10	229	NAME_13209	-	344	0.25	10.8	2.7	2	2	0.00017	0.93	9	1.1	27	93	172	237	152	259	0.79	Lipopolysaccharide core biosynthesis protein (WaaY)
AARP2CN	PF08142.11	86	NAME_13352	-	358	0.0017	18.3	0.4	1	2	7.1e-05	0.6	10.1	0.1	42	75	40	73	15	76	0.83	AARP2CN (NUC121) domain
AARP2CN	PF08142.11	86	NAME_13352	-	358	0.0017	18.3	0.4	2	2	0.0016	14	5.8	0	45	75	224	254	170	258	0.82	AARP2CN (NUC121) domain
Sod_Cu	PF00080.19	142	NAME_13352	-	358	4.4e-89	295.9	12.6	1	2	1.6e-50	1.3e-46	158.2	4.4	4	142	29	172	27	172	0.96	Copper/zinc superoxide dismutase (SODC)
Sod_Cu	PF00080.19	142	NAME_13352	-	358	4.4e-89	295.9	12.6	2	2	8.6e-46	7.2e-42	142.8	1.1	21	142	225	353	211	353	0.94	Copper/zinc superoxide dismutase (SODC)
ASPRs	PF17641.1	119	NAME_13379	-	101	7.1e-09	35.9	0.4	1	1	6.4e-13	1.1e-08	35.3	0.4	34	119	15	98	10	98	0.78	Ancylostoma-associated secreted protein related genes
Astacin	PF01400.23	191	NAME_13447	-	555	9e-60	201.5	0	1	1	6e-63	1.4e-59	200.8	0	2	189	147	330	146	332	0.98	Astacin (Peptidase family M12A)
CAP18_C	PF12153.7	28	NAME_13447	-	555	0.18	11.7	5	1	2	0.0082	19	5.2	1.7	19	28	23	32	22	32	0.86	LPS binding domain of CAP18 (C terminal)
CAP18_C	PF12153.7	28	NAME_13447	-	555	0.18	11.7	5	2	2	0.0032	7.7	6.5	0.1	9	24	43	58	39	60	0.86	LPS binding domain of CAP18 (C terminal)
Pam16	PF03656.12	127	NAME_13447	-	555	0.16	11.9	0.2	1	1	0.00013	0.32	10.9	0.2	62	109	76	119	69	138	0.76	Pam16
Peptidase_M10	PF00413.23	158	NAME_13447	-	555	0.00015	21.6	1.2	1	2	0.065	150	2	0	21	53	162	194	149	201	0.84	Matrixin
Peptidase_M10	PF00413.23	158	NAME_13447	-	555	0.00015	21.6	1.2	2	2	1.3e-06	0.003	17.3	0.5	106	129	219	242	209	245	0.85	Matrixin
Reprolysin_4	PF13583.5	203	NAME_13447	-	555	0.0026	17.3	0.3	1	2	3.4e-06	0.0081	15.7	0.1	135	179	222	291	198	303	0.7	Metallo-peptidase family M12B Reprolysin-like
Reprolysin_4	PF13583.5	203	NAME_13447	-	555	0.0026	17.3	0.3	2	2	0.83	2000	-1.9	0	35	60	476	502	468	512	0.82	Metallo-peptidase family M12B Reprolysin-like
Reprolysin_5	PF13688.5	196	NAME_13447	-	555	0.14	12.2	0.2	1	2	0.00016	0.39	10.7	0.1	142	161	222	241	203	295	0.82	Metallo-peptidase family M12
Reprolysin_5	PF13688.5	196	NAME_13447	-	555	0.14	12.2	0.2	2	2	2.1	5000	-2.7	0	91	127	340	377	332	390	0.76	Metallo-peptidase family M12
ShK	PF01549.23	38	NAME_13447	-	555	0.005	17.3	1.8	1	1	8.8e-06	0.021	15.2	1.8	1	38	517	555	517	555	0.81	ShK domain-like
ASPRs	PF17641.1	119	NAME_13475	-	369	0.018	15.2	10.3	1	2	0.0012	9.9	6.4	4.2	30	119	39	152	29	152	0.48	Ancylostoma-associated secreted protein related genes
ASPRs	PF17641.1	119	NAME_13475	-	369	0.018	15.2	10.3	2	2	4.6e-05	0.38	10.9	0.4	27	93	244	306	218	345	0.74	Ancylostoma-associated secreted protein related genes
CAP	PF00188.25	126	NAME_13475	-	369	7.4e-27	94.6	7.1	1	2	3.5e-18	2.9e-14	53.9	1.3	1	124	11	150	11	152	0.85	Cysteine-rich secretory protein family
CAP	PF00188.25	126	NAME_13475	-	369	7.4e-27	94.6	7.1	2	2	3.4e-15	2.9e-11	44.2	0.4	2	124	220	354	219	356	0.92	Cysteine-rich secretory protein family
NtCtMGAM_N	PF16863.4	116	NAME_13488	-	252	2.8e-21	75.7	0	1	1	5.2e-25	4.3e-21	75.2	0	5	116	76	178	73	178	0.83	N-terminal barrel of NtMGAM and CtMGAM
Trefoil	PF00088.17	44	NAME_13488	-	252	9.3e-10	38.1	1.7	1	2	1.1e-13	9.3e-10	38.1	1.7	7	43	21	59	16	60	0.88	Trefoil (P-type) domain
Trefoil	PF00088.17	44	NAME_13488	-	252	9.3e-10	38.1	1.7	2	2	0.61	5100	-2.6	0.1	37	41	245	248	237	249	0.69	Trefoil (P-type) domain
ASPRs	PF17641.1	119	NAME_13561	-	101	0.014	15.6	0	1	1	9.9e-07	0.016	15.3	0	9	53	35	76	29	96	0.86	Ancylostoma-associated secreted protein related genes
ASPRs	PF17641.1	119	NAME_13562	-	142	1.3e-10	41.5	0	1	1	2.7e-14	2.2e-10	40.7	0	9	119	35	139	32	139	0.81	Ancylostoma-associated secreted protein related genes
DUF1614	PF07758.10	170	NAME_13562	-	142	0.22	11.4	0	1	1	3.3e-05	0.28	11.1	0	72	103	4	35	1	48	0.86	Protein of unknown function (DUF1614)
ASPRs	PF17641.1	119	NAME_13661	-	238	0.0089	16.2	0.6	1	1	2e-06	0.017	15.3	0.6	27	96	84	150	60	183	0.74	Ancylostoma-associated secreted protein related genes
CAP	PF00188.25	126	NAME_13661	-	238	2.7e-14	54	0.7	1	1	4.5e-18	3.7e-14	53.5	0.7	1	126	59	197	59	197	0.88	Cysteine-rich secretory protein family
CAP	PF00188.25	126	NAME_13724	-	123	0.012	16.3	0.3	1	1	2e-06	0.017	15.9	0.3	81	126	25	84	6	84	0.73	Cysteine-rich secretory protein family
Nodulin_late	PF07127.10	54	NAME_13724	-	123	0.21	11.8	7.3	1	1	6.5e-05	0.54	10.5	7.3	26	53	95	119	67	121	0.84	Late nodulin protein
ASPRs	PF17641.1	119	NAME_13809	-	240	0.064	13.4	2.1	1	2	0.13	1100	-0.2	0	63	98	36	72	22	83	0.68	Ancylostoma-associated secreted protein related genes
ASPRs	PF17641.1	119	NAME_13809	-	240	0.064	13.4	2.1	2	2	5.7e-05	0.47	10.6	1.8	29	118	90	203	48	204	0.66	Ancylostoma-associated secreted protein related genes
CAP	PF00188.25	126	NAME_13809	-	240	6.5e-15	56	0.7	1	1	1e-18	8.8e-15	55.6	0.7	2	126	64	204	63	204	0.92	Cysteine-rich secretory protein family
ASPRs	PF17641.1	119	NAME_13843	-	226	1.5e-05	25.2	3.5	1	1	7.9e-09	6.6e-05	23.1	3.5	29	119	58	173	28	173	0.71	Ancylostoma-associated secreted protein related genes
CAP	PF00188.25	126	NAME_13843	-	226	2.4e-16	60.6	2.4	1	1	4e-20	3.3e-16	60.2	2.4	3	126	36	173	34	173	0.96	Cysteine-rich secretory protein family
ASPRs	PF17641.1	119	NAME_13850	-	241	0.001	19.2	0.1	1	1	3.6e-07	0.003	17.7	0.1	30	96	81	143	74	198	0.75	Ancylostoma-associated secreted protein related genes
CAP	PF00188.25	126	NAME_13850	-	241	1.3e-07	32.4	0	1	1	2.4e-11	2e-07	31.8	0	3	124	48	196	46	198	0.72	Cysteine-rich secretory protein family
ASPRs	PF17641.1	119	NAME_14100	-	151	0.0069	16.6	0.7	1	2	1.8	9900	-3.3	0	98	104	33	39	29	46	0.78	Ancylostoma-associated secreted protein related genes
ASPRs	PF17641.1	119	NAME_14100	-	151	0.0069	16.6	0.7	2	2	1.8e-06	0.01	16	0.3	28	93	78	140	49	146	0.78	Ancylostoma-associated secreted protein related genes
CAP	PF00188.25	126	NAME_14100	-	151	6.1e-11	43.1	0.1	1	1	1.6e-14	8.7e-11	42.6	0.1	2	80	53	140	52	146	0.95	Cysteine-rich secretory protein family
Microcephalin	PF12258.7	391	NAME_14100	-	151	0.009	15.2	0.1	1	1	1.9e-06	0.011	14.9	0.1	217	314	35	127	33	149	0.79	Microcephalin protein
DUF1943	PF09172.10	308	NAME_14220	-	703	2.2e-18	66.5	0.5	1	2	1.4e-21	7.6e-18	64.7	0	185	308	2	119	1	119	0.97	Domain of unknown function (DUF1943)
DUF1943	PF09172.10	308	NAME_14220	-	703	2.2e-18	66.5	0.5	2	2	0.2	1100	-1.5	0.1	251	303	317	370	315	371	0.73	Domain of unknown function (DUF1943)
HVSL	PF09749.8	238	NAME_14220	-	703	0.007	15.8	0.4	1	1	3.2e-06	0.018	14.4	0.4	134	233	436	579	392	582	0.77	Uncharacterised conserved protein
VWD	PF00094.24	158	NAME_14220	-	703	2.6e-24	86.2	2	1	2	0.11	590	0.5	0	76	126	56	104	40	116	0.61	von Willebrand factor type D domain
VWD	PF00094.24	158	NAME_14220	-	703	2.6e-24	86.2	2	2	2	2.4e-27	1.4e-23	83.9	0.7	1	157	501	647	501	648	0.89	von Willebrand factor type D domain
ASPRs	PF17641.1	119	NAME_14329	-	182	0.00057	20.1	4.3	1	1	1.8e-07	0.0015	18.7	4.3	24	95	28	106	9	149	0.73	Ancylostoma-associated secreted protein related genes
CAP	PF00188.25	126	NAME_14329	-	182	3.2e-11	44	0.4	1	1	5.6e-15	4.7e-11	43.5	0.4	5	122	9	145	7	149	0.81	Cysteine-rich secretory protein family
CAP	PF00188.25	126	NAME_14379	-	147	5.4e-09	36.9	0	1	1	4.8e-13	8e-09	36.3	0	13	118	1	107	1	114	0.85	Cysteine-rich secretory protein family
Imm53	PF15580.5	91	NAME_14483	-	430	0.14	11.8	0.7	1	1	4.7e-05	0.4	10.3	0.7	17	73	192	247	181	255	0.88	Immunity protein 53
VWD	PF00094.24	158	NAME_14483	-	430	2.1e-24	86.5	0.6	1	1	5e-28	4.2e-24	85.5	0.6	1	157	135	281	135	282	0.89	von Willebrand factor type D domain
ASPRs	PF17641.1	119	NAME_14617	-	173	0.067	13.4	0.4	1	1	1.4e-05	0.12	12.6	0.4	28	94	25	88	5	127	0.7	Ancylostoma-associated secreted protein related genes
CAP	PF00188.25	126	NAME_14617	-	173	3e-13	50.6	0.6	1	1	4.5e-17	3.8e-13	50.3	0.6	3	110	1	119	1	132	0.92	Cysteine-rich secretory protein family
CAP	PF00188.25	126	NAME_14678	-	107	1.4e-05	25.8	0.3	1	1	1e-09	1.7e-05	25.5	0.3	15	105	3	88	1	89	0.86	Cysteine-rich secretory protein family
Pox_Rap94	PF03294.13	800	NAME_14897	-	117	0.083	10.9	0.1	1	1	5.4e-06	0.091	10.7	0.1	438	486	43	94	37	116	0.77	RNA polymerase-associated transcription specificity factor
ASPRs	PF17641.1	119	NAME_14901	-	223	0.039	14.1	2	1	1	8.9e-06	0.075	13.2	2	29	119	45	159	35	159	0.67	Ancylostoma-associated secreted protein related genes
CAP	PF00188.25	126	NAME_14901	-	223	6.9e-11	43	0.9	1	1	1.1e-14	9.5e-11	42.5	0.9	1	124	18	157	18	159	0.78	Cysteine-rich secretory protein family
ASPRs	PF17641.1	119	NAME_15177	-	91	0.00097	19.3	0.1	1	1	1.5e-07	0.0012	19	0.1	33	95	6	68	2	78	0.7	Ancylostoma-associated secreted protein related genes
CAP	PF00188.25	126	NAME_15177	-	91	0.0087	16.8	0.3	1	1	1.5e-06	0.013	16.3	0.3	17	97	7	87	6	88	0.73	Cysteine-rich secretory protein family
CAP	PF00188.25	126	NAME_15197	-	100	0.0017	19.1	0.2	1	1	1.3e-07	0.0022	18.7	0.2	72	126	1	59	1	59	0.79	Cysteine-rich secretory protein family
CAP	PF00188.25	126	NAME_15231	-	112	6.1e-15	56.1	0.2	1	1	4.2e-19	7.1e-15	55.9	0.2	21	126	5	110	4	110	0.9	Cysteine-rich secretory protein family
