# Supplementary material for: Comprehensive analysis of the secreted proteome of adult Necator americanus hookworms
Source: PLoS Negl Trop Dis. 2020 May 26;14(5):e0008237. doi: 10.1371/journal.pntd.0008237 (PMC7274458; doi:10.1371/journal.pntd.0008237)
Supplement: S9 Table — (XLSX) [file pntd.0008237.s009.xlsx]

## Sheet: Biological processes
Level	GO ID	GO Name	GO Type	Parents (ACC)	Parents (Name)	Nodescore	#Seqs	Sequence Names
1	GO:0008150	biological_process	Biological Process			104.58	87	NAME_05649, NAME_05647, NAME_01848, NAME_06938, NAME_14483, NAME_10951, NAME_10950, NAME_03392, NAME_13352, NAME_04087, NAME_01250, NAME_12182, NAME_00320, NAME_07954, NAME_02766, NAME_02128, NAME_11519, NAME_07060, NAME_12247, NAME_10345, NAME_10543, NAME_08474, NAME_06051, NAME_04391, NAME_09443, NAME_05081, NAME_12893, NAME_11285, NAME_12492, NAME_04157, NAME_06213, NAME_01240, NAME_02055, NAM…
2	GO:0044699	single-organism process	Biological Process	GO:0008150	biological_process	14.93	43	NAME_05869, NAME_00856, NAME_00935, NAME_14483, NAME_14220, NAME_13447, NAME_03392, NAME_04087, NAME_13132, NAME_13352, NAME_01031, NAME_12182, NAME_09716, NAME_04067, NAME_09437, NAME_00421, NAME_02128, NAME_02548, NAME_02547, NAME_11519, NAME_02908, NAME_04929, NAME_02907, NAME_07060, NAME_12424, NAME_11335, NAME_12247, NAME_09221, NAME_06051, NAME_10772, NAME_08474, NAME_09443, NAME_02393, NAM…
2	GO:0050896	response to stimulus	Biological Process	GO:0008150	biological_process	5.68	9	NAME_13132, NAME_13352, NAME_11519, NAME_02362, NAME_01031, NAME_12182, NAME_04929, NAME_07942, NAME_12247
2	GO:0050789	regulation of biological process	Biological Process	GO:0065007, GO:0008150	biological regulation, biological_process	1.87	10	NAME_08474, NAME_00856, NAME_11519, NAME_00934, NAME_12492, NAME_04157, NAME_01031, NAME_06213, NAME_09799, NAME_12247
2	GO:0032501	multicellular organismal process	Biological Process	GO:0008150	biological_process	2.83	9	NAME_09443, NAME_02393, NAME_04157, NAME_07647, NAME_13447, NAME_07822, NAME_12424, NAME_12247, NAME_07942
2	GO:0008152	metabolic process	Biological Process	GO:0008150	biological_process	139.35	71	NAME_05649, NAME_05647, NAME_01848, NAME_10951, NAME_10950, NAME_13352, NAME_04087, NAME_01250, NAME_12182, NAME_00320, NAME_07954, NAME_02128, NAME_02766, NAME_11519, NAME_10345, NAME_12247, NAME_06051, NAME_05081, NAME_12893, NAME_11285, NAME_12492, NAME_04157, NAME_01240, NAME_06213, NAME_02055, NAME_06735, NAME_07822, NAME_06611, NAME_07942, NAME_02556, NAME_00535, NAME_00536, NAME_00934, NAM…
2	GO:0051179	localization	Biological Process	GO:0008150	biological_process	9.32	19	NAME_05869, NAME_02548, NAME_02547, NAME_11519, NAME_06938, NAME_14483, NAME_14220, NAME_07060, NAME_10543, NAME_04391, NAME_03392, NAME_13132, NAME_02393, NAME_02362, NAME_01031, NAME_09716, NAME_05865, NAME_07822, NAME_01620
2	GO:0009987	cellular process	Biological Process	GO:0008150	biological_process	14.73	38	NAME_00856, NAME_00934, NAME_00935, NAME_10951, NAME_10950, NAME_13352, NAME_04087, NAME_13132, NAME_02362, NAME_01031, NAME_12182, NAME_03255, NAME_09799, NAME_02766, NAME_02989, NAME_11519, NAME_04929, NAME_02908, NAME_02907, NAME_11335, NAME_12247, NAME_09221, NAME_06051, NAME_10772, NAME_08474, NAME_05081, NAME_02393, NAME_09341, NAME_07362, NAME_12492, NAME_04157, NAME_06213, NAME_08978, NAM…
2	GO:0065007	biological regulation	Biological Process	GO:0008150	biological_process	1.84	12	NAME_00856, NAME_11519, NAME_00934, NAME_12247, NAME_08474, NAME_13132, NAME_12492, NAME_01031, NAME_06213, NAME_04157, NAME_09799, NAME_07942
3	GO:0044710	single-organism metabolic process	Biological Process	GO:0044699, GO:0008152	single-organism process, metabolic process	12.9	28	NAME_00935, NAME_04087, NAME_13132, NAME_13352, NAME_01031, NAME_12182, NAME_04067, NAME_09437, NAME_00421, NAME_02128, NAME_11519, NAME_02908, NAME_04929, NAME_02907, NAME_11335, NAME_12247, NAME_09221, NAME_06051, NAME_10772, NAME_09341, NAME_07362, NAME_06213, NAME_04157, NAME_07647, NAME_07822, NAME_00299, NAME_06611, NAME_07942
3	GO:1902578	single-organism localization	Biological Process	GO:0044699, GO:0051179	single-organism process, localization	2.74	10	NAME_05869, NAME_02548, NAME_02547, NAME_03392, NAME_14483, NAME_14220, NAME_09716, NAME_05865, NAME_07060, NAME_07822
3	GO:0044763	single-organism cellular process	Biological Process	GO:0044699, GO:0009987	single-organism process, cellular process	5.85	20	NAME_00856, NAME_11519, NAME_00935, NAME_02908, NAME_02907, NAME_11335, NAME_06051, NAME_08474, NAME_04087, NAME_13132, NAME_02393, NAME_09341, NAME_07362, NAME_01031, NAME_04157, NAME_06213, NAME_07647, NAME_07822, NAME_00299, NAME_06611
3	GO:0044707	single-multicellular organism process	Biological Process	GO:0044699, GO:0032501	single-organism process, multicellular organismal process	3.81	8	NAME_09443, NAME_02393, NAME_04157, NAME_07647, NAME_13447, NAME_07822, NAME_12424, NAME_12247
3	GO:0050794	regulation of cellular process	Biological Process	GO:0050789, GO:0009987	regulation of biological process, cellular process	1.93	8	NAME_08474, NAME_00856, NAME_00934, NAME_11519, NAME_12492, NAME_01031, NAME_04157, NAME_09799
3	GO:0044238	primary metabolic process	Biological Process	GO:0008152	metabolic process	28.39	54	NAME_05649, NAME_05647, NAME_01848, NAME_04087, NAME_01250, NAME_00320, NAME_02128, NAME_11519, NAME_10345, NAME_06051, NAME_12893, NAME_05081, NAME_11285, NAME_12492, NAME_04157, NAME_01240, NAME_02055, NAME_06735, NAME_07822, NAME_06611, NAME_02556, NAME_00934, NAME_00935, NAME_13447, NAME_10342, NAME_02362, NAME_01031, NAME_03255, NAME_06563, NAME_09799, NAME_02469, NAME_00885, NAME_00886, NAM…
3	GO:0071704	organic substance metabolic process	Biological Process	GO:0008152	metabolic process	79.08	57	NAME_05649, NAME_05647, NAME_01848, NAME_04087, NAME_01250, NAME_00320, NAME_02128, NAME_11519, NAME_10345, NAME_06051, NAME_05081, NAME_12893, NAME_11285, NAME_12492, NAME_04157, NAME_01240, NAME_06213, NAME_02055, NAME_06735, NAME_07822, NAME_06611, NAME_02556, NAME_00535, NAME_00536, NAME_00934, NAME_00935, NAME_13447, NAME_10342, NAME_02362, NAME_01031, NAME_03255, NAME_06563, NAME_09799, NAM…
3	GO:0006807	nitrogen compound metabolic process	Biological Process	GO:0008152	metabolic process	4.43	19	NAME_00536, NAME_11519, NAME_00935, NAME_02908, NAME_02907, NAME_11335, NAME_06051, NAME_05081, NAME_04087, NAME_09341, NAME_07362, NAME_04157, NAME_06213, NAME_01031, NAME_03255, NAME_08978, NAME_07647, NAME_07822, NAME_06611
3	GO:0051234	establishment of localization	Biological Process	GO:0051179	localization	13.57	17	NAME_05869, NAME_02548, NAME_02547, NAME_06938, NAME_14483, NAME_14220, NAME_07060, NAME_10543, NAME_04391, NAME_03392, NAME_13132, NAME_02362, NAME_01031, NAME_09716, NAME_05865, NAME_07822, NAME_01620
3	GO:0044237	cellular metabolic process	Biological Process	GO:0009987, GO:0008152	cellular process, metabolic process	16.42	33	NAME_00934, NAME_00935, NAME_10951, NAME_10950, NAME_13352, NAME_04087, NAME_02362, NAME_01031, NAME_12182, NAME_03255, NAME_09799, NAME_02766, NAME_02989, NAME_11519, NAME_02908, NAME_02907, NAME_11335, NAME_12247, NAME_09221, NAME_06051, NAME_10772, NAME_05081, NAME_09341, NAME_07362, NAME_12492, NAME_04157, NAME_06213, NAME_08978, NAME_07647, NAME_07822, NAME_00299, NAME_07942, NAME_06611
3	GO:0009056	catabolic process	Biological Process	GO:0008152	metabolic process	2.11	11	NAME_05081, NAME_04087, NAME_07362, NAME_02362, NAME_01031, NAME_12182, NAME_06213, NAME_07647, NAME_07822, NAME_11335, NAME_06611
3	GO:0009058	biosynthetic process	Biological Process	GO:0008152	metabolic process	9.78	8	NAME_09221, NAME_06051, NAME_09341, NAME_01031, NAME_04157, NAME_03255, NAME_08978, NAME_12424
4	GO:0006810	transport	Biological Process	GO:0051234	establishment of localization	22.62	17	NAME_05869, NAME_02548, NAME_02547, NAME_06938, NAME_14483, NAME_14220, NAME_07060, NAME_10543, NAME_04391, NAME_03392, NAME_13132, NAME_02362, NAME_01031, NAME_09716, NAME_05865, NAME_07822, NAME_01620
4	GO:0044281	small molecule metabolic process	Biological Process	GO:0044710	single-organism metabolic process	2.98	16	NAME_11519, NAME_00935, NAME_02908, NAME_02907, NAME_11335, NAME_09221, NAME_06051, NAME_04087, NAME_09341, NAME_07362, NAME_01031, NAME_04157, NAME_07647, NAME_07822, NAME_00299, NAME_06611
4	GO:0044765	single-organism transport	Biological Process	GO:0006810, GO:1902578	transport, single-organism localization	4.56	10	NAME_05869, NAME_02548, NAME_02547, NAME_03392, NAME_14483, NAME_14220, NAME_09716, NAME_05865, NAME_07060, NAME_07822
4	GO:0044712	single-organism catabolic process	Biological Process	GO:0009056, GO:0044710	catabolic process, single-organism metabolic process	1.71	8	NAME_04087, NAME_07362, NAME_01031, NAME_06213, NAME_07647, NAME_11335, NAME_07822, NAME_06611
4	GO:0019538	protein metabolic process	Biological Process	GO:0043170, GO:0044238	macromolecule metabolic process, primary metabolic process	25.91	34	NAME_05649, NAME_05647, NAME_00934, NAME_01848, NAME_13447, NAME_10342, NAME_01250, NAME_02362, NAME_01031, NAME_03255, NAME_06563, NAME_00320, NAME_09799, NAME_02469, NAME_00885, NAME_00886, NAME_02989, NAME_10345, NAME_10772, NAME_05081, NAME_12492, NAME_02076, NAME_04157, NAME_01240, NAME_05268, NAME_08978, NAME_02055, NAME_05145, NAME_09309, NAME_00330, NAME_06735, NAME_00331, NAME_00332, NAM…
4	GO:0006793	phosphorus metabolic process	Biological Process	GO:0044237	cellular metabolic process	9.46	10	NAME_09221, NAME_02766, NAME_10772, NAME_11519, NAME_07362, NAME_04157, NAME_10951, NAME_07647, NAME_10950, NAME_06611
4	GO:0055114	oxidation-reduction process	Biological Process	GO:0044710	single-organism metabolic process	15.56	15	NAME_02908, NAME_04929, NAME_02907, NAME_12247, NAME_10772, NAME_13132, NAME_13352, NAME_04157, NAME_12182, NAME_04067, NAME_00299, NAME_07942, NAME_09437, NAME_00421, NAME_06611
4	GO:1901564	organonitrogen compound metabolic process	Biological Process	GO:0071704, GO:0006807	organic substance metabolic process, nitrogen compound metabolic process	7.07	17	NAME_00536, NAME_11519, NAME_00935, NAME_02908, NAME_02907, NAME_11335, NAME_06051, NAME_05081, NAME_04087, NAME_09341, NAME_07362, NAME_04157, NAME_03255, NAME_08978, NAME_07647, NAME_07822, NAME_06611
4	GO:1901575	organic substance catabolic process	Biological Process	GO:0071704, GO:0009056	organic substance metabolic process, catabolic process	1.9	10	NAME_05081, NAME_04087, NAME_07362, NAME_02362, NAME_01031, NAME_06213, NAME_07647, NAME_11335, NAME_07822, NAME_06611
4	GO:1901360	organic cyclic compound metabolic process	Biological Process	GO:0071704	organic substance metabolic process	0.88	9	NAME_11519, NAME_09341, NAME_07362, NAME_04157, NAME_01031, NAME_07647, NAME_07822, NAME_11335, NAME_06611
4	GO:0006082	organic acid metabolic process	Biological Process	GO:0071704, GO:0044281, GO:0044763, GO:0044237	organic substance metabolic process, small molecule metabolic process, single-organism cellular process, cellular metabolic process	2.59	12	NAME_00935, NAME_02908, NAME_02907, NAME_06051, NAME_04087, NAME_07362, NAME_09341, NAME_01031, NAME_07647, NAME_07822, NAME_00299, NAME_06611
4	GO:0055086	nucleobase-containing small molecule metabolic process	Biological Process	GO:0044281, GO:0044763, GO:0006139	small molecule metabolic process, single-organism cellular process, nucleobase-containing compound metabolic process	0.63	8	NAME_11519, NAME_09341, NAME_07362, NAME_04157, NAME_07647, NAME_07822, NAME_11335, NAME_06611
4	GO:0006139	nucleobase-containing compound metabolic process	Biological Process	GO:0034641, GO:1901360, GO:0046483, GO:0006725, GO:0044238	cellular nitrogen compound metabolic process, organic cyclic compound metabolic process, heterocycle metabolic process, cellular aromatic compound metabolic process, primary metabolic process	0.69	9	NAME_11519, NAME_09341, NAME_07362, NAME_04157, NAME_01031, NAME_07647, NAME_07822, NAME_11335, NAME_06611
4	GO:0043170	macromolecule metabolic process	Biological Process	GO:0071704	organic substance metabolic process	16.69	36	NAME_05649, NAME_05647, NAME_00536, NAME_01848, NAME_00934, NAME_13447, NAME_10342, NAME_01250, NAME_02362, NAME_01031, NAME_03255, NAME_06563, NAME_00320, NAME_09799, NAME_02469, NAME_00885, NAME_00886, NAME_02989, NAME_10345, NAME_10772, NAME_05081, NAME_12492, NAME_02076, NAME_04157, NAME_01240, NAME_05268, NAME_08978, NAME_02055, NAME_05145, NAME_09309, NAME_00330, NAME_06735, NAME_00331, NAM…
4	GO:0046483	heterocycle metabolic process	Biological Process	GO:0044237	cellular metabolic process	0.88	9	NAME_11519, NAME_09341, NAME_07362, NAME_04157, NAME_01031, NAME_07647, NAME_07822, NAME_11335, NAME_06611
4	GO:0034641	cellular nitrogen compound metabolic process	Biological Process	GO:0044237, GO:0006807	cellular metabolic process, nitrogen compound metabolic process	1.64	12	NAME_11519, NAME_11335, NAME_05081, NAME_09341, NAME_07362, NAME_04157, NAME_01031, NAME_03255, NAME_08978, NAME_07647, NAME_07822, NAME_06611
4	GO:0044260	cellular macromolecule metabolic process	Biological Process	GO:0043170, GO:0044237	macromolecule metabolic process, cellular metabolic process	8.69	11	NAME_10772, NAME_02989, NAME_00934, NAME_12492, NAME_02362, NAME_01031, NAME_04157, NAME_03255, NAME_08978, NAME_09799, NAME_06611
4	GO:0044248	cellular catabolic process	Biological Process	GO:0044237, GO:0009056	cellular metabolic process, catabolic process	2.27	9	NAME_05081, NAME_04087, NAME_02362, NAME_01031, NAME_06213, NAME_12182, NAME_11335, NAME_07822, NAME_06611
4	GO:0006725	cellular aromatic compound metabolic process	Biological Process	GO:0044237	cellular metabolic process	0.57	9	NAME_11519, NAME_09341, NAME_07362, NAME_04157, NAME_01031, NAME_07647, NAME_07822, NAME_11335, NAME_06611
4	GO:0005975	carbohydrate metabolic process	Biological Process	GO:0071704, GO:0044238	organic substance metabolic process, primary metabolic process	11.98	11	NAME_09221, NAME_02128, NAME_02556, NAME_13488, NAME_12893, NAME_11285, NAME_07362, NAME_07647, NAME_00299, NAME_02555, NAME_06611
4	GO:1901135	carbohydrate derivative metabolic process	Biological Process	GO:0071704	organic substance metabolic process	1.09	9	NAME_00536, NAME_11519, NAME_09341, NAME_07362, NAME_04157, NAME_07647, NAME_07822, NAME_11335, NAME_06611
5	GO:0006508	proteolysis	Biological Process	GO:0019538	protein metabolic process	30.33	29	NAME_05649, NAME_05647, NAME_00934, NAME_01848, NAME_13447, NAME_10342, NAME_02362, NAME_01250, NAME_06563, NAME_00320, NAME_09799, NAME_02469, NAME_00885, NAME_00886, NAME_10345, NAME_05081, NAME_12492, NAME_02076, NAME_04157, NAME_01240, NAME_05268, NAME_02055, NAME_05145, NAME_09309, NAME_00330, NAME_06735, NAME_00331, NAME_00332, NAME_01620
5	GO:0006796	phosphate-containing compound metabolic process	Biological Process	GO:0006793	phosphorus metabolic process	15.76	10	NAME_09221, NAME_02766, NAME_10772, NAME_11519, NAME_07362, NAME_04157, NAME_10951, NAME_07647, NAME_10950, NAME_06611
5	GO:0043436	oxoacid metabolic process	Biological Process	GO:0006082	organic acid metabolic process	3.95	12	NAME_00935, NAME_02908, NAME_02907, NAME_06051, NAME_04087, NAME_09341, NAME_07362, NAME_01031, NAME_07647, NAME_07822, NAME_00299, NAME_06611
5	GO:0044267	cellular protein metabolic process	Biological Process	GO:0019538, GO:0044260	protein metabolic process, cellular macromolecule metabolic process	13.66	10	NAME_10772, NAME_02989, NAME_00934, NAME_12492, NAME_02362, NAME_04157, NAME_01031, NAME_03255, NAME_08978, NAME_09799
6	GO:0019752	carboxylic acid metabolic process	Biological Process	GO:0043436	oxoacid metabolic process	6.59	12	NAME_00935, NAME_02908, NAME_02907, NAME_06051, NAME_04087, NAME_09341, NAME_07362, NAME_01031, NAME_07647, NAME_07822, NAME_00299, NAME_06611

## Sheet: Molecular function
Level	GO ID	GO Name	GO Type	Parents (ACC)	Parents (Name)	Nodescore	#Seqs	Sequence Names
1	GO:0003674	molecular_function	Molecular Function			90.05	99	NAME_05649, NAME_05647, NAME_01848, NAME_14483, NAME_10951, NAME_10950, NAME_10282, NAME_12182, NAME_07954, NAME_02766, NAME_02128, NAME_02523, NAME_11519, NAME_10543, NAME_08474, NAME_06051, NAME_04391, NAME_05081, NAME_13146, NAME_04157, NAME_06213, NAME_06212, NAME_06299, NAME_06735, NAME_07822, NAME_07942, NAME_06611, NAME_05869, NAME_00856, NAME_14220, NAME_13132, NAME_02362, NAME_01031, NAM…
2	GO:0005488	binding	Molecular Function	GO:0003674	molecular_function	75.62	48	NAME_05869, NAME_05647, NAME_00535, NAME_00536, NAME_12116, NAME_13447, NAME_10751, NAME_10752, NAME_03392, NAME_08041, NAME_13352, NAME_13132, NAME_10282, NAME_02362, NAME_12182, NAME_03255, NAME_04067, NAME_06563, NAME_03015, NAME_07954, NAME_09437, NAME_02766, NAME_02523, NAME_02548, NAME_02547, NAME_02989, NAME_04727, NAME_12707, NAME_10748, NAME_10606, NAME_11335, NAME_12424, NAME_12247, NAM…
2	GO:0005215	transporter activity	Molecular Function	GO:0003674	molecular_function	14.32	11	NAME_05869, NAME_04391, NAME_02548, NAME_02547, NAME_03392, NAME_14483, NAME_14220, NAME_09716, NAME_07060, NAME_05865, NAME_10543
2	GO:0003824	catalytic activity	Molecular Function	GO:0003674	molecular_function	53.35	69	NAME_05649, NAME_05647, NAME_01848, NAME_10951, NAME_10950, NAME_13352, NAME_01250, NAME_12182, NAME_00320, NAME_07954, NAME_02128, NAME_02766, NAME_06929, NAME_11519, NAME_12247, NAME_10345, NAME_06051, NAME_08474, NAME_05081, NAME_13146, NAME_11285, NAME_06213, NAME_01240, NAME_06212, NAME_06299, NAME_02055, NAME_06735, NAME_07822, NAME_06931, NAME_06611, NAME_07942, NAME_00535, NAME_00856, NAM…
3	GO:0022892	substrate-specific transporter activity	Molecular Function	GO:0005215	transporter activity	5.53	10	NAME_05869, NAME_02548, NAME_02547, NAME_03392, NAME_14483, NAME_14220, NAME_09716, NAME_07060, NAME_05865, NAME_10543
3	GO:0016787	hydrolase activity	Molecular Function	GO:0003824	catalytic activity	68.63	42	NAME_05649, NAME_05647, NAME_00535, NAME_01848, NAME_00935, NAME_10951, NAME_13447, NAME_10950, NAME_10342, NAME_02362, NAME_01250, NAME_03255, NAME_06563, NAME_00320, NAME_07954, NAME_02469, NAME_02766, NAME_00885, NAME_00886, NAME_11335, NAME_10345, NAME_13488, NAME_13146, NAME_05081, NAME_10374, NAME_11285, NAME_02076, NAME_06213, NAME_01240, NAME_05268, NAME_06212, NAME_08978, NAME_02055, NAM…
3	GO:0036094	small molecule binding	Molecular Function	GO:0005488	binding	1.99	9	NAME_09221, NAME_10772, NAME_02989, NAME_10606, NAME_03255, NAME_08978, NAME_04067, NAME_03015, NAME_06611
3	GO:0016491	oxidoreductase activity	Molecular Function	GO:0003824	catalytic activity	6.06	13	NAME_04929, NAME_02908, NAME_02907, NAME_12247, NAME_10772, NAME_13132, NAME_13352, NAME_12182, NAME_04067, NAME_00299, NAME_09437, NAME_06611, NAME_07942
3	GO:0043167	ion binding	Molecular Function	GO:0005488	binding	14.36	32	NAME_05869, NAME_05647, NAME_13447, NAME_03392, NAME_08041, NAME_13352, NAME_13132, NAME_10282, NAME_12182, NAME_03255, NAME_04067, NAME_06563, NAME_03015, NAME_07954, NAME_09437, NAME_02766, NAME_02548, NAME_02547, NAME_02989, NAME_10606, NAME_11335, NAME_12424, NAME_12247, NAME_09221, NAME_10772, NAME_05081, NAME_07362, NAME_04157, NAME_08978, NAME_05865, NAME_05029, NAME_07942
3	GO:0016740	transferase activity	Molecular Function	GO:0003824	catalytic activity	11.47	9	NAME_02128, NAME_09221, NAME_10772, NAME_06051, NAME_06929, NAME_09341, NAME_09309, NAME_12424, NAME_06931
3	GO:0097159	organic cyclic compound binding	Molecular Function	GO:0005488	binding	8.44	18	NAME_05869, NAME_02548, NAME_02547, NAME_02989, NAME_10606, NAME_12424, NAME_09221, NAME_10772, NAME_03392, NAME_04157, NAME_12182, NAME_03255, NAME_08978, NAME_03015, NAME_05029, NAME_05865, NAME_07954, NAME_06611
3	GO:1901363	heterocyclic compound binding	Molecular Function	GO:0005488	binding	8.44	18	NAME_05869, NAME_02548, NAME_02547, NAME_02989, NAME_10606, NAME_12424, NAME_09221, NAME_10772, NAME_03392, NAME_04157, NAME_12182, NAME_03255, NAME_08978, NAME_03015, NAME_05029, NAME_05865, NAME_07954, NAME_06611
4	GO:0043169	cation binding	Molecular Function	GO:0043167	ion binding	20.1	25	NAME_05869, NAME_05647, NAME_13447, NAME_03392, NAME_13352, NAME_08041, NAME_13132, NAME_10282, NAME_12182, NAME_04067, NAME_06563, NAME_07954, NAME_09437, NAME_02766, NAME_02548, NAME_02547, NAME_11335, NAME_12247, NAME_10772, NAME_05081, NAME_07362, NAME_04157, NAME_05865, NAME_05029, NAME_07942
4	GO:0043168	anion binding	Molecular Function	GO:0043167	ion binding	3.84	10	NAME_09221, NAME_10772, NAME_02989, NAME_08041, NAME_10606, NAME_03255, NAME_08978, NAME_04067, NAME_03015, NAME_12424
4	GO:0008233	peptidase activity	Molecular Function	GO:0016787	hydrolase activity	37.14	27	NAME_05649, NAME_05647, NAME_00535, NAME_01848, NAME_13447, NAME_10342, NAME_02362, NAME_01250, NAME_06563, NAME_00320, NAME_02469, NAME_00885, NAME_00886, NAME_10345, NAME_13146, NAME_05081, NAME_02076, NAME_01240, NAME_05268, NAME_02055, NAME_05145, NAME_09309, NAME_00330, NAME_06735, NAME_00331, NAME_00332, NAME_01620
5	GO:0070011	peptidase activity, acting on L-amino acid peptides	Molecular Function	GO:0008233	peptidase activity	16.9	25	NAME_05649, NAME_05647, NAME_00535, NAME_13447, NAME_10342, NAME_02362, NAME_01250, NAME_06563, NAME_00320, NAME_02469, NAME_00885, NAME_00886, NAME_10345, NAME_13146, NAME_05081, NAME_02076, NAME_01240, NAME_05268, NAME_02055, NAME_05145, NAME_09309, NAME_00330, NAME_06735, NAME_00331, NAME_00332
5	GO:0046872	metal ion binding	Molecular Function	GO:0043169	cation binding	33.5	25	NAME_05869, NAME_05647, NAME_13447, NAME_03392, NAME_08041, NAME_13132, NAME_13352, NAME_10282, NAME_12182, NAME_04067, NAME_06563, NAME_07954, NAME_09437, NAME_02766, NAME_02548, NAME_02547, NAME_11335, NAME_12247, NAME_10772, NAME_05081, NAME_07362, NAME_04157, NAME_05865, NAME_05029, NAME_07942
6	GO:0046914	transition metal ion binding	Molecular Function	GO:0046872	metal ion binding	11.16	16	NAME_05869, NAME_02548, NAME_02547, NAME_11335, NAME_13447, NAME_12247, NAME_10772, NAME_05081, NAME_03392, NAME_13132, NAME_10282, NAME_04067, NAME_06563, NAME_05865, NAME_05029, NAME_07942
6	GO:0004175	endopeptidase activity	Molecular Function	GO:0070011	peptidase activity, acting on L-amino acid peptides	10.2	17	NAME_02469, NAME_00885, NAME_00886, NAME_05647, NAME_13447, NAME_02362, NAME_01250, NAME_05268, NAME_06563, NAME_02055, NAME_05145, NAME_09309, NAME_00330, NAME_06735, NAME_00320, NAME_00331, NAME_00332

## Sheet: Cellular component
Level	GO ID	GO Name	GO Type	Parents (ACC)	Parents (Name)	Nodescore	#Seqs	Sequence Names
1	GO:0005575	cellular_component	Cellular Component			65.99	66	NAME_00952, NAME_00953, NAME_00318, NAME_06938, NAME_14483, NAME_10752, NAME_10950, NAME_11211, NAME_12100, NAME_04087, NAME_10282, NAME_07954, NAME_02128, NAME_02766, NAME_07938, NAME_11917, NAME_11519, NAME_10702, NAME_07060, NAME_10543, NAME_12247, NAME_02090, NAME_04391, NAME_08474, NAME_11285, NAME_12098, NAME_04157, NAME_06213, NAME_02055, NAME_07822, NAME_07942, NAME_05869, NAME_05669, NAM…
2	GO:0005576	extracellular region	Cellular Component	GO:0005575	cellular_component	22.6	19	NAME_07938, NAME_00952, NAME_05669, NAME_00953, NAME_00536, NAME_00318, NAME_10702, NAME_13209, NAME_12247, NAME_02090, NAME_12100, NAME_01070, NAME_12098, NAME_02362, NAME_06213, NAME_01066, NAME_06878, NAME_01068, NAME_01069
2	GO:0044464	cell part	Cellular Component	GO:0005623, GO:0005575	cell, cellular_component	10.33	17	NAME_02766, NAME_00856, NAME_02989, NAME_12247, NAME_08474, NAME_04087, NAME_02393, NAME_09341, NAME_07362, NAME_02362, NAME_04157, NAME_01031, NAME_03255, NAME_08978, NAME_07647, NAME_07822, NAME_07942
2	GO:0016020	membrane	Cellular Component	GO:0005575	cellular_component	47.63	40	NAME_05869, NAME_06938, NAME_14483, NAME_14220, NAME_10752, NAME_10950, NAME_13379, NAME_05590, NAME_11211, NAME_05592, NAME_10282, NAME_01031, NAME_07954, NAME_00421, NAME_02469, NAME_02128, NAME_00885, NAME_11917, NAME_02989, NAME_11519, NAME_10606, NAME_04929, NAME_09182, NAME_07060, NAME_10543, NAME_12247, NAME_04391, NAME_10772, NAME_13562, NAME_11285, NAME_13561, NAME_02393, NAME_09341, NAM…
2	GO:0043226	organelle	Cellular Component	GO:0005575	cellular_component	2.14	8	NAME_08474, NAME_00856, NAME_02393, NAME_09341, NAME_02362, NAME_04157, NAME_01031, NAME_07647
2	GO:0005623	cell	Cellular Component	GO:0005575	cellular_component	25.34	19	NAME_02766, NAME_00856, NAME_02989, NAME_12247, NAME_08474, NAME_04087, NAME_13132, NAME_02393, NAME_09341, NAME_07362, NAME_02362, NAME_04157, NAME_01031, NAME_06213, NAME_03255, NAME_08978, NAME_07647, NAME_07822, NAME_07942
2	GO:0044421	extracellular region part	Cellular Component	GO:0005576, GO:0005575	extracellular region, cellular_component	6	10	NAME_07938, NAME_00952, NAME_00953, NAME_12100, NAME_12098, NAME_00318, NAME_02362, NAME_06213, NAME_13209, NAME_12247
2	GO:0044425	membrane part	Cellular Component	GO:0005575, GO:0016020	cellular_component, membrane	12.19	34	NAME_05869, NAME_06938, NAME_14483, NAME_14220, NAME_13379, NAME_05590, NAME_11211, NAME_05592, NAME_10282, NAME_01031, NAME_07954, NAME_00421, NAME_02469, NAME_02128, NAME_00885, NAME_02989, NAME_11519, NAME_10606, NAME_04929, NAME_07060, NAME_10543, NAME_04391, NAME_13562, NAME_11285, NAME_13561, NAME_02393, NAME_09341, NAME_04157, NAME_02055, NAME_06878, NAME_07822, NAME_00299, NAME_01620, NAM…
3	GO:0031224	intrinsic component of membrane	Cellular Component	GO:0044425	membrane part	18.6	31	NAME_05869, NAME_06938, NAME_14483, NAME_14220, NAME_13379, NAME_05590, NAME_11211, NAME_05592, NAME_10282, NAME_01031, NAME_07954, NAME_00421, NAME_02469, NAME_02128, NAME_00885, NAME_02989, NAME_11519, NAME_10606, NAME_04929, NAME_07060, NAME_10543, NAME_04391, NAME_13562, NAME_11285, NAME_13561, NAME_09341, NAME_02055, NAME_06878, NAME_00299, NAME_01620, NAME_07942
3	GO:0043227	membrane-bounded organelle	Cellular Component	GO:0043226	organelle	3	7	NAME_08474, NAME_00856, NAME_09341, NAME_02362, NAME_04157, NAME_01031, NAME_07647
3	GO:0043229	intracellular organelle	Cellular Component	GO:0043226, GO:0005622, GO:0044424	organelle, intracellular, intracellular part	3.57	8	NAME_08474, NAME_00856, NAME_02393, NAME_09341, NAME_02362, NAME_01031, NAME_04157, NAME_07647
3	GO:0044424	intracellular part	Cellular Component	GO:0044464, GO:0005622	cell part, intracellular	15.34	17	NAME_02766, NAME_00856, NAME_02989, NAME_12247, NAME_08474, NAME_04087, NAME_02393, NAME_09341, NAME_07362, NAME_02362, NAME_04157, NAME_01031, NAME_03255, NAME_08978, NAME_07647, NAME_07822, NAME_07942
3	GO:0005622	intracellular	Cellular Component	GO:0044464	cell part	9.75	17	NAME_02766, NAME_00856, NAME_02989, NAME_12247, NAME_08474, NAME_04087, NAME_02393, NAME_09341, NAME_07362, NAME_02362, NAME_04157, NAME_01031, NAME_03255, NAME_08978, NAME_07647, NAME_07822, NAME_07942
3	GO:0005615	extracellular space	Cellular Component	GO:0044421	extracellular region part	10	10	NAME_07938, NAME_00952, NAME_00953, NAME_12100, NAME_12098, NAME_00318, NAME_02362, NAME_06213, NAME_13209, NAME_12247
4	GO:0044444	cytoplasmic part	Cellular Component	GO:0044424, GO:0005737	intracellular part, cytoplasm	6.91	9	NAME_08474, NAME_00856, NAME_04087, NAME_02393, NAME_07362, NAME_02362, NAME_01031, NAME_04157, NAME_07822
4	GO:0016021	integral component of membrane	Cellular Component	GO:0031224	intrinsic component of membrane	31	31	NAME_05869, NAME_06938, NAME_14483, NAME_14220, NAME_13379, NAME_05590, NAME_11211, NAME_05592, NAME_10282, NAME_01031, NAME_07954, NAME_00421, NAME_02469, NAME_02128, NAME_00885, NAME_02989, NAME_11519, NAME_10606, NAME_04929, NAME_07060, NAME_10543, NAME_04391, NAME_13562, NAME_11285, NAME_13561, NAME_09341, NAME_02055, NAME_06878, NAME_00299, NAME_01620, NAME_07942
4	GO:0043231	intracellular membrane-bounded organelle	Cellular Component	GO:0043227, GO:0043229	membrane-bounded organelle, intracellular organelle	4.85	7	NAME_08474, NAME_00856, NAME_09341, NAME_02362, NAME_01031, NAME_04157, NAME_07647
4	GO:0005737	cytoplasm	Cellular Component	GO:0044424	intracellular part	21.87	17	NAME_02766, NAME_00856, NAME_02989, NAME_12247, NAME_08474, NAME_04087, NAME_02393, NAME_07362, NAME_09341, NAME_02362, NAME_01031, NAME_04157, NAME_03255, NAME_08978, NAME_07647, NAME_07822, NAME_07942
