# Supplementary material for: Comprehensive analysis of the secreted proteome of adult Necator americanus hookworms
Source: PLoS Negl Trop Dis. 2020 May 26;14(5):e0008237. doi: 10.1371/journal.pntd.0008237 (PMC7274458; doi:10.1371/journal.pntd.0008237)
Supplement: S10 Table — (XLSX) [file pntd.0008237.s010.xlsx]

## Sheet: Multiple sp blast
Query ID	Subject ID	% identical matches	Bitscore	Length	Number of mismatches	Query start	Query end	Subject start	Subject end	Evalue
NAME_00299	ANCCAN_16103	90.826	607	327	10	519	825	3	329	0
NAME_00318	ANCCAN_08585	78.754	559	353	75	1	353	1	353	0
NAME_00320	ANCCAN_18339	40.392	215	255	148	20	271	5	258	2.63e-69
NAME_00330	ANCCAN_18339	34.231	157	260	166	1	256	1	259	2.05e-47
NAME_00331	ANCCAN_18339	43.678	216	261	142	5	260	4	264	7.35e-70
NAME_00535	ANCCAN_20473	51.348	902	890	297	368	1121	254	1143	0
NAME_00535	ANCCAN_20473	45.912	845	954	398	1990	2830	194	1142	0
NAME_00535	ANCCAN_20473	29.392	261	609	388	1435	2020	547	1136	6.04e-73
NAME_00535	ANCCAN_20473	56.842	233	190	82	1698	1887	1	190	9.01e-64
NAME_00535	ANCCAN_20473	34.516	165	310	189	46	344	556	862	1.08e-42
NAME_00535	ANCCAN_20473	86.047	89.4	43	6	295	337	1	43	2.16e-19
NAME_00535	ANCCAN_20473	38.462	78.2	104	62	911	1013	54	156	5.6e-16
NAME_00535	ANCCAN_20473	29.688	77	192	92	2543	2693	1	190	1.3e-15
NAME_00536	ANCCAN_20534	75.92	478	299	70	1	297	1	299	6.98e-165
NAME_00536	ANCCAN_20534	60.084	258	238	45	356	578	419	621	3.1e-80
NAME_00536	ANCCAN_20534	35.849	62.4	106	65	183	288	502	604	3.24e-12
NAME_00536	ANCCAN_20534	28.571	60.1	140	75	456	570	98	237	1.77e-11
NAME_00536	ANCCAN_20534	28.804	57.4	184	108	394	571	134	300	1.24e-10
NAME_00536	ANCCAN_20534	30.216	50.4	139	72	98	236	501	614	1.5e-08
NAME_00856	ANCCAN_07829	97.363	979	493	13	1	493	1	493	0
NAME_00885	ANCCAN_24137	68.772	854	570	165	303	871	1	558	0
NAME_00886	ANCCAN_24137	61.606	749	573	203	302	872	1	558	0
NAME_00934	ANCCAN_18168	35.294	38.1	68	41	10	77	84	148	5.82e-06
NAME_00935	ANCCAN_07062	29.109	167	505	271	617	1103	15	450	1.28e-46
NAME_00935	ANCCAN_07062	25	42.4	132	90	681	806	324	452	9.85e-06
NAME_00952	ANCCAN_10861	84.81	259	158	17	1	151	1	158	1.29e-92
NAME_00953	ANCCAN_10861	88.158	268	152	12	1	146	1	152	6.13e-96
NAME_01031	ANCCAN_01731	92.473	332	186	14	1	186	424	609	1.96e-114
NAME_01068	ANCCAN_06587	38.14	259	430	213	82	492	4	399	8.3e-84
NAME_01068	ANCCAN_06587	24	41.6	150	94	34	172	216	356	5.56e-06
NAME_01069	ANCCAN_05481	41.076	290	409	211	92	487	14	405	6.56e-96
NAME_01070	ANCCAN_06587	41.872	288	406	201	83	460	3	401	1.01e-95
NAME_01240	ANCCAN_06644	53.666	377	341	148	6	339	6	343	2.48e-133
NAME_02055	ANCCAN_18339	27.925	83.2	265	138	879	1096	4	262	3.9e-19
NAME_02055	ANCCAN_18339	25.461	76.6	271	145	3	219	4	271	5.34e-17
NAME_02055	ANCCAN_18339	25.391	74.3	256	142	462	670	4	257	3.22e-16
NAME_02055	ANCCAN_18339	36.364	53.1	99	56	1415	1507	160	257	3.38e-09
NAME_02090	ANCCAN_06587	38.549	271	441	212	87	516	7	399	2.27e-88
NAME_02346	ANCCAN_08065	43.36	291	369	146	80	385	10	378	2.1e-98
NAME_02346	ANCCAN_08065	29.143	53.9	175	102	21	183	179	343	4.83e-10
NAME_02469	ANCCAN_00393	71.346	1313	862	245	87	947	196	1056	0
NAME_02469	ANCCAN_00393	60	241	190	67	9	190	866	1054	2.05e-68
NAME_02469	ANCCAN_00393	32.973	129	185	118	576	760	18	196	1.43e-32
NAME_02523	ANCCAN_13707	63.924	1958	1641	559	1	1626	1	1623	0
NAME_02523	ANCCAN_13707	59.158	1765	1616	603	40	1623	296	1886	0
NAME_02547	ANCCAN_14956	57.962	196	157	62	2	158	25	177	2.68e-67
NAME_02548	ANCCAN_14956	58.861	202	158	61	2	159	25	178	9.67e-70
NAME_02556	ANCCAN_07323	68.148	387	270	85	7	276	1	269	2.42e-139
NAME_02766	ANCCAN_10242	89.31	527	290	31	81	370	1	290	0
NAME_02907	ANCCAN_23843	91.781	278	146	12	25	170	1	146	3.98e-96
NAME_02908	ANCCAN_26341	89.3	465	243	26	550	792	2	244	8.72e-163
NAME_02989	ANCCAN_09853	84.854	911	548	39	1	504	1	548	0
NAME_03255	ANCCAN_14666	97.845	941	464	10	1	464	1	464	0
NAME_03894	ANCCAN_19759	47.706	210	218	104	61	270	22	237	1.12e-68
NAME_04391	ANCCAN_13378	30.078	90.9	256	138	552	769	33	285	4.41e-22
NAME_04603	ANCCAN_06849	64.898	346	245	85	4	248	3	246	8.23e-117
NAME_04727	ANCCAN_18161	87.537	602	337	20	14	328	1	337	0
NAME_04817	ANCCAN_19759	40.323	201	248	129	1	240	1	237	5.55e-67
NAME_04983	ANCCAN_06739	41.28	290	453	222	3	440	4	427	2.15e-96
NAME_05029	ANCCAN_05846	79.71	125	69	14	131	199	2	70	1.65e-36
NAME_05145	ANCCAN_13546	45.238	219	252	121	1	247	1	240	4.99e-71
NAME_05268	ANCCAN_04557	62.581	191	155	48	2	146	30	184	2.13e-59
NAME_05313	ANCCAN_02718	63.303	148	109	40	2	110	22	130	1.22e-49
NAME_05396	ANCCAN_20304	52.83	223	212	95	1	208	1	211	2.12e-76
NAME_05590	ANCCAN_21219	51.22	47.4	41	20	43	83	1	41	3.7e-10
NAME_05592	ANCCAN_21219	45.455	73.2	77	42	27	103	1	77	1.3e-19
NAME_05595	ANCCAN_19759	50	209	210	87	1	202	1	200	5.68e-71
NAME_05596	ANCCAN_19759	52.174	79.3	69	33	1	69	169	237	3.83e-22
NAME_05669	ANCCAN_17929	96.369	1273	661	22	1	661	1	659	0
NAME_05865	ANCCAN_14956	60.494	214	162	60	10	171	21	178	4.13e-74
NAME_06563	ANCCAN_07434	48.276	134	145	72	64	207	28	170	3.93e-41
NAME_06667	ANCCAN_14701	51.908	135	131	63	2354	2484	3	133	1.17e-38
NAME_06667	ANCCAN_14701	50	134	130	65	1257	1386	4	133	4.94e-38
NAME_06667	ANCCAN_14701	50	127	132	66	2494	2625	2	133	8.75e-36
NAME_06667	ANCCAN_14701	48.462	125	130	66	1117	1245	4	133	3.53e-35
NAME_06667	ANCCAN_14701	39.695	110	131	79	2211	2341	1	131	4.69e-30
NAME_06667	ANCCAN_14701	43.846	108	130	72	74	202	4	133	2.39e-29
NAME_06667	ANCCAN_14701	43.846	107	130	72	836	964	4	133	6.67e-29
NAME_06667	ANCCAN_14701	44.615	106	130	71	274	402	4	133	1.48e-28
NAME_06667	ANCCAN_14701	43.077	106	130	73	555	683	4	133	1.68e-28
NAME_06667	ANCCAN_14701	44.275	106	131	72	1398	1527	4	134	1.94e-28
NAME_06667	ANCCAN_14701	37.5	97.4	128	80	1681	1808	6	133	2.31e-25
NAME_06667	ANCCAN_14701	39.394	96.3	132	80	1536	1667	2	133	7.61e-25
NAME_06667	ANCCAN_14701	40.152	95.9	132	79	1818	1949	2	133	8.89e-25
NAME_06667	ANCCAN_14701	37.5	92.4	128	80	1957	2084	1	128	1.37e-23
NAME_06667	ANCCAN_14701	37.405	80.1	131	54	2101	2203	3	133	3.12e-19
NAME_06667	ANCCAN_14701	25.806	53.5	124	90	983	1104	10	133	5.92e-10
NAME_06667	ANCCAN_14701	25.984	51.6	127	88	699	823	11	133	2.49e-09
NAME_06667	ANCCAN_14701	23.485	49.3	132	98	413	542	3	133	1.72e-08
NAME_06878	ANCCAN_05664	63.614	553	404	146	29	432	18	420	0
NAME_06929	ANCCAN_05032	83.495	370	206	34	1	206	1	206	8.88e-135
NAME_06931	ANCCAN_04557	65.979	263	194	56	252	435	27	220	6.25e-88
NAME_06931	ANCCAN_04557	64.615	262	195	58	2	185	30	224	1.11e-87
NAME_06944	ANCCAN_01926	37.037	117	189	105	346	533	38	213	1.28e-29
NAME_07060	ANCCAN_11850	79.256	1125	699	132	1	696	18	706	0
NAME_07362	ANCCAN_17324	97.696	879	434	10	1	434	1	434	0
NAME_07503	ANCCAN_10127	74.257	155	101	26	81	181	4	104	8.51e-52
NAME_07647	ANCCAN_16247	92.746	717	386	28	21	406	15	400	0
NAME_07775	ANCCAN_19759	37.968	141	187	105	42	219	17	201	2.62e-42
NAME_07775	ANCCAN_19759	46.602	103	103	53	227	329	129	229	3.53e-28
NAME_07794	ANCCAN_19759	48.988	238	247	108	1	239	1	237	1.95e-81
NAME_07938	ANCCAN_10861	81.081	243	148	22	1	142	1	148	7.7e-86
NAME_07942	ANCCAN_24483	95	354	180	9	1	180	10	189	3.48e-129
NAME_08345	ANCCAN_20430	40.476	127	168	95	436	603	582	744	3.16e-32
NAME_08345	ANCCAN_20430	32.422	106	256	157	411	655	237	487	1.93e-25
NAME_08345	ANCCAN_20430	38.686	92.8	137	77	496	632	8	137	2.84e-21
NAME_08978	ANCCAN_14666	98.276	943	464	8	1	464	1	464	0
NAME_09098	ANCCAN_08261	44.418	335	421	201	4	403	5	413	7.97e-115
NAME_09181	ANCCAN_01922	40.373	898	1288	633	20	1249	8	1218	0
NAME_09181	ANCCAN_01922	40.669	890	1286	631	225	1453	8	1218	0
NAME_09181	ANCCAN_01922	38.49	723	1099	545	2	1034	185	1218	0
NAME_09181	ANCCAN_01922	39.372	716	1082	534	428	1455	3	1016	0
NAME_09181	ANCCAN_01922	38.689	337	473	259	1	465	769	1218	4.8e-98
NAME_09182	ANCCAN_01926	45.455	186	264	126	1	263	1	247	3.31e-55
NAME_09182	ANCCAN_01926	64.865	51.2	37	13	261	297	398	434	3.18e-09
NAME_09182	ANCCAN_01926	62.857	46.6	35	13	263	297	799	833	8.82e-08
NAME_09309	ANCCAN_18339	50.57	271	263	127	1	260	1	263	5.04e-85
NAME_09309	ANCCAN_18339	53.03	230	198	91	423	618	66	263	2.68e-70
NAME_09443	ANCCAN_17938	88.14	2582	1425	128	71	1477	78	1479	0
NAME_09443	ANCCAN_17938	27.184	185	721	422	1084	1745	759	1435	1.73e-48
NAME_09443	ANCCAN_17938	26.048	125	668	388	1413	2027	807	1421	3.84e-30
NAME_09443	ANCCAN_17938	25	87.4	280	181	1753	2030	430	682	1.44e-18
NAME_09443	ANCCAN_17938	29.032	82	310	163	1470	1756	643	918	5.91e-17
NAME_09443	ANCCAN_17938	25.381	61.6	197	115	1561	1745	346	522	7.8e-11
NAME_09443	ANCCAN_17938	24.266	54.3	511	312	1681	2146	751	1231	1.48e-08
NAME_09443	ANCCAN_17938	23.602	50.1	161	113	1874	2032	345	497	3.07e-07
NAME_09443	ANCCAN_17938	22.554	49.7	368	216	1666	2006	535	860	4.05e-07
NAME_09443	ANCCAN_17938	21.695	45.4	295	192	1460	1746	447	710	7.81e-06
NAME_09551	ANCCAN_19759	48.165	215	218	103	22	231	22	237	1.03e-72
NAME_09716	ANCCAN_14145	79.112	2738	1666	344	13	1676	13	1676	0
NAME_10282	ANCCAN_06146	95.122	320	164	8	75	238	1	164	4.1e-115
NAME_10294	ANCCAN_03266	44.059	179	202	110	40	241	252	450	5.28e-56
NAME_10294	ANCCAN_03266	21.925	53.9	187	135	57	240	28	206	1.71e-10
NAME_10345	ANCCAN_06644	54.839	380	310	139	50	358	34	343	3.01e-134
NAME_10606	ANCCAN_14376	99.533	1320	643	3	1	643	1	643	0
NAME_10702	ANCCAN_05481	39.687	270	383	205	81	439	1	381	2.19e-82
NAME_10748	ANCCAN_28162	56.977	197	172	70	1	171	1	169	2.7e-67
NAME_10751	ANCCAN_28162	54.386	181	171	75	97	266	1	169	1.27e-59
NAME_10751	ANCCAN_28162	37.179	60.5	78	49	1	78	88	165	2.55e-13
NAME_10752	ANCCAN_28162	50.867	174	173	78	1	170	1	169	4.32e-58
NAME_10772	ANCCAN_08123	38.462	238	299	161	581	877	2	279	1.88e-72
NAME_10772	ANCCAN_08123	38.571	65.1	70	42	456	525	170	238	5.09e-13
NAME_10941	ANCCAN_04165	60	57.4	40	16	33	72	22	61	2.83e-13
NAME_10941	ANCCAN_04165	60.606	49.3	33	13	73	105	169	201	2.32e-10
NAME_10972	ANCCAN_03266	30.474	194	443	266	51	472	29	450	1.05e-58
NAME_10972	ANCCAN_03266	27.108	52.8	166	109	42	203	261	418	2.07e-09
NAME_11133	ANCCAN_16168	74.51	400	255	65	9	263	72	326	5.69e-144
NAME_11145	ANCCAN_04084	36.364	225	407	204	28	413	61	433	7.16e-71
NAME_11146	ANCCAN_04084	37.5	246	424	211	26	429	61	450	3.61e-79
NAME_11418	ANCCAN_05363	35.088	82.8	171	85	4	152	50	216	2.9e-22
NAME_11468	ANCCAN_06799	23.69	95.5	840	492	986	1729	1965	2751	2.66e-21
NAME_11468	ANCCAN_06799	21.27	92	945	587	971	1805	173	1070	2.99e-20
NAME_11468	ANCCAN_06799	23.263	91.3	662	419	970	1555	2147	2795	5.12e-20
NAME_11468	ANCCAN_06799	22.591	89.7	934	549	972	1791	277	1150	1.43e-19
NAME_11468	ANCCAN_06799	21.739	84.7	851	492	1011	1751	13	799	4.58e-18
NAME_11468	ANCCAN_06799	23.602	82.4	644	400	899	1465	2175	2803	2.34e-17
NAME_11468	ANCCAN_06799	22.659	82.4	534	315	971	1423	2564	3080	2.4e-17
NAME_11468	ANCCAN_06799	26.154	80.5	390	234	969	1321	402	774	8.81e-17
NAME_11468	ANCCAN_06799	22.092	79.7	851	514	970	1719	2045	2847	1.55e-16
NAME_11468	ANCCAN_06799	23.182	72	660	378	975	1536	2358	2986	2.85e-14
NAME_11468	ANCCAN_06799	24.267	67	375	242	970	1320	704	1060	1e-12
NAME_11468	ANCCAN_06799	21.584	64.7	922	541	991	1791	1877	2737	4.9e-12
NAME_11468	ANCCAN_06799	28.571	53.9	224	121	935	1122	2736	2956	8.92e-09
NAME_11468	ANCCAN_06799	24.211	53.5	380	235	969	1320	994	1348	1.28e-08
NAME_11468	ANCCAN_06799	23.267	52	404	238	1387	1748	8	381	4.29e-08
NAME_11468	ANCCAN_06799	33.708	48.5	89	57	33	120	51	138	4.35e-07
NAME_11468	ANCCAN_06799	33.708	46.6	89	57	33	120	257	344	1.42e-06
NAME_11468	ANCCAN_06799	32.584	45.8	89	58	33	120	154	241	2.49e-06
NAME_11468	ANCCAN_06799	31.897	44.7	116	72	49	163	2456	2565	5.87e-06
NAME_11917	ANCCAN_03266	43.709	327	453	222	3	443	18	449	3.36e-110
NAME_11935	ANCCAN_03266	45.295	398	457	221	1	434	1	451	2.16e-138
NAME_11964	ANCCAN_13377	39.785	168	279	142	1	262	1	270	1.95e-53
NAME_12247	ANCCAN_24483	54.839	135	124	53	60	180	62	185	1.45e-42
NAME_12483	ANCCAN_01928	37.563	282	394	225	42	433	82	456	1.28e-90
NAME_12483	ANCCAN_01928	35.381	253	407	235	30	433	270	651	1.69e-79
NAME_12483	ANCCAN_01928	36.965	160	257	144	180	434	16	256	2.03e-45
NAME_12483	ANCCAN_01928	39.773	135	176	103	43	218	481	653	2.36e-36
NAME_12484	ANCCAN_01926	31.62	375	1031	497	32	1006	31	909	3.18e-113
NAME_12484	ANCCAN_01926	32.227	247	512	248	310	767	456	922	1.41e-69
NAME_12484	ANCCAN_01926	31.138	222	501	270	628	1127	200	626	1.65e-61
NAME_12484	ANCCAN_01926	35.849	118	212	118	1191	1401	40	234	8.25e-29
NAME_12484	ANCCAN_01926	32.197	113	264	152	867	1130	191	427	2.87e-27
NAME_12484	ANCCAN_01926	31.073	78.2	177	108	957	1130	661	826	1.97e-16
NAME_12484	ANCCAN_01926	25	45.4	88	66	316	403	861	948	2.33e-06
NAME_12806	ANCCAN_04084	30.736	108	231	112	2	205	13	222	1.36e-28
NAME_12806	ANCCAN_04084	40.698	61.6	86	43	220	300	350	432	1.17e-12
NAME_12893	ANCCAN_10598	59.47	323	264	103	2	263	3	264	2.56e-114
NAME_12976	ANCCAN_22314	34.426	118	183	116	10	189	6	187	1.92e-32
NAME_12976	ANCCAN_22314	25.405	72	185	123	31	204	229	409	3.04e-16
NAME_12976	ANCCAN_22314	32.075	46.6	106	57	205	302	323	421	6.64e-08
NAME_12976	ANCCAN_22314	33	44.7	100	57	207	303	120	212	3.37e-07
NAME_13058	ANCCAN_04745	32.885	267	520	246	4	502	3	440	1.75e-86
NAME_13076	ANCCAN_12102	48.562	282	313	131	51	339	132	438	1.46e-94
NAME_13076	ANCCAN_12102	27.488	67.4	211	119	146	337	15	210	1.64e-14
NAME_13076	ANCCAN_12102	52	57.4	50	23	15	63	15	64	3.05e-11
NAME_13132	ANCCAN_05448	91.304	306	161	14	1	161	1	161	1.34e-110
NAME_13146	ANCCAN_03692	58.984	338	256	102	1326	1580	19	272	1.29e-107
NAME_13352	ANCCAN_05778	53.488	194	172	80	1	172	1	172	1.37e-63
NAME_13352	ANCCAN_05778	59.69	167	129	52	229	357	48	176	6.22e-53
NAME_13447	ANCCAN_03692	63.197	377	269	96	107	374	10	276	2.29e-130
NAME_13475	ANCCAN_04084	36.104	218	385	188	1	361	67	417	2.52e-69
NAME_13488	ANCCAN_19685	65.368	313	231	79	4	234	1	230	2.08e-103
NAME_13661	ANCCAN_04084	46.411	174	209	86	34	236	263	451	3.2e-54
NAME_13809	ANCCAN_03266	44.059	179	202	110	38	239	252	450	3.29e-56
NAME_13809	ANCCAN_03266	21.164	46.6	189	138	55	240	28	208	3.71e-08
NAME_13843	ANCCAN_12102	58.824	249	204	80	9	209	8	210	1.08e-83
NAME_13843	ANCCAN_12102	25.551	45.4	227	118	24	218	232	439	8.03e-08
NAME_13850	ANCCAN_19759	49.393	236	247	106	1	238	1	237	1.09e-80
NAME_14220	ANCCAN_11850	80.401	1187	699	136	1	699	826	1523	0
NAME_14329	ANCCAN_05363	40.722	134	194	92	9	182	25	215	4.37e-42
NAME_14379	ANCCAN_05363	38.824	100	170	79	1	147	49	216	4.63e-29
NAME_14483	ANCCAN_11850	83.953	748	430	66	1	430	1192	1618	0
NAME_14617	ANCCAN_04084	41.436	124	181	75	1	170	290	450	2.35e-36
NAME_14901	ANCCAN_04084	33.495	101	206	115	2	194	61	257	4.25e-27
NAME_15197	ANCCAN_05363	42.157	71.2	102	50	1	97	118	215	1.09e-18
NAME_15231	ANCCAN_13378	43.478	86.7	115	59	1	111	138	250	5.8e-24
NAME_00332	ANCCAN_18339	45.703	230	256	134	8	260	5	258	2.48e-75
NAME_01066	ANCCAN_06587	44.301	307	386	184	94	454	20	399	4.59e-103
NAME_01067	ANCCAN_06586	37.768	155	233	136	221	446	8	238	1.23e-46
NAME_01067	ANCCAN_06586	39.381	146	226	129	11	228	12	237	5e-43
NAME_01250	ANCCAN_19759	45.532	199	235	100	1	217	1	225	4.52e-61
NAME_01620	ANCCAN_30182	87.736	395	212	25	565	775	17	228	1.08e-135
NAME_01818	ANCCAN_04084	39.173	252	411	195	28	409	65	449	7.69e-82
NAME_02076	ANCCAN_30567	57.468	372	308	121	18	323	18	317	1.18e-126
NAME_02076	ANCCAN_30567	52.395	343	334	121	325	656	20	317	3.66e-115
NAME_02362	ANCCAN_06649	36.364	142	264	136	208	453	85	334	1.12e-40
NAME_02555	ANCCAN_07323	64.138	201	145	52	190	334	125	269	5e-65
NAME_02555	ANCCAN_07323	65.789	156	114	39	1	114	1	114	6.52e-48
NAME_03015	ANCCAN_01819	89.556	733	383	31	2	384	3	376	0
NAME_03392	ANCCAN_14956	60.51	214	157	61	24	179	22	178	4.28e-74
NAME_04929	ANCCAN_29684	94.271	379	192	11	16	207	1	192	1.25e-138
NAME_05647	ANCCAN_03692	48.302	246	265	99	106	333	19	282	1.03e-77
NAME_05647	ANCCAN_03692	51.333	162	150	71	410	557	123	272	8.45e-47
NAME_05649	ANCCAN_06644	46.237	94.7	93	49	5	97	188	279	8.09e-27
NAME_05869	ANCCAN_14956	48.101	154	158	77	2	158	25	178	1.77e-50
NAME_06662	ANCCAN_14701	29.358	67	109	77	327	435	8	116	2.2e-15
NAME_06662	ANCCAN_14701	28.682	53.5	129	83	40	162	8	133	1.1e-10
NAME_06662	ANCCAN_14701	21.212	48.9	132	100	180	311	8	135	4.89e-09
NAME_06662	ANCCAN_14701	45.098	48.5	51	28	462	512	84	134	5.76e-09
NAME_06662	ANCCAN_14701	30.159	39.7	63	44	535	597	15	77	7.74e-06
NAME_06735	ANCCAN_25722	38.06	91.7	134	73	72	202	9	135	4.13e-24
NAME_06735	ANCCAN_25722	37.037	52.4	54	34	269	322	80	133	2.41e-10
NAME_07734	ANCCAN_06334	48.361	112	122	61	3	122	2	123	3.41e-34
NAME_08041	ANCCAN_07727	84.293	323	191	10	1	171	1	191	7.68e-114
NAME_08041	ANCCAN_07727	33.654	64.3	104	65	59	158	255	358	2.01e-14
NAME_08474	ANCCAN_12235	91.475	838	434	37	52	485	1	434	0
NAME_08474	ANCCAN_12235	43.662	64.7	71	36	26	95	317	384	2.8e-13
NAME_08648	ANCCAN_06849	59.184	302	245	73	4	222	3	246	1.37e-100
NAME_09180	ANCCAN_20430	42.857	93.6	98	48	1	98	594	683	7.91e-26
NAME_09180	ANCCAN_20430	33.333	58.9	84	56	3	86	276	359	1.35e-13
NAME_09221	ANCCAN_04449	90.533	1281	676	38	1	669	1	657	0
NAME_10342	ANCCAN_06644	53.488	400	344	154	646	984	1	343	6.74e-134
NAME_10342	ANCCAN_06644	52.616	397	344	157	18	356	1	343	1.66e-132
NAME_10342	ANCCAN_06644	57.519	311	266	98	369	631	66	319	8.82e-100
NAME_11211	ANCCAN_20483	84.524	310	168	26	1	168	1	168	4.26e-112
NAME_11285	ANCCAN_19685	55.324	938	864	330	16	854	7	839	0
NAME_11965	ANCCAN_13377	42.683	129	164	86	126	283	76	237	2.02e-37
NAME_11965	ANCCAN_13377	38.356	59.7	73	43	277	349	167	237	3.37e-12
NAME_11968	ANCCAN_13377	41.089	140	202	102	1	193	81	274	1.78e-43
NAME_12098	ANCCAN_08585	36.306	99.4	157	98	93	248	198	353	1.69e-26
NAME_12100	ANCCAN_08585	31.507	104	219	134	18	228	143	353	1.16e-28
NAME_12424	ANCCAN_12104	89.145	826	433	47	1	433	38	470	0
NAME_12492	ANCCAN_18168	43.931	115	173	72	2	173	1	149	4.35e-35
NAME_12492	ANCCAN_18168	47.761	64.7	67	34	22	87	97	163	1.37e-15
NAME_12603	ANCCAN_08065	41.176	231	340	168	3	318	46	377	7.95e-76
NAME_13209	ANCCAN_08585	38.217	102	157	94	17	171	198	353	8.26e-27
NAME_13209	ANCCAN_08585	35.976	97.1	164	102	183	344	191	353	9.04e-25
NAME_13742	ANCCAN_04594	67.742	92	62	20	11	72	464	525	1.85e-25
NAME_14100	ANCCAN_06739	41.667	90.1	120	62	30	144	21	137	4.92e-24
NAME_14678	ANCCAN_04084	33.036	53.5	112	53	1	107	317	411	1.09e-11
NAME_15177	ANCCAN_12102	56.818	99	88	37	4	90	62	149	4.12e-28
NAME_00299	Hp_I15168_IG07112_L1217	90.237	617	338	33	488	825	2	339	0
NAME_00318	Hp_I06273_IG01235_L1417	62.323	432	353	131	1	353	10	360	2.34e-154
NAME_00320	Hp_I08139_IG02154_L1715	41.505	354	412	237	31	441	19	427	3.32e-121
NAME_00330	Hp_I08139_IG02154_L1715	35.681	291	426	268	3	423	6	430	4.56e-97
NAME_00331	Hp_I08139_IG02154_L1715	46.359	382	412	213	17	423	19	427	1.1e-132
NAME_00536	Hp_I14119_IG06063_L1461	59.441	349	286	112	13	297	2	284	3.96e-117
NAME_00536	Hp_I14119_IG06063_L1461	31.873	209	502	249	95	571	11	444	2.59e-63
NAME_00536	Hp_I14119_IG06063_L1461	26.756	76.3	299	174	13	288	158	434	1e-16
NAME_00536	Hp_I14119_IG06063_L1461	27.826	60.1	230	119	31	236	238	444	1.61e-11
NAME_00536	Hp_I14119_IG06063_L1461	31.132	54.3	106	71	471	574	183	288	1e-09
NAME_00856	Hp_C02597_IG00028_L1734	92.424	865	462	35	32	493	1	462	0
NAME_00885	Hp_I12444_IG04388_L2875	48.09	848	890	437	1	868	1	887	0
NAME_00886	Hp_I12444_IG04388_L2875	48.341	868	904	415	1	869	1	887	0
NAME_00934	Hp_I17417_IG09361_L913	64.286	245	182	64	1	182	1	181	3.6e-86
NAME_00935	Hpb-VAL-14	27.865	123	445	239	682	1116	68	440	8.42e-32
NAME_00935	Hpb-VAL-14	28.5	51.2	200	116	929	1116	23	207	1.81e-08
NAME_00935	Hpb-VAL-14	21.569	43.9	153	105	679	821	292	439	4.05e-06
NAME_00952	Hp_I04525_IG00683_L718	75.51	224	147	36	1	147	1	147	1.48e-78
NAME_00953	Hp_I04525_IG00683_L718	77.551	230	147	32	1	146	1	147	5.55e-81
NAME_01068	Hpb-VAL-20	32.353	226	476	266	37	492	31	470	2.28e-70
NAME_01069	Hp_I07922_IG02045_L1519	35.593	239	472	252	37	486	29	470	1.3e-75
NAME_01070	Hp_I07922_IG02045_L1519	34.402	247	468	233	38	458	30	470	5.94e-79
NAME_01240	Hp_I15488_IG07432_L1169	49.688	318	320	146	32	339	34	350	8.29e-110
NAME_02055	Hp_I14662_IG06606_L1314	39.506	246	324	190	59	378	70	391	3.89e-74
NAME_02055	Hp_I14662_IG06606_L1314	42.202	245	327	183	935	1259	69	391	1.23e-73
NAME_02055	Hp_I14662_IG06606_L1314	38.05	228	318	191	524	839	78	391	8.62e-68
NAME_02055	Hp_I14662_IG06606_L1314	34.069	199	317	196	1370	1675	77	391	9.13e-58
NAME_02090	Hp_I07922_IG02045_L1519	34.077	233	493	261	37	516	29	470	5.76e-73
NAME_02346	Hpb-VAL-8	26.009	103	446	239	1	384	1	417	2.69e-26
NAME_02469	Hp_I12336_IG04280_L5030	63.453	1273	944	340	9	947	641	1584	0
NAME_02469	Hp_I12336_IG04280_L5030	37.694	508	772	434	202	944	68	821	2.75e-161
NAME_02523	Hp_I04570_IG00700_L4683	61.561	1658	1358	502	1	1356	1	1340	0
NAME_02523	Hp_I04570_IG00700_L4683	45.976	1062	1342	664	301	1621	39	1340	0
NAME_02523	Hp_I04570_IG00700_L4683	44.076	890	1207	625	439	1626	36	1211	0
NAME_02547	Hp_I03893_IG00508_L677	64.968	233	157	55	2	158	27	183	1.49e-81
NAME_02548	Hp_I03893_IG00508_L677	66.456	236	158	53	2	159	27	184	1.05e-82
NAME_02556	Hp_I15778_IG07722_L1118	51.128	276	266	125	7	269	1	264	1.39e-95
NAME_02989	Hp_I12932_IG04876_L2052	83.029	895	548	49	1	504	9	556	0
NAME_03255	Hp_I01926_IG00152_L2229	96.622	591	296	10	169	464	24	319	0
NAME_03894	Hpb-VAL7.1	27.232	60.8	224	123	60	268	29	227	9.59e-13
NAME_04157	Hp_I02604_IG00247_L647	94.595	223	111	6	1	111	11	121	3.57e-79
NAME_04391	Hp_I18253_IG10197_L840	31.405	50.4	121	70	659	769	123	240	1.02e-08
NAME_04603	Hp_I05472_IG00957_L1361	45.306	222	245	129	4	248	3	242	7.77e-70
NAME_04727	Hp_I15853_IG07797_L1115	89.905	594	317	30	14	328	1	317	0
NAME_04817	Hp_I01454_IG00104_L794	25.523	63.2	239	149	4	238	14	227	4.84e-14
NAME_04983	Hpb-VAL-8	25.845	114	414	257	28	427	27	404	6.87e-30
NAME_05029	159	41.667	43.9	48	28	101	148	7	54	7.45e-08
NAME_05145	Hp_I08139_IG02154_L1715	41.395	356	430	242	5	430	7	430	3.26e-122
NAME_05268	Hp_I14662_IG06606_L1314	69.817	494	328	99	220	547	68	395	2.85e-175
NAME_05313	Hp_I26723_IG18667_L526	57.895	132	114	48	1	114	22	135	4e-43
NAME_05396	Hpb-VAL-4	36.715	136	207	117	3	204	5	202	2.19e-42
NAME_05592	Hp_I08946_IG02557_L754	33.721	52	86	51	20	105	14	93	3.46e-11
NAME_05595	Hpb-VAL-12	24.638	47.4	138	82	67	201	57	175	1.7e-08
NAME_05596	Hp_I04202_IG00583_L1521	40	38.1	50	26	1	50	164	209	8.61e-07
NAME_05865	Hp_I22261_IG14205_L639	65.497	243	171	59	1	171	6	176	1.35e-85
NAME_05981	Hp_I06715_IG01419_L1709	36.907	285	485	201	707	1087	32	515	2.34e-87
NAME_06212	Hp_I12803_IG04747_L2174	48.998	572	549	274	59	601	26	574	0
NAME_06213	Hp_I12803_IG04747_L2174	53.37	618	549	254	26	572	26	574	0
NAME_06213	Hp_I12803_IG04747_L2174	50.633	578	553	265	628	1178	28	574	0
NAME_06299	Hp_I26227_IG18171_L535	81.739	199	115	21	1	115	6	120	8.96e-70
NAME_06563	Hp_I35180_IG27124_L413	41.667	109	144	65	54	180	4	145	1.99e-32
NAME_06878	Hpb-VAL-8	56.974	488	423	165	10	429	8	416	5.21e-174
NAME_06929	Hp_I09610_IG02889_L771	73.786	324	206	53	1	206	8	212	2.17e-116
NAME_06931	Hp_I19625_IG11569_L752	67.568	268	185	60	1	185	1	185	8.01e-91
NAME_06931	Hp_I19625_IG11569_L752	65.385	255	182	62	254	435	1	181	1.5e-85
NAME_07060	Hp_I12337_IG04281_L4997	70.445	996	697	202	1	696	1	694	0
NAME_07362	Hp_I06748_IG01436_L1580	94.676	848	432	23	1	432	2	433	0
NAME_07503	Hp_I03365_IG00388_L986	50.286	171	175	83	1	174	1	172	5.47e-57
NAME_07647	Hp_I07682_IG01925_L1479	89.737	684	380	38	27	406	26	404	0
NAME_07774	Hp_I12047_IG04108_L363	40.323	47.4	62	37	17	78	1	62	4.36e-11
NAME_07775	Hp_I18474_IG10418_L825	29.167	56.2	144	77	93	223	60	191	3.64e-11
NAME_07775	Hp_I18474_IG10418_L825	29.032	42.7	93	53	230	322	128	207	1.16e-06
NAME_07794	Hpb-VAL-1.2	25	58.2	200	131	48	238	83	272	7.39e-12
NAME_07938	Hp_I04525_IG00683_L718	81.429	241	140	26	1	140	1	140	1.69e-85
NAME_07942	Hp_I17015_IG08959_L959	50.806	136	124	58	53	176	98	218	1.19e-42
NAME_08978	Hp_I01926_IG00152_L2229	95.27	584	296	14	169	464	24	319	0
NAME_09098	Hp_I08945_IG02557_L1281	28.358	150	402	242	30	403	22	405	1.57e-43
NAME_09309	Hp_I08139_IG02154_L1715	50.725	406	414	195	16	424	19	428	1.16e-132
NAME_09309	Hp_I08139_IG02154_L1715	49.811	259	265	129	423	686	70	331	1.21e-78
NAME_09551	Hpb-VAL-7.3	24.887	55.1	221	124	28	229	30	227	2.76e-11
NAME_09716	Hp_I01085_IG00070_L5126	63.897	2185	1673	540	16	1626	16	1686	0
NAME_09716	Hp_I01085_IG00070_L5126	39.752	98.6	161	79	1517	1676	1724	1867	1.97e-22
NAME_09799	Hp_I02126_IG00179_L738	54.745	146	137	59	1	134	1	137	2.26e-48
NAME_10294	Hpb-VAL-8	31	109	200	130	44	240	222	416	7.43e-30
NAME_10294	Hpb-VAL-8	24.876	49.7	201	126	52	240	28	215	4.27e-09
NAME_10345	Hp_I15488_IG07432_L1169	59.006	366	322	114	50	358	34	350	1.88e-128
NAME_10374	Hp_I12803_IG04747_L2174	48.452	563	549	277	30	572	26	574	0
NAME_10543	Hp_I05827_IG01076_L1116	48.276	47.8	58	27	613	668	80	136	2.74e-08
NAME_10606	Hp_I12624_IG04568_L2400	97.674	1297	645	13	1	643	11	655	0
NAME_10702	Hpb-VAL-2.3	37.249	201	349	189	97	424	82	421	1.17e-57
NAME_10748	Hp_I03365_IG00388_L986	87.778	312	180	22	1	180	1	180	1.71e-112
NAME_10751	Hp_I03365_IG00388_L986	52.326	164	172	81	97	267	1	172	8.13e-53
NAME_10751	Hp_I03365_IG00388_L986	43.59	59.3	78	44	1	78	90	167	8.59e-13
NAME_10752	Hp_I03365_IG00388_L986	54.335	167	173	78	1	172	1	173	1.95e-55
NAME_10772	Hp_I13357_IG05301_L1766	38.176	170	296	162	170	456	13	296	9.49e-47
NAME_10772	Hp_I13357_IG05301_L1766	31.716	137	268	160	574	821	250	514	7.46e-36
NAME_10772	Hp_I13357_IG05301_L1766	40.58	61.2	69	40	456	523	438	506	2.17e-11
NAME_10941	Hp_I08945_IG02557_L1281	50	43.5	54	20	38	89	25	73	4.08e-08
NAME_10972	Hpb-VAL-8	25.758	144	462	289	18	471	1	416	2.71e-40
NAME_11133	Hp_I14935_IG06879_L1258	47.059	249	255	131	9	263	94	344	4.83e-84
NAME_11145	Hpb-VAL-14	24.49	99.8	441	255	23	413	15	427	9.65e-25
NAME_11146	Hpb-VAL-14	25.408	97.8	429	267	21	412	15	427	3.27e-24
NAME_11418	Hpb-VAL-14	26.452	55.1	155	95	2	143	290	438	1.3e-11
NAME_11917	Hpb-VAL-14	27.212	140	452	283	5	443	20	438	4.29e-39
NAME_11935	Hpb-VAL-8	30.216	184	417	258	22	432	27	416	9.81e-56
NAME_11935	Hpb-VAL-8	25.397	70.9	189	131	28	211	235	418	2.78e-15
NAME_11935	Hpb-VAL-8	27.083	53.1	192	128	229	416	10	193	1.4e-09
NAME_11964	Hpb-VAL-8	28.467	104	274	177	1	262	150	416	7.29e-28
NAME_11964	Hpb-VAL-8	24.581	52	179	123	76	247	26	199	1.05e-09
NAME_11994	Hp_I18857_IG10801_L798	30.38	40	79	53	8	86	53	129	4.1e-07
NAME_12247	Hp_I17015_IG08959_L959	81.768	308	181	33	1	181	39	219	3.09e-110
NAME_12806	Hp_I08946_IG02557_L754	29.412	67.4	187	116	34	218	15	187	2.65e-15
NAME_12806	Hp_I08946_IG02557_L754	27.957	43.1	93	61	219	310	107	194	5.05e-07
NAME_12893	Hp_I05758_IG01053_L926	51.948	250	231	109	2	231	3	232	1.75e-85
NAME_12976	Hp_I08946_IG02557_L754	32.044	108	181	119	16	194	2	180	1.39e-30
NAME_12976	Hp_I08946_IG02557_L754	36.275	59.3	102	52	205	302	108	200	2.01e-12
NAME_13058	Hpb-VAL-8	25.397	167	504	278	7	500	1	416	1.26e-48
NAME_13058	Hpb-VAL-8	25.263	58.2	190	123	38	219	239	417	4.32e-11
NAME_13076	Hpb-VAL-8	35	173	280	159	55	328	141	403	1.25e-52
NAME_13076	Hpb-VAL-8	27.861	80.9	201	125	147	337	25	215	6.16e-19
NAME_13076	Hpb-VAL-8	29.412	44.7	102	62	1	93	3	103	4.11e-07
NAME_13132	Hp_I21076_IG13020_L685	85.882	296	170	24	1	170	4	173	1.77e-106
NAME_13146	Hp_I13080_IG05024_L1939	61.017	334	236	92	1345	1580	138	373	1.77e-103
NAME_13352	Hp_I17015_IG08959_L959	51.034	133	145	64	28	172	79	216	1.95e-39
NAME_13352	Hp_I17015_IG08959_L959	50	129	136	64	220	355	87	218	6.57e-38
NAME_13379	Hp_I07148_IG01640_L579	30.588	45.8	85	58	15	98	66	150	2.08e-09
NAME_13447	Hp_I13080_IG05024_L1939	58.468	602	496	200	1	491	1	495	0
NAME_13475	Hpb-VAL-8	26.234	105	385	234	2	363	32	389	2.51e-27
NAME_13562	Hp_I07148_IG01640_L579	29.167	43.5	96	66	45	139	56	150	3.51e-08
NAME_13661	Hpb-VAL-14	30.811	77.4	185	110	48	220	251	429	1.93e-18
NAME_13661	Hpb-VAL-14	28.061	43.1	196	122	50	238	27	210	5.9e-07
NAME_13724	Hp_I18364_IG10308_L833	33.333	38.1	57	34	52	105	123	178	2.88e-06
NAME_13809	Hpb-VAL-8	30.198	99.4	202	133	42	240	222	418	2.75e-26
NAME_13809	Hpb-VAL-8	24.378	51.2	201	127	50	238	28	215	1.31e-09
NAME_13843	Hpb-VAL-8	30.87	125	230	143	1	219	1	225	8.41e-36
NAME_13843	Hpb-VAL-8	21.809	45.1	188	134	19	197	227	410	1.38e-07
NAME_13850	Hpb-VAL-12	27.232	60.1	224	116	25	228	14	210	1.61e-12
NAME_13850	Hpb-VAL-12	26.425	42	193	120	39	223	264	442	1.64e-06
NAME_14220	Hp_I12337_IG04281_L4997	63.006	931	692	254	1	692	814	1503	0
NAME_14329	Hp_I18253_IG10197_L840	31.579	67	190	111	7	181	55	240	9.02e-16
NAME_14379	Hp_I14221_IG06165_L1437	30.968	49.3	155	96	1	146	288	440	1.06e-09
NAME_14483	Hp_I12337_IG04281_L4997	65.668	593	434	142	1	430	1180	1610	0
NAME_14617	Hpb-VAL-14	31.667	67.8	180	100	1	162	264	438	7.57e-16
NAME_14901	Hp_I08946_IG02557_L754	27.179	67	195	128	4	193	15	200	1.26e-15
NAME_15197	Hp_I02283_IG00202_L1498	37.805	38.5	82	37	27	99	163	239	1.9e-06
NAME_15231	Hp_I08945_IG02557_L1281	38.889	64.7	72	42	39	110	301	370	1.65e-15
NAME_15231	Hp_I08945_IG02557_L1281	30.303	39.7	66	41	47	112	105	165	9.16e-07
NAME_00332	Hp_I08139_IG02154_L1715	47.356	404	416	214	19	433	19	430	9.93e-141
NAME_01066	Hpb-VAL-20	35.258	256	485	263	2	454	5	470	1.64e-82
NAME_01067	Hp_I07922_IG02045_L1519	24.645	86.3	422	242	36	396	31	437	3.26e-20
NAME_01067	Hp_I07922_IG02045_L1519	28.899	84.3	218	134	253	462	31	235	1.78e-19
NAME_01250	Hpb-VAL-12	25.121	48.5	207	115	30	219	19	202	7.25e-08
NAME_01818	Hpb-VAL-8	27.021	123	433	275	1	409	1	416	2.21e-33
NAME_02076	Hp_I15488_IG07432_L1169	50.968	318	310	136	27	328	27	328	5.18e-105
NAME_02076	Hp_I15488_IG07432_L1169	44.865	303	370	157	324	682	17	350	1.4e-99
NAME_02128	Hp_I12047_IG04108_L363	41.379	48.5	58	29	1	57	1	54	7.19e-10
NAME_02362	Hp_I14314_IG06258_L1412	33.807	164	352	182	146	468	51	380	5.59e-48
NAME_02393	Hp_I12527_IG04471_L2582	81.436	889	571	59	1	524	14	584	0
NAME_02555	Hp_I05758_IG01053_L926	60.909	146	110	43	191	300	123	232	4.92e-44
NAME_02555	Hp_I05758_IG01053_L926	46.903	104	113	57	1	113	1	110	2.95e-28
NAME_03015	Hp_I01036_IG00067_L1461	89.556	733	383	31	2	384	11	384	0
NAME_03392	Hp_I22261_IG14205_L639	60.116	219	173	64	12	179	4	176	7.09e-76
NAME_04929	Hp_C00215_IG00001_L710	91.371	380	197	17	11	207	5	201	8.73e-139
NAME_05647	Hp_I13080_IG05024_L1939	45.233	414	451	208	31	442	45	495	1.37e-139
NAME_05647	Hp_I13080_IG05024_L1939	47.84	293	324	156	361	678	178	494	3.97e-93
NAME_05649	Hp_I14314_IG06258_L1412	84.375	180	96	15	2	97	211	306	2.54e-59
NAME_05869	Hp_I03893_IG00508_L677	52.532	185	158	74	2	158	27	184	8.16e-63
NAME_06735	Hp_I09306_IG02737_L816	37.629	121	194	108	72	263	14	196	1.05e-33
NAME_06735	Hp_I09306_IG02737_L816	36.306	94.7	157	86	278	423	90	243	3.17e-24
NAME_08041	Hp_I15761_IG07705_L1121	85.38	300	171	25	1	171	8	178	2.88e-105
NAME_08041	Hp_I15761_IG07705_L1121	29.545	67.8	132	90	30	158	195	326	1.4e-15
NAME_08474	Hp_I13312_IG05256_L1794	86.777	886	484	63	1	483	1	484	0
NAME_08648	Hp_I03767_IG00476_L1297	41.743	185	218	119	29	239	22	238	6.12e-57
NAME_10342	Hp_I15488_IG07432_L1169	54.969	367	322	136	43	356	30	350	4.39e-121
NAME_10342	Hp_I15488_IG07432_L1169	54.658	363	322	137	671	984	30	350	1.15e-119
NAME_10342	Hp_I15488_IG07432_L1169	54.122	283	279	111	359	629	54	323	2.8e-89
NAME_10950	Hp_I14559_IG06503_L1342	53.133	462	399	182	36	432	1	396	6.73e-164
NAME_10951	Hp_I14559_IG06503_L1342	61.202	242	183	70	46	227	1	183	3.18e-80
NAME_11211	Hp_I21746_IG13690_L653	70.303	258	165	49	4	168	3	167	1.68e-91
NAME_11285	Hp_I14762_IG06706_L1297	77.119	204	118	27	586	703	1	118	1.59e-60
NAME_11285	Hp_I14762_IG06706_L1297	55.952	196	168	70	696	860	196	362	2.67e-57
NAME_11965	Hpb-VAL-8	30.323	82	155	105	128	282	231	382	2.97e-19
NAME_11965	Hpb-VAL-8	40.404	68.6	99	53	9	102	4	101	8.05e-15
NAME_11965	Hpb-VAL-8	38.71	52	62	36	287	348	323	382	1.78e-09
NAME_11965	Hpb-VAL-8	23.75	48.1	160	112	126	284	27	177	3.26e-08
NAME_11965	Hpb-VAL-8	33.333	40.4	69	46	23	91	224	292	9.76e-06
NAME_11968	Hp_I14221_IG06165_L1437	30.348	82.4	201	125	1	193	250	443	1.12e-20
NAME_12098	Hp_I04280_IG00603_L1135	56.425	214	179	76	71	248	182	359	1.31e-70
NAME_12098	Hp_I04280_IG00603_L1135	60.606	85.5	66	26	2	67	4	69	1.95e-21
NAME_12100	Hp_I04280_IG00603_L1135	53.982	249	226	102	4	228	135	359	1.71e-84
NAME_12492	Hp_I07249_IG01697_L637	48.387	60.8	62	29	117	176	22	82	5.89e-14
NAME_12492	Hp_I07249_IG01697_L637	47.619	41.2	42	21	31	72	37	77	7.18e-07
NAME_12603	Hp_I08945_IG02557_L1281	23.765	80.5	324	228	2	318	94	405	6.05e-19
NAME_13209	Hp_I04280_IG00603_L1135	55.385	216	195	81	156	344	165	359	5.69e-70
NAME_13209	Hp_I04280_IG00603_L1135	56.977	208	172	73	1	171	188	359	1.12e-66
NAME_14100	Hpb-VAL-8	46.875	59.3	64	33	38	101	27	89	3.48e-13
NAME_14100	Hpb-VAL-8	33.929	48.1	112	69	40	148	231	340	2.57e-09
NAME_14678	Hpb-VAL-14	32.787	37.7	61	38	1	58	291	351	3.83e-06
NAME_00299	m.233216	91.202	628	341	30	485	825	7	347	0
NAME_00318	m.218637	31.579	180	361	232	3	353	12	367	1.03e-55
NAME_00320	m.235636	43.943	376	421	225	26	439	22	438	9.15e-130
NAME_00330	m.235636	32.297	253	418	272	16	423	27	443	4.73e-82
NAME_00331	m.235636	43.885	365	417	221	17	423	27	440	1.16e-125
NAME_00535	m.55169	27.397	251	657	421	1439	2052	59	702	4.06e-70
NAME_00535	m.55169	26.601	198	609	366	2286	2828	68	661	3.66e-53
NAME_00535	m.55169	33.893	167	298	193	43	338	65	360	1.11e-43
NAME_00535	m.55169	26.341	136	410	221	666	1003	68	468	6.36e-34
NAME_00535	m.55169	22.764	54.3	246	166	1097	1328	720	955	9.02e-09
NAME_00536	m.22887	48.925	477	558	188	22	570	23	492	1.94e-166
NAME_00536	m.22887	29.839	62	124	79	456	571	95	218	3.29e-12
NAME_00536	m.22887	28.682	53.1	129	81	453	573	159	284	1.84e-09
NAME_00536	m.22887	28.472	53.1	144	83	95	238	372	495	2.41e-09
NAME_00536	m.22887	28.148	49.3	135	84	456	577	23	157	3.55e-08
NAME_00536	m.22887	27.206	45.8	136	89	16	151	367	492	3.88e-07
NAME_00856	m.113302	92.698	914	493	36	1	493	14	506	0
NAME_00885	m.21970	42.922	725	876	462	1	870	1	844	0
NAME_00886	m.21970	46.294	781	877	430	1	870	1	843	0
NAME_00934	m.131499	35	42	60	38	20	79	14	72	3.28e-07
NAME_00935	m.262925	42.391	149	184	100	935	1115	23	203	4.22e-43
NAME_00952	m.119724	63.235	164	136	50	1	136	6	141	2.42e-55
NAME_00953	m.119724	63.971	166	136	49	1	136	6	141	7.88e-56
NAME_01031	m.424382	81.967	301	183	33	4	186	3	185	5.67e-108
NAME_01068	m.259086	33.895	239	475	259	34	492	31	466	2.55e-75
NAME_01069	m.259086	35.135	236	481	252	29	487	25	467	1.7e-74
NAME_01070	m.259086	37.061	250	456	244	33	460	28	468	2.86e-80
NAME_01240	m.263079	47.929	321	338	154	12	334	20	350	8.19e-111
NAME_02055	m.276633	41.786	211	280	158	103	378	6	284	2.46e-63
NAME_02055	m.276633	40.071	187	282	165	979	1259	6	284	6.3e-55
NAME_02055	m.276633	36.972	180	284	176	560	842	6	287	1.76e-52
NAME_02055	m.276633	37.945	177	253	153	1425	1675	34	284	1.21e-51
NAME_02090	m.259086	33.136	224	507	268	24	517	19	467	1.98e-69
NAME_02346	m.65684	25.485	116	412	227	35	374	42	445	6.15e-31
NAME_02346	m.65684	27.225	43.1	191	103	224	384	60	244	1.44e-06
NAME_02469	m.265239	63.559	1273	944	339	9	947	651	1594	0
NAME_02469	m.265239	37.484	523	763	422	219	944	87	831	3.02e-167
NAME_02523	m.178306	64.442	1149	914	308	41	953	40	937	0
NAME_02523	m.178306	37.447	541	940	539	435	1359	32	937	3.03e-173
NAME_02523	m.178306	35.45	496	945	546	703	1626	36	937	1.35e-156
NAME_02523	m.178306	34.792	486	937	559	572	1491	36	937	8.5e-153
NAME_02547	m.229449	72.436	251	156	43	3	158	20	175	5.45e-89
NAME_02548	m.229449	72.611	254	157	43	3	159	20	176	3.44e-90
NAME_02556	m.416768	54.826	279	259	112	7	263	1	256	1.18e-96
NAME_02766	m.71027	70.976	538	379	93	1	370	5	375	0
NAME_02907	m.79953	86.689	545	293	36	1	293	27	316	0
NAME_02907	m.79953	86.614	229	127	17	280	406	415	541	4.09e-72
NAME_02908	m.79953	91.45	1037	538	44	255	792	6	541	0
NAME_02989	m.232773	82.117	886	548	54	1	504	1	548	0
NAME_03255	m.111961	98.06	938	464	9	1	464	1	464	0
NAME_03894	m.337557	25	55.8	224	126	103	311	56	252	1.29e-10
NAME_04157	m.110165	92.661	213	109	8	1	109	1	109	1.53e-75
NAME_04391	m.119541	32.759	69.3	116	73	648	760	296	409	2.26e-14
NAME_04603	m.49141	50.917	225	218	106	29	245	43	260	5.74e-70
NAME_04727	m.438957	93.243	577	296	20	33	328	23	318	0
NAME_04817	m.337557	26.316	55.8	171	116	74	242	58	220	3.37e-11
NAME_04983	m.65684	25.684	111	475	280	7	440	15	457	1.14e-28
NAME_05145	m.235636	42.344	345	418	233	18	430	29	443	1.64e-117
NAME_05268	m.276633	60.976	369	287	112	261	547	2	288	1.23e-127
NAME_05396	m.223466	32.057	108	209	135	5	206	2	210	7.9e-30
NAME_05396	m.223466	28.324	69.7	173	111	28	187	238	410	3.26e-16
NAME_05590	m.223466	35.938	44.3	64	40	18	80	1	64	1.08e-08
NAME_05592	m.200133	37.179	55.5	78	48	10	86	13	90	1.72e-12
NAME_05595	m.223466	24.444	45.8	180	110	14	181	212	377	4.02e-08
NAME_05596	m.337557	34.247	45.8	73	45	1	71	149	220	1.57e-09
NAME_05794	m.108021	70.056	243	177	53	12	188	25	201	7.93e-85
NAME_05865	m.229449	77.07	267	157	36	15	171	20	176	4.02e-95
NAME_05981	m.288650	25.336	80.5	446	276	466	871	1417	1845	3.11e-17
NAME_05981	m.288650	20.606	61.2	330	244	483	805	339	657	2.29e-11
NAME_05981	m.288650	46.552	59.7	58	30	270	326	803	860	7.11e-11
NAME_05981	m.288650	34.821	59.7	112	62	269	372	318	426	8.35e-11
NAME_05981	m.288650	30	47.4	80	54	280	359	1431	1508	4.66e-07
NAME_05981	m.288650	24.797	44.3	246	165	466	698	803	1041	3.75e-06
NAME_06212	m.280800	43.942	475	553	278	68	600	36	576	7.86e-164
NAME_06213	m.280800	46.558	501	552	265	35	569	36	574	5.97e-167
NAME_06213	m.280800	44.576	481	590	287	604	1175	7	574	6.25e-159
NAME_06299	m.200030	25.217	63.5	115	86	1	115	19	133	4.12e-16
NAME_06563	m.72921	40.816	102	147	81	53	198	53	194	1.01e-28
NAME_06878	m.110834	72.697	488	304	83	129	432	2	305	3.96e-176
NAME_06878	m.110834	31	79.7	200	125	31	219	105	302	1.06e-18
NAME_06929	m.83139	58.454	252	207	85	1	206	1	207	4.1e-88
NAME_06931	m.83139	65.054	259	186	64	1	185	1	186	4.9e-87
NAME_06931	m.83139	63.934	246	183	64	254	435	1	182	4.03e-82
NAME_07060	m.181638	68.406	981	690	214	1	689	1	687	0
NAME_07362	m.211569	93.981	847	432	26	1	432	1	432	0
NAME_07503	m.99302	49.425	168	174	86	1	174	1	172	7.11e-56
NAME_07647	m.55433	89.267	685	382	39	27	406	25	406	0
NAME_07775	m.37552	27.5	52.8	160	97	67	223	43	186	3.6e-10
NAME_07794	m.223466	25.652	57	230	140	14	229	212	424	1.67e-11
NAME_07938	m.112676	67.692	175	130	36	15	138	21	150	3.33e-59
NAME_07942	m.331103	94.969	309	159	8	22	180	1	159	1.37e-111
NAME_08345	m.111030	38	122	150	71	721	848	200	349	3.38e-32
NAME_08345	m.111030	34.161	109	161	85	868	1007	200	360	1.34e-27
NAME_08978	m.111961	98.06	938	464	9	1	464	1	464	0
NAME_09098	m.223466	26.389	118	432	275	6	403	3	425	9.87e-32
NAME_09309	m.235636	49.048	406	420	202	14	424	25	441	1.2e-132
NAME_09309	m.235636	49.643	264	280	131	414	686	68	344	3.17e-80
NAME_09551	m.337579	28.736	53.1	174	113	64	234	57	222	2.23e-10
NAME_09716	m.142047	66.107	2309	1667	540	16	1676	16	1663	0
NAME_10282	m.110575	88.415	303	164	19	75	238	1	164	3.79e-108
NAME_10294	m.50190	37.245	120	196	113	47	240	40	227	1.9e-35
NAME_10345	m.263079	52.336	348	321	143	46	356	33	353	4.19e-121
NAME_10374	m.280800	45.027	480	553	272	39	571	36	576	4.88e-166
NAME_10543	m.124060	39.888	88.6	178	81	619	779	104	272	5.57e-21
NAME_10543	m.124060	31.068	45.4	103	58	577	668	167	267	7.27e-07
NAME_10606	m.64482	97.674	1297	645	13	1	643	1	645	0
NAME_10702	m.259086	37.587	215	431	224	16	424	14	421	1.12e-62
NAME_10748	m.99302	88.333	312	180	21	1	180	1	180	9.61e-113
NAME_10751	m.99302	50	157	172	85	97	267	1	172	4.1e-50
NAME_10751	m.99302	43.59	61.2	78	44	1	78	90	167	1.55e-13
NAME_10752	m.99302	50.867	159	173	84	1	172	1	173	2.5e-52
NAME_10772	m.165518	52.077	313	313	133	170	469	17	325	1.67e-91
NAME_10772	m.165518	45.957	220	235	110	562	779	776	1010	1.49e-60
NAME_10772	m.165518	45.455	210	253	128	211	457	589	837	1.72e-57
NAME_10772	m.165518	35.775	198	355	195	561	894	242	584	1.45e-53
NAME_10772	m.165518	62.5	98.2	72	27	457	528	441	512	1.68e-22
NAME_10772	m.165518	76.667	54.7	30	7	457	486	981	1010	3.44e-09
NAME_10941	m.118599	50	44.3	34	17	78	111	45	78	1.27e-08
NAME_10972	m.259086	29.451	144	455	272	51	473	28	465	4.91e-40
NAME_11145	m.65684	27.7	116	426	251	29	413	36	445	1.27e-30
NAME_11146	m.65684	28.372	109	430	234	31	412	42	445	3.09e-28
NAME_11418	m.152807	30.201	50.8	149	81	3	137	302	441	3.94e-10
NAME_11917	m.209558	27.187	125	423	231	41	443	2	367	4.41e-34
NAME_11917	m.209558	25.843	54.7	178	120	7	174	178	353	3.54e-10
NAME_11935	m.35681	29.638	167	442	286	3	433	18	445	4.42e-49
NAME_11964	m.119541	33.213	127	277	155	1	255	142	410	3.59e-36
NAME_12247	m.37579	80.663	306	181	35	1	181	1	181	2.58e-110
NAME_12806	m.223466	25.258	65.9	194	121	34	215	234	415	4.62e-14
NAME_12806	m.223466	34.444	44.7	90	58	14	103	2	90	3.39e-07
NAME_12893	m.416768	48.193	238	249	127	17	263	22	270	8.09e-81
NAME_12976	m.110838	37.692	93.2	130	76	29	154	29	157	2.84e-25
NAME_13058	m.259086	25.532	136	517	290	14	501	14	464	4.75e-37
NAME_13076	m.223466	38.333	214	300	170	50	337	128	424	2.95e-68
NAME_13076	m.223466	29.293	55.8	198	113	154	337	26	210	1.03e-10
NAME_13146	m.223522	56.78	293	236	102	1345	1580	154	389	7.1e-88
NAME_13352	m.331103	58.824	181	153	62	20	172	2	153	1.79e-58
NAME_13352	m.331103	59.091	159	132	53	225	356	26	156	5.1e-50
NAME_13447	m.223522	51.664	550	571	237	17	555	31	594	0
NAME_13475	m.119541	29.843	112	382	221	1	358	27	385	1.29e-29
NAME_13661	m.119541	34.021	96.7	194	111	36	221	223	407	2.92e-25
NAME_13809	m.50190	36.548	117	197	115	44	238	39	227	3.37e-34
NAME_13843	m.223466	39.726	163	219	129	1	217	1	218	3.13e-50
NAME_13843	m.223466	30.481	70.5	187	110	19	192	233	412	2.75e-16
NAME_13850	m.337557	31.792	62	173	108	72	241	56	221	3.46e-13
NAME_14220	m.181632	62.968	919	694	252	2	692	136	827	0
NAME_14329	m.119541	36.095	100	169	97	9	172	247	409	3.39e-27
NAME_14379	m.119541	36.601	80.1	153	81	1	145	272	416	1.65e-20
NAME_14483	m.181632	65.297	583	438	143	1	430	500	936	0
NAME_14617	m.65684	27.879	74.3	165	106	1	155	286	447	4.69e-18
NAME_14901	m.209558	25.758	61.2	198	131	4	193	178	367	3.72e-13
NAME_15197	m.152807	33.696	43.9	92	43	4	83	356	441	1.69e-08
NAME_15231	m.110834	32.743	65.5	113	67	5	110	155	265	5.74e-16
NAME_00332	m.235636	45.261	380	422	221	18	433	26	443	1.2e-131
NAME_01066	m.259086	36.709	258	474	234	21	454	19	466	4.42e-83
NAME_01067	m.259086	27.381	132	420	231	21	383	19	421	4.9e-36
NAME_01067	m.259086	32.287	102	223	136	238	457	20	230	9.53e-26
NAME_01250	m.130037	24.299	47	214	118	32	224	39	229	1.04e-07
NAME_01620	m.411144	69.469	306	226	67	549	774	1	224	2.32e-101
NAME_01818	m.119541	29.767	144	430	253	4	403	1	411	7.6e-41
NAME_02076	m.263079	48.64	326	331	153	7	327	9	332	4.4e-108
NAME_02076	m.263079	43.989	309	366	160	325	680	23	353	9.78e-102
NAME_02362	m.40513	35.135	161	333	173	146	453	50	364	4.73e-47
NAME_02555	m.416768	59.091	162	132	53	190	321	126	256	4.16e-50
NAME_02555	m.416768	47.826	108	115	57	1	113	1	114	8.02e-30
NAME_03015	m.242562	89.305	712	374	31	2	375	3	367	0
NAME_03392	m.229449	60.92	223	174	63	11	179	3	176	1.23e-77
NAME_04929	m.123267	91.837	377	196	16	12	207	1	196	2.05e-137
NAME_05647	m.223522	45.393	385	445	204	35	441	63	506	3.08e-127
NAME_05647	m.223522	43.949	251	314	161	427	735	258	561	3.05e-76
NAME_05649	m.40513	87.629	188	97	12	1	97	209	305	1.47e-62
NAME_05869	m.441417	69.811	242	159	47	1	158	9	167	1.85e-85
NAME_08474	m.120424	86.214	887	486	66	1	485	1	486	0
NAME_08648	m.49141	50	191	186	92	29	213	43	228	6.58e-58
NAME_09221	m.285701	71.818	1014	660	158	7	666	53	684	0
NAME_10342	m.263079	49.153	346	354	161	19	354	1	353	6.77e-113
NAME_10342	m.263079	48.588	340	354	163	647	982	1	353	7.31e-111
NAME_10342	m.263079	58.75	285	240	89	393	631	100	330	6.9e-90
NAME_11211	m.426638	76.282	259	156	37	13	168	11	166	6.5e-92
NAME_11965	m.119541	33.333	98.2	159	101	126	282	228	383	7.38e-25
NAME_11968	m.65684	34.239	101	184	111	8	189	282	457	2.44e-27
NAME_12098	m.218637	52.542	189	177	81	73	248	193	367	1.88e-60
NAME_12098	m.218637	53.03	72.4	66	31	2	67	12	77	8.69e-17
NAME_12100	m.218637	46.696	207	227	118	3	228	143	367	7.6e-68
NAME_12492	m.131499	26.974	45.1	152	95	36	172	33	183	2.67e-08
NAME_12603	m.119541	31.579	119	285	182	40	317	138	416	1.51e-32
NAME_13209	m.218637	56.818	198	176	72	171	344	194	367	1.31e-62
NAME_13209	m.218637	56.886	193	167	70	6	171	202	367	9.38e-61
NAME_14100	m.272664	32.479	62.4	117	72	40	150	269	384	3.55e-14
NAME_14100	m.272664	36.364	47	66	41	36	101	27	91	6.42e-09
NAME_14678	m.323633	37.705	36.6	61	31	1	58	321	377	9.45e-06
NAME_15177	m.223466	48.78	77	82	40	8	88	69	149	2.94e-20
